# Supplementary material for: Bioinformatic Analysis of Ixodes ricinus Long Non-Coding RNAs Predicts Their Binding Ability of Host miRNAs
Source: Int J Mol Sci. 2022 Aug 28;23(17):9761. doi: 10.3390/ijms23179761 (PMC9456184; doi:10.3390/ijms23179761)
Supplement: Supplementary file 1 [file ijms-23-09761-s001.zip]

Archive with 11 entries (11 files):
- Figure_S1.jpg
- Figure_S2.jpg
- File S1.ods
- File S2.ods
- File S3.ods
- File S4.ods
- File S5.ods
- File S6.ods
- File S7.ods
- File S8.ods
- File S9.ods
