# Supplementary material for: Bioinformatic Analysis of Ixodes ricinus Long Non-Coding RNAs Predicts Their Binding Ability of Host miRNAs
Source: Int J Mol Sci. 2022 Aug 28;23(17):9761. doi: 10.3390/ijms23179761 (PMC9456184; doi:10.3390/ijms23179761)
Supplement: Supplementary file 1 [file ijms-23-09761-s001.zip › File S1.ods]

## Sheet: MG
KEGG pathway	p-value	#genes	#miRNAs
ECM-receptor interaction	2.18598288077e-62	21	2
Fatty acid biosynthesis	3.70930853571e-19	2	1
Fatty acid metabolism	6.95157932588e-07	5	1
Viral carcinogenesis	6.95157932588e-07	32	2
Colorectal cancer	1.15220354106e-06	19	1
Amoebiasis	1.14601218863e-05	21	2
Focal adhesion	1.79694529523e-05	43	3
Endometrial cancer	5.20501705308e-05	15	1
Adherens junction	5.20501705308e-05	15	2
Pathways in cancer	0.0001063821	57	2
PI3K-Akt signaling pathway	0.0001063821	55	3
Small cell lung cancer	0.000247471	21	1
Hepatitis B	0.000247471	27	2
Lysine degradation	0.0002515741	9	1
Glioma	0.0002787845	15	2
Steroid biosynthesis	0.0003639931	3	1
Chronic myeloid leukemia	0.0006235852	16	2
Valine, leucine and isoleucine degradation	0.0013282163	8	2
p53 signaling pathway	0.0016278869	16	1
Bacterial invasion of epithelial cells	0.0019275081	16	2
Hippo signaling pathway	0.0020354798	20	1
Prostate cancer	0.0082876957	19	1
Central carbon metabolism in cancer	0.0082876957	13	1
Fatty acid elongation	0.0083400446	2	1
Pancreatic cancer	0.0154967573	13	1
Melanoma	0.0172590753	13	1
Proteoglycans in cancer	0.0191557864	28	1
Bladder cancer	0.0276127639	10	1
Sulfur metabolism	0.0285247239	2	1
Neurotrophin signaling pathway	0.0306587526	21	2
Protein digestion and absorption	0.0306587526	17	2
Non-small cell lung cancer	0.0378666481	10	1
Prolactin signaling pathway	0.0424517807	13	1
FoxO signaling pathway	0.0438093954	21	1
Cell cycle	0.0444012912	22	1
Renal cell carcinoma	0.0444012912	12	2

## Sheet: SG
KEGG pathway	p-value	#genes	#miRNAs
Hippo signaling pathway	4.94423531497e-05	6	2
Adherens junction	0.0001264642	7	1
Cell cycle	0.0035828672	9	2
Choline metabolism in cancer	0.0081833475	7	1
Mucin type O-Glycan biosynthesis	0.0175013548	2	1
