# Supplementary material for: Bioinformatic Analysis of Ixodes ricinus Long Non-Coding RNAs Predicts Their Binding Ability of Host miRNAs
Source: Int J Mol Sci. 2022 Aug 28;23(17):9761. doi: 10.3390/ijms23179761 (PMC9456184; doi:10.3390/ijms23179761)
Supplement: Supplementary file 1 [file ijms-23-09761-s001.zip › File S2.ods]

## Sheet: Hoja1
miRNA	lncRNA	start	end
Hsa-Mir-95-P2_3p	GEGO_TRINITY_DN5001_c0_g1_i3	428	434
Hsa-Mir-95-P2_3p	MGSG_TRINITY_DN1489_c0_g1_i11	266	272
Hsa-Mir-95-P2_3p	GFVZ_TRINITY_DN31884_c0_g1_i2	392	398
Hsa-Mir-95-P2_3p	MGSG_TRINITY_DN7809_c0_g1_i7	1229	1235
Hsa-Mir-95-P2_3p	GFVZ_TRINITY_DN439_c0_g1_i3	1020	1026
Hsa-Mir-95-P2_3p	MGSG_TRINITY_DN11665_c0_g1_i7	1380	1386
Hsa-Mir-95-P2_3p	MGSG_TRINITY_DN2190_c0_g1_i2	108	114
Hsa-Mir-95-P2_3p	GFVZ_TRINITY_DN22434_c0_g2_i4	450	456
Hsa-Mir-95-P2_3p	MGSG_TRINITY_DN6895_c0_g1_i4	28	34
Hsa-Mir-95-P2_3p	MGSG_TRINITY_DN10660_c0_g1_i3	466	472
Hsa-Mir-95-P2_3p	MGSG_TRINITY_DN5448_c1_g1_i1	455	461
Hsa-Mir-95-P2_3p	GFVZ_TRINITY_DN49787_c0_g1_i3	1201	1207
Hsa-Mir-95-P2_3p	MGSG_TRINITY_DN17756_c0_g3_i1	1334	1340
Hsa-Mir-95-P2_3p	MGSG_TRINITY_DN3809_c0_g1_i2	824	830
Hsa-Mir-95-P2_3p	MGSG_TRINITY_DN925_c0_g1_i7	1617	1623
Hsa-Mir-95-P2_3p	MGSG_TRINITY_DN925_c0_g1_i6	1290	1296
Hsa-Mir-95-P2_3p	MGSG_TRINITY_DN1881_c2_g1_i5	378	384
Hsa-Mir-95-P2_3p	MGSG_TRINITY_DN16872_c0_g3_i7	996	1002
Hsa-Mir-95-P2_3p	GEGO_TRINITY_DN175014_c0_g1_i2	427	433
Hsa-Mir-95-P2_3p	MGSG_TRINITY_DN3475_c0_g1_i1	707	713
Hsa-Mir-95-P2_3p	GEGO_TRINITY_DN145323_c0_g1_i2	27	33
Hsa-Mir-95-P2_3p	MGSG_TRINITY_DN236667_c0_g1_i1	167	173
Hsa-Mir-95-P2_3p	GEGO_TRINITY_DN2967_c0_g1_i11	137	143
Hsa-Mir-95-P2_3p	MGSG_TRINITY_DN2786_c0_g1_i1	34	40
Hsa-Mir-95-P2_3p	GEGO_TRINITY_DN4475_c0_g1_i7	943	949
Hsa-Mir-95-P2_3p	GFVZ_TRINITY_DN176199_c0_g1_i1	265	271
Hsa-Mir-95-P2_3p	MGSG_TRINITY_DN33365_c1_g1_i1	658	664
Hsa-Mir-95-P2_3p	GEGO_TRINITY_DN10278_c1_g1_i1	523	529
Hsa-Mir-95-P2_3p	MGSG_TRINITY_DN4195_c0_g1_i2	762	768
Hsa-Mir-95-P2_3p	MGSG_TRINITY_DN7374_c0_g1_i1	578	584
Hsa-Mir-95-P2_3p	GEGO_TRINITY_DN32834_c0_g1_i6	630	636
Hsa-Mir-95-P2_3p	MGSG_TRINITY_DN353128_c0_g1_i1	487	493
Hsa-Mir-95-P2_3p	GFVZ_TRINITY_DN5986_c2_g1_i1	1177	1183
Hsa-Mir-95-P2_3p	GFVZ_TRINITY_DN2724_c0_g2_i2	234	240
Hsa-Mir-95-P2_3p	GFVZ_TRINITY_DN2724_c0_g2_i1	234	240
Hsa-Mir-95-P2_3p	GEGO_TRINITY_DN5162_c0_g1_i5	377	383
Hsa-Mir-95-P2_3p	MGSG_TRINITY_DN9557_c0_g1_i4	685	691
Hsa-Mir-95-P2_3p	GFVZ_TRINITY_DN9018_c1_g1_i1	583	589
Hsa-Mir-95-P2_3p	GFVZ_TRINITY_DN9018_c1_g1_i1	1122	1128
Hsa-Mir-95-P2_3p	MGSG_TRINITY_DN859_c0_g1_i7	169	175
Hsa-Mir-95-P2_3p	GEGO_TRINITY_DN531_c0_g1_i3	123	129
Hsa-Mir-95-P2_3p	GEGO_TRINITY_DN6090_c0_g1_i3	136	142
Hsa-Mir-95-P2_3p	MGSG_TRINITY_DN1047_c0_g2_i7	1094	1100
Hsa-Mir-95-P2_3p	MGSG_TRINITY_DN165_c0_g1_i1	590	596
Hsa-Mir-95-P2_3p	MGSG_TRINITY_DN1208_c0_g2_i1	157	163
Hsa-Mir-95-P2_3p	MGSG_TRINITY_DN3953_c0_g1_i2	395	401
Hsa-Mir-95-P2_3p	MGSG_TRINITY_DN12425_c0_g1_i1	365	371
Hsa-Mir-95-P2_3p	GEGO_TRINITY_DN222023_c0_g1_i1	597	603
Hsa-Mir-95-P2_3p	MGSG_TRINITY_DN9560_c0_g1_i3	749	755
Hsa-Mir-95-P2_3p	MGSG_TRINITY_DN12987_c0_g1_i2	1193	1199
Hsa-Mir-95-P2_3p	MGSG_TRINITY_DN8283_c0_g1_i1	667	673
Hsa-Mir-95-P2_3p	MGSG_TRINITY_DN9302_c0_g1_i5	758	764
Hsa-Mir-95-P2_3p	MGSG_TRINITY_DN3181_c0_g1_i7	266	272
Hsa-Mir-95-P2_3p	GFVZ_TRINITY_DN11285_c0_g1_i1	990	996
Hsa-Mir-95-P2_3p	MGSG_TRINITY_DN5033_c0_g1_i4	276	282
Hsa-Mir-95-P2_3p	MGSG_TRINITY_DN1660_c0_g1_i7	460	466
Hsa-Mir-95-P2_3p	MGSG_TRINITY_DN17156_c0_g1_i1	1057	1063
Hsa-Mir-28-P1_5p	MGSG_TRINITY_DN144_c0_g1_i11	475	481
Hsa-Mir-28-P1_5p	MGSG_TRINITY_DN4565_c0_g1_i1	90	96
Hsa-Mir-28-P1_5p	MGSG_TRINITY_DN1195_c0_g1_i10	1102	1108
Hsa-Mir-28-P1_5p	MGSG_TRINITY_DN49_c0_g2_i8	675	681
Hsa-Mir-28-P1_5p	GFVZ_TRINITY_DN2184_c7_g1_i1	1201	1207
Hsa-Mir-28-P1_5p	MGSG_TRINITY_DN8359_c0_g1_i2	333	339
Hsa-Mir-28-P1_5p	MGSG_TRINITY_DN4172_c0_g3_i4	240	246
Hsa-Mir-28-P1_5p	MGSG_TRINITY_DN5356_c0_g1_i3	656	662
Hsa-Mir-28-P1_5p	GEGO_TRINITY_DN528_c0_g1_i6	859	865
Hsa-Mir-28-P1_5p	MGSG_TRINITY_DN2717_c0_g2_i5	832	838
Hsa-Mir-28-P1_5p	MGSG_TRINITY_DN4455_c0_g1_i2	209	215
Hsa-Mir-28-P1_5p	GEGO_TRINITY_DN3796_c0_g1_i9	904	910
Hsa-Mir-28-P1_5p	GFVZ_TRINITY_DN474_c0_g1_i5	49	55
Hsa-Mir-28-P1_5p	MGSG_TRINITY_DN9764_c0_g1_i1	193	199
Hsa-Mir-28-P1_5p	MGSG_TRINITY_DN11140_c1_g1_i1	190	196
Hsa-Mir-28-P1_5p	GEGO_TRINITY_DN1863_c0_g1_i3	24	30
Hsa-Mir-28-P1_5p	GFVZ_TRINITY_DN2948_c1_g1_i2	389	395
Hsa-Mir-28-P1_5p	GEGO_TRINITY_DN2469_c0_g1_i3	385	391
Hsa-Mir-28-P1_5p	GEGO_TRINITY_DN112830_c0_g1_i2	348	354
Hsa-Mir-28-P1_5p	GEGO_TRINITY_DN112830_c0_g1_i2	584	590
Hsa-Mir-28-P1_5p	GEGO_TRINITY_DN14205_c0_g1_i2	459	465
Hsa-Mir-28-P1_5p	MGSG_TRINITY_DN3081_c0_g1_i3	723	729
Hsa-Mir-28-P1_5p	MGSG_TRINITY_DN85514_c0_g1_i1	1262	1268
Hsa-Mir-28-P1_5p	GFVZ_TRINITY_DN4529_c0_g1_i1	1494	1500
Hsa-Mir-28-P1_5p	MGSG_TRINITY_DN20008_c0_g1_i8	1195	1201
Hsa-Mir-28-P1_5p	GEGO_TRINITY_DN1837_c0_g1_i13	579	585
Hsa-Mir-28-P1_5p	MGSG_TRINITY_DN10338_c0_g1_i8	1124	1130
Hsa-Mir-28-P1_5p	MGSG_TRINITY_DN9520_c0_g1_i4	629	635
Hsa-Mir-28-P1_5p	MGSG_TRINITY_DN708_c0_g2_i5	932	938
Hsa-Mir-28-P1_5p	GEGO_TRINITY_DN3725_c0_g1_i3	543	549
Hsa-Mir-28-P1_5p	MGSG_TRINITY_DN13727_c0_g1_i8	136	142
Hsa-Mir-28-P1_5p	MGSG_TRINITY_DN9198_c0_g1_i1	1212	1218
Hsa-Mir-28-P1_5p	GFVZ_TRINITY_DN2724_c0_g2_i1	1232	1238
Hsa-Mir-28-P1_5p	MGSG_TRINITY_DN2789_c0_g1_i13	126	132
Hsa-Mir-28-P1_5p	MGSG_TRINITY_DN6970_c0_g1_i4	222	228
Hsa-Mir-28-P1_5p	MGSG_TRINITY_DN4279_c0_g2_i2	343	349
Hsa-Mir-28-P1_5p	GEGO_TRINITY_DN2313_c0_g1_i3	303	309
Hsa-Mir-28-P1_5p	MGSG_TRINITY_DN15877_c0_g1_i7	435	441
Hsa-Mir-28-P1_5p	GEGO_TRINITY_DN152647_c0_g2_i1	98	104
Hsa-Mir-28-P1_5p	MGSG_TRINITY_DN6913_c0_g1_i6	921	927
Hsa-Mir-28-P1_5p	GEGO_TRINITY_DN4932_c0_g1_i9	135	141
Hsa-Mir-28-P1_5p	MGSG_TRINITY_DN3509_c1_g2_i1	579	585
Hsa-Mir-28-P1_5p	MGSG_TRINITY_DN21455_c0_g2_i5	434	440
Hsa-Mir-28-P1_5p	MGSG_TRINITY_DN17655_c0_g1_i3	968	974
Hsa-Mir-28-P1_5p	MGSG_TRINITY_DN15069_c0_g1_i1	1253	1259
Hsa-Mir-28-P1_5p	GFVZ_TRINITY_DN44638_c0_g1_i4	97	103
Hsa-Mir-28-P1_5p	MGSG_TRINITY_DN12531_c0_g1_i4	670	676
Hsa-Mir-28-P1_5p	GFVZ_TRINITY_DN4532_c1_g1_i3	1000	1006
Hsa-Mir-28-P1_5p	GEGO_TRINITY_DN19787_c0_g1_i1	830	836
Hsa-Mir-28-P1_5p	MGSG_TRINITY_DN4465_c0_g1_i4	1010	1016
Hsa-Mir-5579_5p	GFVZ_TRINITY_DN7501_c0_g1_i1	228	234
Hsa-Mir-5579_5p	GFVZ_TRINITY_DN140_c0_g1_i1	481	487
Hsa-Mir-5579_5p	MGSG_TRINITY_DN261_c2_g1_i3	116	122
Hsa-Mir-5579_5p	MGSG_TRINITY_DN261_c2_g1_i1	210	216
Hsa-Mir-5579_5p	MGSG_TRINITY_DN42_c0_g1_i7	171	177
Hsa-Mir-5579_5p	MGSG_TRINITY_DN2406_c0_g1_i3	201	207
Hsa-Mir-5579_5p	GFVZ_TRINITY_DN2840_c0_g1_i3	1239	1245
Hsa-Mir-5579_5p	MGSG_TRINITY_DN2072_c0_g1_i5	715	721
Hsa-Mir-5579_5p	GEGO_TRINITY_DN2403_c1_g2_i3	1107	1113
Hsa-Mir-5579_5p	MGSG_TRINITY_DN4946_c0_g1_i3	1231	1237
Hsa-Mir-5579_5p	GEGO_TRINITY_DN3743_c1_g1_i1	60	66
Hsa-Mir-5579_5p	MGSG_TRINITY_DN1718_c0_g1_i2	132	138
Hsa-Mir-5579_5p	GFVZ_TRINITY_DN7065_c0_g2_i1	1	7
Hsa-Mir-5579_5p	GFVZ_TRINITY_DN7065_c0_g2_i1	120	126
Hsa-Mir-5579_5p	MGSG_TRINITY_DN14893_c0_g1_i1	889	895
Hsa-Mir-5579_5p	MGSG_TRINITY_DN12052_c0_g1_i1	315	321
Hsa-Mir-5579_5p	MGSG_TRINITY_DN725_c0_g1_i9	557	563
Hsa-Mir-5579_5p	MGSG_TRINITY_DN1590_c0_g3_i4	1002	1008
Hsa-Mir-5579_5p	MGSG_TRINITY_DN275_c0_g1_i4	84	90
Hsa-Mir-5579_5p	GFVZ_TRINITY_DN2192_c1_g1_i8	80	86
Hsa-Mir-5579_5p	MGSG_TRINITY_DN13033_c1_g1_i1	274	280
Hsa-Mir-5579_5p	MGSG_TRINITY_DN2438_c0_g1_i1	136	142
Hsa-Mir-5579_5p	GFVZ_TRINITY_DN34298_c0_g1_i1	1009	1015
Hsa-Mir-5579_5p	MGSG_TRINITY_DN15969_c0_g1_i1	523	529
Hsa-Mir-5579_5p	GEGO_TRINITY_DN863_c3_g1_i2	1297	1303
Hsa-Mir-5579_5p	MGSG_TRINITY_DN15933_c1_g1_i1	1095	1101
Hsa-Mir-5579_5p	MGSG_TRINITY_DN2050_c0_g1_i1	303	309
Hsa-Mir-5579_5p	MGSG_TRINITY_DN166403_c0_g1_i1	507	513
Hsa-Mir-5579_5p	MGSG_TRINITY_DN6098_c0_g1_i3	1022	1028
Hsa-Mir-5579_5p	MGSG_TRINITY_DN19409_c1_g1_i1	133	139
Hsa-Mir-5579_5p	GEGO_TRINITY_DN55968_c0_g1_i2	555	561
Hsa-Mir-5579_5p	MGSG_TRINITY_DN9557_c0_g1_i4	855	861
Hsa-Mir-5579_5p	MGSG_TRINITY_DN4670_c0_g1_i2	290	296
Hsa-Mir-5579_5p	GEGO_TRINITY_DN3779_c0_g1_i4	555	561
Hsa-Mir-5579_5p	MGSG_TRINITY_DN12326_c0_g1_i2	370	376
Hsa-Mir-5579_5p	GEGO_TRINITY_DN245_c0_g1_i4	1221	1227
Hsa-Mir-5579_5p	GEGO_TRINITY_DN245_c0_g1_i6	1221	1227
Hsa-Mir-5579_5p	GFVZ_TRINITY_DN13159_c0_g1_i3	1273	1279
Hsa-Mir-5579_5p	GEGO_TRINITY_DN152647_c0_g2_i1	389	395
Hsa-Mir-5579_5p	MGSG_TRINITY_DN3505_c3_g1_i4	138	144
Hsa-Mir-5579_5p	MGSG_TRINITY_DN6616_c0_g1_i1	943	949
Hsa-Mir-5579_5p	GFVZ_TRINITY_DN11051_c0_g1_i1	1102	1108
Hsa-Mir-5579_5p	MGSG_TRINITY_DN18104_c0_g1_i2	149	155
Hsa-Mir-5579_5p	MGSG_TRINITY_DN24252_c0_g1_i1	636	642
Hsa-Mir-5579_5p	GEGO_TRINITY_DN7705_c0_g1_i1	283	289
Hsa-Mir-5579_5p	GEGO_TRINITY_DN41845_c0_g1_i3	418	424
Hsa-Mir-5579_5p	MGSG_TRINITY_DN1427_c1_g1_i1	1332	1338
Hsa-Mir-5579_5p	GEGO_TRINITY_DN3459_c0_g1_i4	1666	1672
Hsa-Mir-5579_5p	MGSG_TRINITY_DN1384_c0_g1_i19	1018	1024
Hsa-Mir-5579_5p	GFVZ_TRINITY_DN34490_c0_g1_i1	1397	1403
Hsa-Mir-452-v1_5p	MGSG_TRINITY_DN4711_c0_g1_i12	938	944
Hsa-Mir-452-v1_5p	GFVZ_TRINITY_DN60188_c1_g2_i1	279	285
Hsa-Mir-452-v1_5p	MGSG_TRINITY_DN7710_c0_g1_i3	830	836
Hsa-Mir-452-v1_5p	MGSG_TRINITY_DN17732_c0_g1_i1	839	845
Hsa-Mir-452-v1_5p	GEGO_TRINITY_DN3143_c0_g1_i5	56	62
Hsa-Mir-452-v1_5p	GEGO_TRINITY_DN3002_c0_g2_i6	889	895
Hsa-Mir-452-v1_5p	GFVZ_TRINITY_DN2506_c0_g3_i2	673	679
Hsa-Mir-452-v1_5p	GFVZ_TRINITY_DN17116_c1_g1_i4	1366	1372
Hsa-Mir-452-v1_5p	GEGO_TRINITY_DN41494_c0_g1_i7	212	218
Hsa-Mir-452-v1_5p	MGSG_TRINITY_DN1714_c0_g1_i2	530	536
Hsa-Mir-452-v1_5p	MGSG_TRINITY_DN4358_c0_g1_i1	929	935
Hsa-Mir-452-v1_5p	MGSG_TRINITY_DN1454_c0_g1_i4	488	494
Hsa-Mir-452-v1_5p	GEGO_TRINITY_DN485_c0_g1_i6	234	240
Hsa-Mir-452-v1_5p	GEGO_TRINITY_DN2375_c1_g1_i4	549	555
Hsa-Mir-452-v1_5p	MGSG_TRINITY_DN3370_c0_g1_i4	877	883
Hsa-Mir-452-v1_5p	GFVZ_TRINITY_DN31991_c0_g2_i2	736	742
Hsa-Mir-452-v1_5p	MGSG_TRINITY_DN146_c8_g1_i1	130	136
Hsa-Mir-452-v1_5p	MGSG_TRINITY_DN13967_c0_g2_i1	886	892
Hsa-Mir-452-v1_5p	MGSG_TRINITY_DN17643_c0_g1_i6	1299	1305
Hsa-Mir-452-v1_5p	GFVZ_TRINITY_DN49787_c0_g1_i3	87	93
Hsa-Mir-452-v1_5p	GEGO_TRINITY_DN379970_c0_g1_i1	437	443
Hsa-Mir-452-v1_5p	GEGO_TRINITY_DN3035_c0_g1_i4	867	873
Hsa-Mir-452-v1_5p	MGSG_TRINITY_DN3332_c1_g1_i6	1692	1698
Hsa-Mir-452-v1_5p	MGSG_TRINITY_DN4656_c0_g1_i1	363	369
Hsa-Mir-452-v1_5p	GEGO_TRINITY_DN86569_c0_g1_i1	515	521
Hsa-Mir-452-v1_5p	MGSG_TRINITY_DN6202_c0_g1_i11	429	435
Hsa-Mir-452-v1_5p	MGSG_TRINITY_DN11399_c0_g1_i2	364	370
Hsa-Mir-452-v1_5p	MGSG_TRINITY_DN1381_c0_g1_i4	410	416
Hsa-Mir-452-v1_5p	MGSG_TRINITY_DN7556_c0_g1_i9	880	886
Hsa-Mir-452-v1_5p	GEGO_TRINITY_DN30183_c0_g1_i6	143	149
Hsa-Mir-452-v1_5p	GFVZ_TRINITY_DN4580_c0_g1_i2	1257	1263
Hsa-Mir-452-v1_5p	MGSG_TRINITY_DN16186_c1_g1_i9	788	794
Hsa-Mir-452-v1_5p	MGSG_TRINITY_DN7954_c0_g1_i5	575	581
Hsa-Mir-452-v1_5p	MGSG_TRINITY_DN7954_c0_g1_i5	1129	1135
Hsa-Mir-452-v1_5p	MGSG_TRINITY_DN16950_c0_g1_i3	1318	1324
Hsa-Mir-452-v1_5p	MGSG_TRINITY_DN12378_c0_g1_i6	258	264
Hsa-Mir-452-v1_5p	MGSG_TRINITY_DN13867_c0_g1_i2	741	747
Hsa-Mir-452-v1_5p	MGSG_TRINITY_DN14330_c0_g1_i5	135	141
Hsa-Mir-452-v1_5p	GEGO_TRINITY_DN37462_c1_g1_i2	195	201
Hsa-Mir-452-v1_5p	MGSG_TRINITY_DN9118_c0_g1_i2	415	421
Hsa-Mir-452-v1_5p	GEGO_TRINITY_DN3588_c5_g1_i3	123	129
Hsa-Mir-452-v1_5p	GEGO_TRINITY_DN8236_c0_g1_i4	1067	1073
Hsa-Mir-452-v1_5p	MGSG_TRINITY_DN12017_c0_g1_i2	459	465
Hsa-Mir-452-v1_5p	MGSG_TRINITY_DN6060_c0_g2_i1	464	470
Hsa-Mir-452-v1_5p	GFVZ_TRINITY_DN2999_c0_g1_i4	60	66
Hsa-Mir-452-v1_5p	MGSG_TRINITY_DN2053_c0_g1_i2	993	999
Hsa-Mir-452-v1_5p	MGSG_TRINITY_DN4709_c0_g1_i3	587	593
Hsa-Mir-452-v1_5p	MGSG_TRINITY_DN4709_c0_g1_i3	848	854
Hsa-Mir-452-v1_5p	GEGO_TRINITY_DN1994_c0_g2_i4	596	602
Hsa-Mir-452-v1_5p	MGSG_TRINITY_DN171_c0_g1_i6	79	85
Hsa-Mir-452-v1_5p	GEGO_TRINITY_DN10278_c1_g1_i1	30	36
Hsa-Mir-452-v1_5p	GEGO_TRINITY_DN3157_c0_g1_i3	256	262
Hsa-Mir-452-v1_5p	MGSG_TRINITY_DN10878_c0_g1_i12	210	216
Hsa-Mir-452-v1_5p	MGSG_TRINITY_DN427_c2_g1_i1	234	240
Hsa-Mir-452-v1_5p	MGSG_TRINITY_DN3142_c2_g1_i4	783	789
Hsa-Mir-452-v1_5p	MGSG_TRINITY_DN271_c0_g1_i4	727	733
Hsa-Mir-452-v1_5p	MGSG_TRINITY_DN3218_c0_g1_i4	110	116
Hsa-Mir-452-v1_5p	GFVZ_TRINITY_DN3944_c7_g1_i1	175	181
Hsa-Mir-452-v1_5p	GEGO_TRINITY_DN3325_c1_g2_i3	105	111
Hsa-Mir-452-v1_5p	MGSG_TRINITY_DN6764_c0_g1_i1	199	205
Hsa-Mir-452-v1_5p	MGSG_TRINITY_DN12133_c0_g1_i11	237	243
Hsa-Mir-452-v1_5p	MGSG_TRINITY_DN4432_c0_g1_i1	211	217
Hsa-Mir-452-v1_5p	MGSG_TRINITY_DN14582_c0_g1_i3	459	465
Hsa-Mir-452-v1_5p	GEGO_TRINITY_DN8562_c0_g1_i8	625	631
Hsa-Mir-452-v1_5p	MGSG_TRINITY_DN1305_c0_g1_i1	294	300
Hsa-Mir-452-v1_5p	MGSG_TRINITY_DN362_c0_g1_i9	901	907
Hsa-Mir-452-v1_5p	MGSG_TRINITY_DN948_c0_g1_i4	89	95
Hsa-Mir-452-v1_5p	GFVZ_TRINITY_DN18966_c0_g1_i7	6	12
Hsa-Mir-452-v1_5p	MGSG_TRINITY_DN5945_c0_g1_i1	293	299
Hsa-Mir-452-v1_5p	GEGO_TRINITY_DN3779_c0_g1_i4	1111	1117
Hsa-Mir-452-v1_5p	MGSG_TRINITY_DN3562_c0_g1_i1	669	675
Hsa-Mir-452-v1_5p	MGSG_TRINITY_DN7698_c0_g1_i4	294	300
Hsa-Mir-452-v1_5p	MGSG_TRINITY_DN7133_c0_g3_i1	247	253
Hsa-Mir-452-v1_5p	GEGO_TRINITY_DN31929_c0_g1_i4	73	79
Hsa-Mir-452-v1_5p	MGSG_TRINITY_DN1343_c0_g1_i7	381	387
Hsa-Mir-452-v1_5p	MGSG_TRINITY_DN3737_c0_g2_i3	143	149
Hsa-Mir-452-v1_5p	MGSG_TRINITY_DN1040_c2_g1_i2	117	123
Hsa-Mir-452-v1_5p	MGSG_TRINITY_DN18278_c0_g1_i1	301	307
Hsa-Mir-452-v1_5p	GFVZ_TRINITY_DN9794_c1_g1_i1	253	259
Hsa-Mir-452-v1_5p	MGSG_TRINITY_DN1286_c0_g1_i5	1301	1307
Hsa-Mir-452-v1_5p	MGSG_TRINITY_DN2430_c0_g1_i4	178	184
Hsa-Mir-452-v1_5p	MGSG_TRINITY_DN18104_c0_g1_i2	203	209
Hsa-Mir-452-v1_5p	MGSG_TRINITY_DN28394_c0_g1_i13	1110	1116
Hsa-Mir-452-v1_5p	MGSG_TRINITY_DN2702_c0_g1_i5	297	303
Hsa-Mir-452-v1_5p	GEGO_TRINITY_DN920_c1_g1_i2	1142	1148
Hsa-Mir-452-v1_5p	GEGO_TRINITY_DN3556_c0_g1_i4	611	617
Hsa-Mir-452-v1_5p	MGSG_TRINITY_DN1541_c0_g1_i10	41	47
Hsa-Mir-452-v1_5p	MGSG_TRINITY_DN6442_c0_g2_i3	515	521
Hsa-Mir-452-v1_5p	MGSG_TRINITY_DN68547_c0_g1_i2	625	631
Hsa-Mir-452-v1_5p	MGSG_TRINITY_DN424_c0_g1_i2	540	546
Hsa-Mir-452-v1_5p	GFVZ_TRINITY_DN34490_c0_g1_i1	549	555
Hsa-Mir-452-v1_5p	MGSG_TRINITY_DN8711_c0_g1_i1	285	291
Hsa-Mir-190-P1_5p	MGSG_TRINITY_DN155473_c0_g1_i1	371	377
Hsa-Mir-190-P1_5p	GEGO_TRINITY_DN194_c0_g4_i1	222	228
Hsa-Mir-190-P1_5p	MGSG_TRINITY_DN3829_c0_g1_i2	581	587
Hsa-Mir-190-P1_5p	MGSG_TRINITY_DN13274_c0_g1_i2	256	262
Hsa-Mir-190-P1_5p	MGSG_TRINITY_DN637_c0_g1_i5	177	183
Hsa-Mir-190-P1_5p	MGSG_TRINITY_DN6570_c0_g1_i1	109	115
Hsa-Mir-190-P1_5p	MGSG_TRINITY_DN85394_c1_g1_i3	450	456
Hsa-Mir-190-P1_5p	GEGO_TRINITY_DN18390_c0_g1_i2	35	41
Hsa-Mir-190-P1_5p	GEGO_TRINITY_DN82_c1_g1_i4	93	99
Hsa-Mir-190-P1_5p	MGSG_TRINITY_DN5729_c0_g2_i1	687	693
Hsa-Mir-190-P1_5p	GFVZ_TRINITY_DN12054_c0_g2_i1	518	524
Hsa-Mir-190-P1_5p	MGSG_TRINITY_DN70009_c0_g1_i3	183	189
Hsa-Mir-190-P1_5p	MGSG_TRINITY_DN11380_c0_g1_i2	1212	1218
Hsa-Mir-190-P1_5p	MGSG_TRINITY_DN5811_c0_g1_i3	684	690
Hsa-Mir-190-P1_5p	GEGO_TRINITY_DN6478_c0_g1_i1	288	294
Hsa-Mir-190-P1_5p	MGSG_TRINITY_DN126_c1_g1_i3	737	743
Hsa-Mir-190-P1_5p	GFVZ_TRINITY_DN4364_c0_g2_i2	745	751
Hsa-Mir-190-P1_5p	MGSG_TRINITY_DN11029_c0_g1_i2	122	128
Hsa-Mir-190-P1_5p	MGSG_TRINITY_DN6831_c0_g1_i4	1214	1220
Hsa-Mir-190-P1_5p	MGSG_TRINITY_DN166491_c0_g1_i2	176	182
Hsa-Mir-190-P1_5p	MGSG_TRINITY_DN13892_c0_g1_i2	199	205
Hsa-Mir-190-P1_5p	GEGO_TRINITY_DN74173_c0_g1_i2	1039	1045
Hsa-Mir-190-P1_5p	GEGO_TRINITY_DN1911_c0_g1_i3	181	187
Hsa-Mir-190-P1_5p	MGSG_TRINITY_DN3750_c0_g1_i1	557	563
Hsa-Mir-190-P1_5p	MGSG_TRINITY_DN20542_c0_g1_i1	1049	1055
Hsa-Mir-190-P1_5p	GEGO_TRINITY_DN2229_c0_g2_i8	887	893
Hsa-Mir-190-P1_5p	MGSG_TRINITY_DN10248_c0_g1_i2	1055	1061
Hsa-Mir-190-P1_5p	GEGO_TRINITY_DN2169_c0_g1_i4	240	246
Hsa-Mir-190-P1_5p	GEGO_TRINITY_DN24619_c0_g1_i3	355	361
Hsa-Mir-190-P1_5p	MGSG_TRINITY_DN17221_c0_g1_i1	36	42
Hsa-Mir-190-P1_5p	MGSG_TRINITY_DN8131_c0_g2_i1	113	119
Hsa-Mir-190-P1_5p	GFVZ_TRINITY_DN14841_c1_g1_i3	1033	1039
Hsa-Mir-190-P1_5p	MGSG_TRINITY_DN422_c0_g1_i8	691	697
Hsa-Mir-190-P1_5p	MGSG_TRINITY_DN8118_c0_g1_i7	1121	1127
Hsa-Mir-190-P1_5p	MGSG_TRINITY_DN1492_c0_g1_i20	489	495
Hsa-Mir-190-P1_5p	MGSG_TRINITY_DN888_c0_g1_i2	125	131
Hsa-Mir-190-P1_5p	MGSG_TRINITY_DN11020_c0_g4_i1	938	944
Hsa-Mir-190-P1_5p	GFVZ_TRINITY_DN3077_c0_g1_i16	16	22
Hsa-Mir-190-P1_5p	GEGO_TRINITY_DN1313_c1_g1_i7	336	342
Hsa-Mir-190-P1_5p	GEGO_TRINITY_DN1269_c0_g1_i12	438	444
Hsa-Mir-190-P1_5p	MGSG_TRINITY_DN4663_c0_g2_i3	119	125
Hsa-Mir-190-P1_5p	MGSG_TRINITY_DN28394_c0_g1_i13	929	935
Hsa-Mir-190-P1_5p	GEGO_TRINITY_DN7759_c0_g1_i3	300	306
Hsa-Mir-190-P1_5p	MGSG_TRINITY_DN2013_c1_g1_i2	135	141
Hsa-Mir-190-P1_5p	MGSG_TRINITY_DN52373_c0_g1_i4	572	578
Hsa-Mir-190-P1_5p	MGSG_TRINITY_DN104_c0_g2_i4	499	505
Hsa-Mir-154-P25_3p	MGSG_TRINITY_DN21885_c0_g1_i6	504	510
Hsa-Mir-154-P25_3p	GEGO_TRINITY_DN394_c0_g1_i7	439	445
Hsa-Mir-154-P25_3p	MGSG_TRINITY_DN1049_c0_g1_i3	696	702
Hsa-Mir-154-P25_3p	GEGO_TRINITY_DN3185_c2_g1_i5	181	187
Hsa-Mir-154-P25_3p	MGSG_TRINITY_DN1903_c0_g1_i4	311	317
Hsa-Mir-154-P25_3p	GEGO_TRINITY_DN1825_c1_g1_i11	218	224
Hsa-Mir-154-P25_3p	MGSG_TRINITY_DN2072_c0_g1_i5	858	864
Hsa-Mir-154-P25_3p	MGSG_TRINITY_DN5821_c0_g2_i2	691	697
Hsa-Mir-154-P25_3p	MGSG_TRINITY_DN166_c0_g2_i8	100	106
Hsa-Mir-154-P25_3p	GEGO_TRINITY_DN82_c1_g1_i4	423	429
Hsa-Mir-154-P25_3p	MGSG_TRINITY_DN4834_c0_g1_i6	84	90
Hsa-Mir-154-P25_3p	GEGO_TRINITY_DN417421_c0_g1_i1	887	893
Hsa-Mir-154-P25_3p	MGSG_TRINITY_DN2601_c0_g1_i8	303	309
Hsa-Mir-154-P25_3p	MGSG_TRINITY_DN33764_c0_g1_i1	805	811
Hsa-Mir-154-P25_3p	MGSG_TRINITY_DN1510_c0_g1_i3	1116	1122
Hsa-Mir-154-P25_3p	MGSG_TRINITY_DN9886_c0_g1_i2	175	181
Hsa-Mir-154-P25_3p	MGSG_TRINITY_DN2116_c0_g1_i6	44	50
Hsa-Mir-154-P25_3p	GEGO_TRINITY_DN1756_c0_g1_i2	1242	1248
Hsa-Mir-154-P25_3p	MGSG_TRINITY_DN20324_c0_g1_i3	907	913
Hsa-Mir-154-P25_3p	GFVZ_TRINITY_DN595_c0_g2_i3	484	490
Hsa-Mir-154-P25_3p	MGSG_TRINITY_DN1767_c0_g1_i3	262	268
Hsa-Mir-154-P25_3p	MGSG_TRINITY_DN1260_c0_g1_i1	394	400
Hsa-Mir-154-P25_3p	GEGO_TRINITY_DN3390_c1_g2_i5	393	399
Hsa-Mir-154-P25_3p	MGSG_TRINITY_DN1768_c0_g1_i6	777	783
Hsa-Mir-154-P25_3p	MGSG_TRINITY_DN8472_c0_g3_i5	610	616
Hsa-Mir-154-P25_3p	MGSG_TRINITY_DN16649_c0_g1_i5	829	835
Hsa-Mir-154-P25_3p	MGSG_TRINITY_DN10827_c0_g1_i1	247	253
Hsa-Mir-154-P25_3p	GEGO_TRINITY_DN2053_c1_g1_i4	46	52
Hsa-Mir-154-P25_3p	MGSG_TRINITY_DN165_c0_g1_i1	1023	1029
Hsa-Mir-154-P25_3p	MGSG_TRINITY_DN16193_c0_g1_i2	263	269
Hsa-Mir-154-P25_3p	MGSG_TRINITY_DN7225_c0_g1_i1	117	123
Hsa-Mir-154-P25_3p	MGSG_TRINITY_DN218_c0_g1_i19	365	371
Hsa-Mir-154-P25_3p	GFVZ_TRINITY_DN4063_c1_g1_i4	95	101
Hsa-Mir-154-P25_3p	MGSG_TRINITY_DN9632_c0_g1_i4	874	880
Hsa-Mir-154-P25_3p	MGSG_TRINITY_DN5670_c0_g1_i12	48	54
Hsa-Mir-154-P25_3p	MGSG_TRINITY_DN14799_c0_g1_i1	307	313
Hsa-Mir-154-P25_3p	GFVZ_TRINITY_DN34490_c0_g1_i1	447	453
Hsa-Mir-17-P2c_5p	MGSG_TRINITY_DN2893_c0_g2_i4	477	483
Hsa-Mir-17-P2c_5p	MGSG_TRINITY_DN12547_c0_g1_i10	138	144
Hsa-Mir-17-P2c_5p	MGSG_TRINITY_DN8060_c0_g1_i3	733	739
Hsa-Mir-17-P2c_5p	GEGO_TRINITY_DN4927_c0_g1_i2	1	7
Hsa-Mir-17-P2c_5p	MGSG_TRINITY_DN6444_c0_g1_i3	140	146
Hsa-Mir-17-P2c_5p	MGSG_TRINITY_DN146_c8_g1_i1	619	625
Hsa-Mir-17-P2c_5p	GEGO_TRINITY_DN189214_c0_g1_i2	77	83
Hsa-Mir-17-P2c_5p	GFVZ_TRINITY_DN1568_c2_g1_i1	530	536
Hsa-Mir-17-P2c_5p	MGSG_TRINITY_DN925_c0_g1_i7	158	164
Hsa-Mir-17-P2c_5p	MGSG_TRINITY_DN925_c0_g1_i6	158	164
Hsa-Mir-17-P2c_5p	MGSG_TRINITY_DN8437_c0_g1_i5	127	133
Hsa-Mir-17-P2c_5p	MGSG_TRINITY_DN2228_c0_g1_i6	105	111
Hsa-Mir-17-P2c_5p	MGSG_TRINITY_DN1863_c0_g1_i1	328	334
Hsa-Mir-17-P2c_5p	GEGO_TRINITY_DN175014_c0_g1_i2	556	562
Hsa-Mir-17-P2c_5p	MGSG_TRINITY_DN3168_c0_g1_i7	503	509
Hsa-Mir-17-P2c_5p	MGSG_TRINITY_DN1138_c0_g1_i10	1140	1146
Hsa-Mir-17-P2c_5p	MGSG_TRINITY_DN7885_c1_g1_i4	72	78
Hsa-Mir-17-P2c_5p	GFVZ_TRINITY_DN792_c3_g1_i3	262	268
Hsa-Mir-17-P2c_5p	MGSG_TRINITY_DN2791_c1_g1_i1	1094	1100
Hsa-Mir-17-P2c_5p	GEGO_TRINITY_DN9835_c0_g1_i1	286	292
Hsa-Mir-17-P2c_5p	MGSG_TRINITY_DN6966_c0_g1_i3	756	762
Hsa-Mir-17-P2c_5p	MGSG_TRINITY_DN4195_c0_g1_i2	255	261
Hsa-Mir-17-P2c_5p	MGSG_TRINITY_DN15292_c0_g1_i3	461	467
Hsa-Mir-17-P2c_5p	MGSG_TRINITY_DN6457_c0_g1_i6	1590	1596
Hsa-Mir-17-P2c_5p	MGSG_TRINITY_DN7327_c0_g1_i3	180	186
Hsa-Mir-17-P2c_5p	MGSG_TRINITY_DN60_c1_g3_i2	204	210
Hsa-Mir-17-P2c_5p	MGSG_TRINITY_DN3168_c0_g1_i15	589	595
Hsa-Mir-17-P2c_5p	MGSG_TRINITY_DN17586_c0_g1_i2	169	175
Hsa-Mir-17-P2c_5p	MGSG_TRINITY_DN3218_c0_g1_i4	89	95
Hsa-Mir-17-P2c_5p	MGSG_TRINITY_DN9984_c0_g1_i1	303	309
Hsa-Mir-17-P2c_5p	MGSG_TRINITY_DN5143_c0_g1_i2	940	946
Hsa-Mir-17-P2c_5p	MGSG_TRINITY_DN1768_c0_g1_i6	480	486
Hsa-Mir-17-P2c_5p	GEGO_TRINITY_DN112_c0_g1_i11	1315	1321
Hsa-Mir-17-P2c_5p	GEGO_TRINITY_DN87_c0_g1_i10	181	187
Hsa-Mir-17-P2c_5p	MGSG_TRINITY_DN18993_c0_g1_i10	79	85
Hsa-Mir-17-P2c_5p	MGSG_TRINITY_DN3772_c0_g1_i1	186	192
Hsa-Mir-17-P2c_5p	MGSG_TRINITY_DN59443_c0_g1_i1	85	91
Hsa-Mir-17-P2c_5p	MGSG_TRINITY_DN5974_c0_g1_i3	382	388
Hsa-Mir-17-P2c_5p	MGSG_TRINITY_DN5974_c0_g1_i3	1193	1199
Hsa-Mir-17-P2c_5p	MGSG_TRINITY_DN10448_c0_g1_i4	357	363
Hsa-Mir-17-P2c_5p	GFVZ_TRINITY_DN3020_c1_g1_i2	725	731
Hsa-Mir-17-P2c_5p	MGSG_TRINITY_DN7755_c0_g1_i6	236	242
Hsa-Mir-17-P2c_5p	MGSG_TRINITY_DN4473_c0_g1_i1	628	634
Hsa-Mir-17-P2c_5p	GEGO_TRINITY_DN245_c0_g1_i4	1088	1094
Hsa-Mir-17-P2c_5p	MGSG_TRINITY_DN18747_c0_g1_i2	23	29
Hsa-Mir-17-P2c_5p	GEGO_TRINITY_DN9406_c0_g1_i13	179	185
Hsa-Mir-17-P2c_5p	MGSG_TRINITY_DN3930_c0_g1_i1	154	160
Hsa-Mir-17-P2c_5p	MGSG_TRINITY_DN310_c1_g2_i1	817	823
Hsa-Mir-17-P2c_5p	MGSG_TRINITY_DN3527_c2_g1_i1	473	479
Hsa-Mir-17-P2c_5p	GEGO_TRINITY_DN5227_c0_g2_i1	100	106
Hsa-Mir-17-P2c_5p	MGSG_TRINITY_DN1140_c0_g2_i1	1031	1037
Hsa-Mir-17-P2c_5p	MGSG_TRINITY_DN13211_c0_g1_i7	949	955
Hsa-Mir-17-P2c_5p	MGSG_TRINITY_DN5231_c0_g1_i10	435	441
Hsa-Mir-17-P2c_5p	GEGO_TRINITY_DN20919_c0_g1_i3	867	873
Hsa-Mir-17-P2c_5p	GEGO_TRINITY_DN690_c0_g1_i6	1382	1388
Hsa-Mir-17-P2c_5p	GEGO_TRINITY_DN690_c0_g1_i5	1381	1387
Hsa-Mir-17-P2c_5p	MGSG_TRINITY_DN4255_c0_g1_i8	117	123
Hsa-Mir-17-P2c_5p	MGSG_TRINITY_DN1657_c0_g1_i5	33	39
Hsa-Mir-17-P2c_5p	MGSG_TRINITY_DN1657_c0_g1_i5	588	594
Hsa-Mir-17-P2c_5p	GEGO_TRINITY_DN94677_c0_g1_i2	23	29
Hsa-Mir-17-P2c_5p	GEGO_TRINITY_DN94677_c0_g1_i2	253	259
Hsa-Mir-17-P2c_5p	MGSG_TRINITY_DN79742_c0_g1_i1	20	26
Hsa-Mir-17-P2c_5p	MGSG_TRINITY_DN2395_c0_g1_i3	294	300
Hsa-Mir-430-P33_5p	MGSG_TRINITY_DN13382_c0_g1_i4	1	7
Hsa-Mir-430-P33_5p	MGSG_TRINITY_DN99278_c0_g1_i3	379	385
Hsa-Mir-430-P33_5p	MGSG_TRINITY_DN4556_c0_g1_i3	84	90
Hsa-Mir-430-P33_5p	MGSG_TRINITY_DN4556_c0_g1_i3	1285	1291
Hsa-Mir-430-P33_5p	MGSG_TRINITY_DN28741_c0_g1_i1	469	475
Hsa-Mir-430-P33_5p	GEGO_TRINITY_DN561_c0_g2_i3	697	703
Hsa-Mir-430-P33_5p	MGSG_TRINITY_DN8756_c0_g1_i1	396	402
Hsa-Mir-430-P33_5p	GFVZ_TRINITY_DN3832_c0_g2_i1	258	264
Hsa-Mir-430-P33_5p	GEGO_TRINITY_DN8_c4_g1_i4	1259	1265
Hsa-Mir-430-P33_5p	GEGO_TRINITY_DN4241_c0_g1_i7	492	498
Hsa-Mir-430-P33_5p	MGSG_TRINITY_DN4033_c0_g1_i4	1109	1115
Hsa-Mir-430-P33_5p	MGSG_TRINITY_DN1241_c0_g2_i1	132	138
Hsa-Mir-430-P33_5p	MGSG_TRINITY_DN17756_c0_g3_i1	728	734
Hsa-Mir-430-P33_5p	MGSG_TRINITY_DN1041_c1_g1_i5	499	505
Hsa-Mir-430-P33_5p	GFVZ_TRINITY_DN15130_c0_g1_i2	1599	1605
Hsa-Mir-430-P33_5p	GEGO_TRINITY_DN6759_c0_g1_i1	606	612
Hsa-Mir-430-P33_5p	GEGO_TRINITY_DN9448_c0_g1_i1	279	285
Hsa-Mir-430-P33_5p	MGSG_TRINITY_DN6199_c0_g1_i4	214	220
Hsa-Mir-430-P33_5p	MGSG_TRINITY_DN26597_c0_g1_i8	71	77
Hsa-Mir-430-P33_5p	MGSG_TRINITY_DN3245_c0_g2_i7	869	875
Hsa-Mir-430-P33_5p	MGSG_TRINITY_DN6177_c0_g2_i2	353	359
Hsa-Mir-430-P33_5p	MGSG_TRINITY_DN88318_c0_g1_i1	259	265
Hsa-Mir-430-P33_5p	GEGO_TRINITY_DN2298_c0_g1_i3	1208	1214
Hsa-Mir-430-P33_5p	MGSG_TRINITY_DN19530_c0_g1_i7	32	38
Hsa-Mir-430-P33_5p	MGSG_TRINITY_DN4985_c0_g1_i8	1087	1093
Hsa-Mir-430-P33_5p	MGSG_TRINITY_DN275_c0_g1_i4	169	175
Hsa-Mir-430-P33_5p	MGSG_TRINITY_DN6831_c0_g1_i4	1479	1485
Hsa-Mir-430-P33_5p	GEGO_TRINITY_DN5461_c1_g1_i1	442	448
Hsa-Mir-430-P33_5p	GEGO_TRINITY_DN2131_c0_g1_i1	528	534
Hsa-Mir-430-P33_5p	GEGO_TRINITY_DN17766_c0_g1_i1	152	158
Hsa-Mir-430-P33_5p	MGSG_TRINITY_DN271_c0_g1_i4	400	406
Hsa-Mir-430-P33_5p	MGSG_TRINITY_DN25211_c0_g1_i2	134	140
Hsa-Mir-430-P33_5p	MGSG_TRINITY_DN11979_c0_g1_i1	1160	1166
Hsa-Mir-430-P33_5p	GFVZ_TRINITY_DN5986_c2_g1_i1	243	249
Hsa-Mir-430-P33_5p	GEGO_TRINITY_DN1315_c0_g1_i8	1114	1120
Hsa-Mir-430-P33_5p	MGSG_TRINITY_DN9758_c0_g1_i1	1559	1565
Hsa-Mir-430-P33_5p	GFVZ_TRINITY_DN2296_c2_g2_i2	911	917
Hsa-Mir-430-P33_5p	GFVZ_TRINITY_DN86236_c0_g4_i1	1245	1251
Hsa-Mir-430-P33_5p	GEGO_TRINITY_DN2706_c0_g1_i4	676	682
Hsa-Mir-430-P33_5p	GEGO_TRINITY_DN6182_c1_g1_i9	787	793
Hsa-Mir-430-P33_5p	GEGO_TRINITY_DN245_c0_g1_i4	1316	1322
Hsa-Mir-430-P33_5p	GEGO_TRINITY_DN222023_c0_g1_i1	754	760
Hsa-Mir-430-P33_5p	GEGO_TRINITY_DN1089_c0_g1_i1	399	405
Hsa-Mir-430-P33_5p	MGSG_TRINITY_DN478_c0_g1_i1	157	163
Hsa-Mir-430-P33_5p	MGSG_TRINITY_DN2106_c0_g2_i8	3	9
Hsa-Mir-430-P33_5p	MGSG_TRINITY_DN1504_c0_g1_i13	139	145
Hsa-Mir-430-P33_5p	GEGO_TRINITY_DN2758_c0_g2_i1	1469	1475
Hsa-Mir-430-P33_5p	MGSG_TRINITY_DN3044_c0_g1_i1	872	878
Hsa-Mir-430-P33_5p	GEGO_TRINITY_DN1830_c6_g2_i4	569	575
Hsa-Mir-430-P33_5p	MGSG_TRINITY_DN4206_c0_g1_i1	542	548
Hsa-Mir-430-P33_5p	MGSG_TRINITY_DN52373_c0_g1_i4	1450	1456
Hsa-Mir-430-P33_5p	MGSG_TRINITY_DN2320_c1_g1_i1	284	290
Hsa-Mir-430-P33_5p	GEGO_TRINITY_DN5942_c0_g1_i1	79	85
Hsa-Mir-430-P33_5p	MGSG_TRINITY_DN2848_c4_g2_i2	44	50
Hsa-Mir-430-P33_5p	MGSG_TRINITY_DN4465_c0_g1_i4	1369	1375
Hsa-Mir-9851_3p	MGSG_TRINITY_DN8466_c0_g1_i2	461	467
Hsa-Mir-9851_3p	MGSG_TRINITY_DN3536_c1_g1_i16	604	610
Hsa-Mir-9851_3p	GEGO_TRINITY_DN35761_c0_g1_i2	87	93
Hsa-Mir-9851_3p	GFVZ_TRINITY_DN2840_c0_g1_i5	485	491
Hsa-Mir-9851_3p	GFVZ_TRINITY_DN2840_c0_g1_i3	538	544
Hsa-Mir-9851_3p	MGSG_TRINITY_DN2506_c0_g1_i3	1456	1462
Hsa-Mir-9851_3p	MGSG_TRINITY_DN8394_c0_g1_i6	218	224
Hsa-Mir-9851_3p	GEGO_TRINITY_DN6118_c0_g1_i1	46	52
Hsa-Mir-9851_3p	GFVZ_TRINITY_DN11174_c0_g1_i3	505	511
Hsa-Mir-9851_3p	MGSG_TRINITY_DN10818_c0_g1_i5	434	440
Hsa-Mir-9851_3p	MGSG_TRINITY_DN40581_c0_g1_i10	140	146
Hsa-Mir-9851_3p	MGSG_TRINITY_DN6177_c0_g2_i2	321	327
Hsa-Mir-9851_3p	MGSG_TRINITY_DN2526_c0_g1_i1	601	607
Hsa-Mir-9851_3p	MGSG_TRINITY_DN1161_c1_g1_i3	905	911
Hsa-Mir-9851_3p	MGSG_TRINITY_DN12052_c0_g1_i1	587	593
Hsa-Mir-9851_3p	MGSG_TRINITY_DN2791_c1_g1_i1	168	174
Hsa-Mir-9851_3p	MGSG_TRINITY_DN1703_c0_g1_i3	621	627
Hsa-Mir-9851_3p	MGSG_TRINITY_DN4195_c0_g1_i2	43	49
Hsa-Mir-9851_3p	MGSG_TRINITY_DN4821_c0_g1_i5	463	469
Hsa-Mir-9851_3p	MGSG_TRINITY_DN6457_c0_g1_i6	1688	1694
Hsa-Mir-9851_3p	MGSG_TRINITY_DN1080_c0_g1_i5	725	731
Hsa-Mir-9851_3p	MGSG_TRINITY_DN3851_c0_g1_i9	1089	1095
Hsa-Mir-9851_3p	MGSG_TRINITY_DN1161_c1_g1_i19	744	750
Hsa-Mir-9851_3p	MGSG_TRINITY_DN10020_c0_g1_i11	379	385
Hsa-Mir-9851_3p	MGSG_TRINITY_DN2893_c0_g1_i4	1081	1087
Hsa-Mir-9851_3p	MGSG_TRINITY_DN2201_c0_g1_i3	371	377
Hsa-Mir-9851_3p	MGSG_TRINITY_DN52_c0_g1_i11	98	104
Hsa-Mir-9851_3p	MGSG_TRINITY_DN52_c0_g1_i11	465	471
Hsa-Mir-9851_3p	MGSG_TRINITY_DN4497_c0_g1_i3	1367	1373
Hsa-Mir-9851_3p	MGSG_TRINITY_DN1286_c2_g1_i1	370	376
Hsa-Mir-9851_3p	MGSG_TRINITY_DN8252_c0_g1_i3	306	312
Hsa-Mir-9851_3p	MGSG_TRINITY_DN329_c1_g1_i6	279	285
Hsa-Mir-9851_3p	GEGO_TRINITY_DN94341_c0_g1_i1	598	604
Hsa-Mir-9851_3p	MGSG_TRINITY_DN46975_c0_g1_i4	300	306
Hsa-Mir-1343_3p	GFVZ_TRINITY_DN2678_c0_g1_i1	761	767
Hsa-Mir-1343_3p	MGSG_TRINITY_DN3785_c0_g1_i4	445	451
Hsa-Mir-1343_3p	MGSG_TRINITY_DN210_c0_g1_i6	706	712
Hsa-Mir-1343_3p	MGSG_TRINITY_DN4565_c0_g1_i1	587	593
Hsa-Mir-1343_3p	GEGO_TRINITY_DN561_c0_g2_i3	561	567
Hsa-Mir-1343_3p	GFVZ_TRINITY_DN2173_c0_g1_i2	465	471
Hsa-Mir-1343_3p	GEGO_TRINITY_DN17809_c0_g2_i6	37	43
Hsa-Mir-1343_3p	GEGO_TRINITY_DN9531_c0_g2_i1	670	676
Hsa-Mir-1343_3p	GFVZ_TRINITY_DN12054_c0_g2_i1	289	295
Hsa-Mir-1343_3p	MGSG_TRINITY_DN5200_c1_g2_i1	718	724
Hsa-Mir-1343_3p	MGSG_TRINITY_DN10638_c0_g1_i2	1285	1291
Hsa-Mir-1343_3p	MGSG_TRINITY_DN15262_c0_g1_i1	1362	1368
Hsa-Mir-1343_3p	MGSG_TRINITY_DN8772_c0_g1_i1	830	836
Hsa-Mir-1343_3p	GFVZ_TRINITY_DN8502_c0_g1_i6	268	274
Hsa-Mir-1343_3p	MGSG_TRINITY_DN2490_c0_g1_i2	1439	1445
Hsa-Mir-1343_3p	GEGO_TRINITY_DN1681_c0_g2_i2	69	75
Hsa-Mir-1343_3p	MGSG_TRINITY_DN6966_c0_g1_i3	969	975
Hsa-Mir-1343_3p	MGSG_TRINITY_DN9331_c0_g1_i1	181	187
Hsa-Mir-1343_3p	MGSG_TRINITY_DN5309_c0_g1_i7	1165	1171
Hsa-Mir-1343_3p	GEGO_TRINITY_DN9090_c0_g1_i15	705	711
Hsa-Mir-1343_3p	GFVZ_TRINITY_DN4659_c0_g1_i6	987	993
Hsa-Mir-1343_3p	MGSG_TRINITY_DN10575_c0_g1_i1	611	617
Hsa-Mir-1343_3p	MGSG_TRINITY_DN75_c0_g1_i1	515	521
Hsa-Mir-1343_3p	MGSG_TRINITY_DN630_c0_g2_i2	426	432
Hsa-Mir-1343_3p	GEGO_TRINITY_DN2229_c0_g1_i2	297	303
Hsa-Mir-1343_3p	MGSG_TRINITY_DN9632_c0_g1_i4	982	988
Hsa-Mir-1343_3p	MGSG_TRINITY_DN2636_c0_g1_i1	1354	1360
Hsa-Mir-1343_3p	MGSG_TRINITY_DN17526_c0_g1_i5	1290	1296
Hsa-Mir-1343_3p	MGSG_TRINITY_DN234088_c1_g1_i1	854	860
Hsa-Mir-1343_3p	GEGO_TRINITY_DN7099_c0_g1_i1	447	453
Hsa-Mir-1343_3p	MGSG_TRINITY_DN6469_c0_g1_i4	431	437
Hsa-Mir-203-v2_3p	MGSG_TRINITY_DN6913_c1_g1_i3	1273	1279
Hsa-Mir-203-v2_3p	MGSG_TRINITY_DN130572_c1_g1_i1	1173	1179
Hsa-Mir-203-v2_3p	MGSG_TRINITY_DN4485_c0_g1_i1	64	70
Hsa-Mir-203-v2_3p	GEGO_TRINITY_DN31341_c0_g2_i1	307	313
Hsa-Mir-203-v2_3p	GEGO_TRINITY_DN5346_c0_g1_i3	961	967
Hsa-Mir-203-v2_3p	MGSG_TRINITY_DN27_c2_g1_i5	436	442
Hsa-Mir-203-v2_3p	GFVZ_TRINITY_DN4375_c0_g1_i3	942	948
Hsa-Mir-203-v2_3p	GFVZ_TRINITY_DN618_c0_g1_i2	414	420
Hsa-Mir-203-v2_3p	MGSG_TRINITY_DN2380_c0_g1_i1	138	144
Hsa-Mir-203-v2_3p	MGSG_TRINITY_DN1209_c2_g2_i3	134	140
Hsa-Mir-203-v2_3p	MGSG_TRINITY_DN21701_c0_g1_i7	88	94
Hsa-Mir-203-v2_3p	MGSG_TRINITY_DN4934_c0_g1_i4	770	776
Hsa-Mir-203-v2_3p	MGSG_TRINITY_DN962_c0_g1_i10	566	572
Hsa-Mir-203-v2_3p	MGSG_TRINITY_DN594_c1_g1_i5	381	387
Hsa-Mir-203-v2_3p	MGSG_TRINITY_DN6155_c0_g1_i1	406	412
Hsa-Mir-203-v2_3p	GFVZ_TRINITY_DN439_c0_g1_i3	301	307
Hsa-Mir-203-v2_3p	GFVZ_TRINITY_DN439_c0_g1_i3	388	394
Hsa-Mir-203-v2_3p	MGSG_TRINITY_DN1553_c0_g1_i6	122	128
Hsa-Mir-203-v2_3p	MGSG_TRINITY_DN6105_c0_g2_i1	415	421
Hsa-Mir-203-v2_3p	MGSG_TRINITY_DN6444_c0_g1_i3	813	819
Hsa-Mir-203-v2_3p	GFVZ_TRINITY_DN17056_c1_g1_i1	197	203
Hsa-Mir-203-v2_3p	MGSG_TRINITY_DN2072_c0_g1_i5	122	128
Hsa-Mir-203-v2_3p	MGSG_TRINITY_DN2072_c0_g1_i5	685	691
Hsa-Mir-203-v2_3p	MGSG_TRINITY_DN1038_c0_g1_i6	228	234
Hsa-Mir-203-v2_3p	MGSG_TRINITY_DN10378_c0_g2_i3	1538	1544
Hsa-Mir-203-v2_3p	MGSG_TRINITY_DN4685_c0_g1_i5	414	420
Hsa-Mir-203-v2_3p	MGSG_TRINITY_DN10508_c0_g2_i2	845	851
Hsa-Mir-203-v2_3p	MGSG_TRINITY_DN13967_c0_g2_i1	849	855
Hsa-Mir-203-v2_3p	MGSG_TRINITY_DN626_c0_g1_i3	743	749
Hsa-Mir-203-v2_3p	MGSG_TRINITY_DN2717_c0_g2_i5	673	679
Hsa-Mir-203-v2_3p	GEGO_TRINITY_DN3170_c0_g1_i2	129	135
Hsa-Mir-203-v2_3p	MGSG_TRINITY_DN17643_c0_g1_i6	1227	1233
Hsa-Mir-203-v2_3p	MGSG_TRINITY_DN3206_c0_g1_i3	1596	1602
Hsa-Mir-203-v2_3p	GEGO_TRINITY_DN7695_c0_g1_i1	1331	1337
Hsa-Mir-203-v2_3p	MGSG_TRINITY_DN2027_c0_g1_i14	1159	1165
Hsa-Mir-203-v2_3p	MGSG_TRINITY_DN1742_c0_g1_i1	607	613
Hsa-Mir-203-v2_3p	GEGO_TRINITY_DN7241_c0_g1_i2	426	432
Hsa-Mir-203-v2_3p	GEGO_TRINITY_DN38992_c0_g1_i7	418	424
Hsa-Mir-203-v2_3p	GEGO_TRINITY_DN86569_c0_g1_i2	861	867
Hsa-Mir-203-v2_3p	GEGO_TRINITY_DN86569_c0_g1_i1	1513	1519
Hsa-Mir-203-v2_3p	MGSG_TRINITY_DN4596_c0_g1_i3	44	50
Hsa-Mir-203-v2_3p	MGSG_TRINITY_DN731_c0_g1_i16	483	489
Hsa-Mir-203-v2_3p	MGSG_TRINITY_DN114_c0_g1_i1	712	718
Hsa-Mir-203-v2_3p	MGSG_TRINITY_DN6082_c0_g2_i1	638	644
Hsa-Mir-203-v2_3p	GFVZ_TRINITY_DN3513_c0_g1_i7	1111	1117
Hsa-Mir-203-v2_3p	MGSG_TRINITY_DN1109_c1_g1_i2	949	955
Hsa-Mir-203-v2_3p	GEGO_TRINITY_DN10139_c0_g2_i1	1165	1171
Hsa-Mir-203-v2_3p	MGSG_TRINITY_DN3475_c0_g1_i1	247	253
Hsa-Mir-203-v2_3p	MGSG_TRINITY_DN1221_c0_g1_i2	1012	1018
Hsa-Mir-203-v2_3p	MGSG_TRINITY_DN11380_c0_g1_i2	1395	1401
Hsa-Mir-203-v2_3p	MGSG_TRINITY_DN1647_c0_g2_i1	147	153
Hsa-Mir-203-v2_3p	MGSG_TRINITY_DN1709_c0_g1_i11	158	164
Hsa-Mir-203-v2_3p	GEGO_TRINITY_DN1580_c0_g1_i4	474	480
Hsa-Mir-203-v2_3p	MGSG_TRINITY_DN1743_c1_g2_i1	640	646
Hsa-Mir-203-v2_3p	MGSG_TRINITY_DN775_c0_g1_i2	232	238
Hsa-Mir-203-v2_3p	MGSG_TRINITY_DN14330_c0_g1_i5	826	832
Hsa-Mir-203-v2_3p	GEGO_TRINITY_DN11450_c0_g1_i2	845	851
Hsa-Mir-203-v2_3p	MGSG_TRINITY_DN16095_c0_g2_i7	80	86
Hsa-Mir-203-v2_3p	MGSG_TRINITY_DN130242_c0_g1_i2	385	391
Hsa-Mir-203-v2_3p	MGSG_TRINITY_DN33764_c0_g1_i1	225	231
Hsa-Mir-203-v2_3p	MGSG_TRINITY_DN6460_c0_g1_i7	1174	1180
Hsa-Mir-203-v2_3p	MGSG_TRINITY_DN4137_c0_g1_i5	1204	1210
Hsa-Mir-203-v2_3p	MGSG_TRINITY_DN144612_c0_g1_i1	166	172
Hsa-Mir-203-v2_3p	MGSG_TRINITY_DN2070_c0_g1_i4	1012	1018
Hsa-Mir-203-v2_3p	GFVZ_TRINITY_DN9706_c0_g1_i1	359	365
Hsa-Mir-203-v2_3p	GEGO_TRINITY_DN2342_c0_g1_i5	330	336
Hsa-Mir-203-v2_3p	MGSG_TRINITY_DN12017_c0_g1_i2	361	367
Hsa-Mir-203-v2_3p	MGSG_TRINITY_DN17532_c0_g1_i1	1706	1712
Hsa-Mir-203-v2_3p	GEGO_TRINITY_DN74173_c0_g1_i2	411	417
Hsa-Mir-203-v2_3p	GEGO_TRINITY_DN20298_c0_g2_i4	192	198
Hsa-Mir-203-v2_3p	MGSG_TRINITY_DN23396_c0_g1_i2	652	658
Hsa-Mir-203-v2_3p	MGSG_TRINITY_DN10398_c0_g1_i2	149	155
Hsa-Mir-203-v2_3p	MGSG_TRINITY_DN7172_c0_g1_i2	825	831
Hsa-Mir-203-v2_3p	MGSG_TRINITY_DN9071_c0_g1_i2	413	419
Hsa-Mir-203-v2_3p	MGSG_TRINITY_DN3715_c0_g1_i7	672	678
Hsa-Mir-203-v2_3p	MGSG_TRINITY_DN4390_c0_g1_i2	28	34
Hsa-Mir-203-v2_3p	MGSG_TRINITY_DN10030_c0_g1_i8	92	98
Hsa-Mir-203-v2_3p	MGSG_TRINITY_DN32548_c1_g1_i1	195	201
Hsa-Mir-203-v2_3p	GEGO_TRINITY_DN138416_c0_g1_i1	1244	1250
Hsa-Mir-203-v2_3p	MGSG_TRINITY_DN205769_c0_g1_i5	57	63
Hsa-Mir-203-v2_3p	GEGO_TRINITY_DN285_c0_g1_i12	936	942
Hsa-Mir-203-v2_3p	MGSG_TRINITY_DN4902_c0_g1_i5	363	369
Hsa-Mir-203-v2_3p	GFVZ_TRINITY_DN1099_c0_g1_i8	689	695
Hsa-Mir-203-v2_3p	GEGO_TRINITY_DN5173_c1_g1_i8	187	193
Hsa-Mir-203-v2_3p	MGSG_TRINITY_DN2927_c0_g1_i11	626	632
Hsa-Mir-203-v2_3p	MGSG_TRINITY_DN4523_c0_g1_i2	642	648
Hsa-Mir-203-v2_3p	MGSG_TRINITY_DN34668_c0_g1_i8	1612	1618
Hsa-Mir-203-v2_3p	MGSG_TRINITY_DN5359_c0_g1_i3	876	882
Hsa-Mir-203-v2_3p	MGSG_TRINITY_DN1271_c0_g1_i2	736	742
Hsa-Mir-203-v2_3p	MGSG_TRINITY_DN3481_c0_g1_i1	219	225
Hsa-Mir-203-v2_3p	MGSG_TRINITY_DN4432_c0_g1_i1	12	18
Hsa-Mir-203-v2_3p	MGSG_TRINITY_DN18314_c2_g1_i2	188	194
Hsa-Mir-203-v2_3p	GEGO_TRINITY_DN412758_c0_g1_i1	1221	1227
Hsa-Mir-203-v2_3p	MGSG_TRINITY_DN12630_c0_g1_i1	875	881
Hsa-Mir-203-v2_3p	GFVZ_TRINITY_DN9018_c1_g1_i1	1381	1387
Hsa-Mir-203-v2_3p	MGSG_TRINITY_DN6131_c0_g1_i8	674	680
Hsa-Mir-203-v2_3p	GEGO_TRINITY_DN511_c0_g1_i1	265	271
Hsa-Mir-203-v2_3p	MGSG_TRINITY_DN7880_c0_g1_i7	537	543
Hsa-Mir-203-v2_3p	GEGO_TRINITY_DN1654_c8_g1_i2	116	122
Hsa-Mir-203-v2_3p	MGSG_TRINITY_DN7698_c0_g1_i4	484	490
Hsa-Mir-203-v2_3p	MGSG_TRINITY_DN3173_c0_g1_i7	355	361
Hsa-Mir-203-v2_3p	MGSG_TRINITY_DN6863_c0_g1_i13	542	549
Hsa-Mir-203-v2_3p	MGSG_TRINITY_DN2849_c0_g2_i6	391	397
Hsa-Mir-203-v2_3p	MGSG_TRINITY_DN7358_c0_g1_i2	423	429
Hsa-Mir-203-v2_3p	GEGO_TRINITY_DN6102_c1_g1_i3	17	23
Hsa-Mir-203-v2_3p	MGSG_TRINITY_DN18747_c0_g1_i2	455	461
Hsa-Mir-203-v2_3p	MGSG_TRINITY_DN977_c1_g2_i4	634	640
Hsa-Mir-203-v2_3p	MGSG_TRINITY_DN544_c0_g1_i8	749	755
Hsa-Mir-203-v2_3p	MGSG_TRINITY_DN1674_c0_g1_i1	193	199
Hsa-Mir-203-v2_3p	MGSG_TRINITY_DN3930_c0_g1_i1	43	49
Hsa-Mir-203-v2_3p	MGSG_TRINITY_DN4497_c0_g1_i3	355	361
Hsa-Mir-203-v2_3p	GEGO_TRINITY_DN1656_c0_g1_i2	226	232
Hsa-Mir-203-v2_3p	MGSG_TRINITY_DN13338_c0_g1_i1	89	95
Hsa-Mir-203-v2_3p	MGSG_TRINITY_DN3953_c0_g1_i2	1053	1059
Hsa-Mir-203-v2_3p	MGSG_TRINITY_DN9896_c0_g1_i2	164	170
Hsa-Mir-203-v2_3p	MGSG_TRINITY_DN9896_c0_g1_i2	618	624
Hsa-Mir-203-v2_3p	MGSG_TRINITY_DN13475_c0_g1_i1	45	51
Hsa-Mir-203-v2_3p	GEGO_TRINITY_DN1089_c0_g1_i1	229	235
Hsa-Mir-203-v2_3p	MGSG_TRINITY_DN3527_c2_g1_i1	18	24
Hsa-Mir-203-v2_3p	MGSG_TRINITY_DN8468_c0_g1_i3	898	904
Hsa-Mir-203-v2_3p	GEGO_TRINITY_DN5227_c0_g2_i1	491	497
Hsa-Mir-203-v2_3p	MGSG_TRINITY_DN4663_c0_g2_i3	360	366
Hsa-Mir-203-v2_3p	MGSG_TRINITY_DN3768_c0_g1_i5	305	311
Hsa-Mir-203-v2_3p	MGSG_TRINITY_DN2133_c0_g2_i2	1191	1197
Hsa-Mir-203-v2_3p	MGSG_TRINITY_DN7853_c0_g1_i9	192	198
Hsa-Mir-203-v2_3p	GEGO_TRINITY_DN2758_c0_g2_i1	963	969
Hsa-Mir-203-v2_3p	MGSG_TRINITY_DN2013_c1_g1_i2	377	383
Hsa-Mir-203-v2_3p	GFVZ_TRINITY_DN9553_c1_g1_i2	27	33
Hsa-Mir-203-v2_3p	MGSG_TRINITY_DN7717_c0_g2_i1	481	487
Hsa-Mir-203-v2_3p	MGSG_TRINITY_DN2705_c0_g1_i10	103	109
Hsa-Mir-203-v2_3p	MGSG_TRINITY_DN234088_c1_g1_i1	677	683
Hsa-Mir-203-v2_3p	GEGO_TRINITY_DN18753_c0_g1_i1	833	839
Hsa-Mir-203-v2_3p	GFVZ_TRINITY_DN2939_c0_g1_i6	110	116
Hsa-Mir-203-v2_3p	GFVZ_TRINITY_DN5692_c0_g1_i2	159	165
Hsa-Mir-203-v2_3p	MGSG_TRINITY_DN3759_c0_g1_i7	461	467
Hsa-Mir-361-v2_3p	GEGO_TRINITY_DN857_c0_g1_i13	127	133
Hsa-Mir-361-v2_3p	MGSG_TRINITY_DN8069_c0_g1_i1	136	142
Hsa-Mir-361-v2_3p	MGSG_TRINITY_DN8495_c0_g1_i1	134	140
Hsa-Mir-361-v2_3p	GFVZ_TRINITY_DN1230_c0_g2_i3	273	279
Hsa-Mir-361-v2_3p	MGSG_TRINITY_DN6848_c1_g1_i5	702	708
Hsa-Mir-361-v2_3p	MGSG_TRINITY_DN4709_c0_g1_i3	1063	1069
Hsa-Mir-361-v2_3p	MGSG_TRINITY_DN7511_c0_g1_i1	437	443
Hsa-Mir-361-v2_3p	MGSG_TRINITY_DN166918_c0_g1_i1	498	504
Hsa-Mir-361-v2_3p	MGSG_TRINITY_DN166918_c0_g1_i1	1230	1236
Hsa-Mir-361-v2_3p	MGSG_TRINITY_DN10827_c0_g1_i1	76	82
Hsa-Mir-361-v2_3p	GEGO_TRINITY_DN21483_c0_g1_i1	79	85
Hsa-Mir-361-v2_3p	GEGO_TRINITY_DN222023_c0_g1_i1	1213	1219
Hsa-Mir-361-v2_3p	MGSG_TRINITY_DN23991_c0_g1_i9	1145	1151
Hsa-Mir-550-P2b_3p	MGSG_TRINITY_DN130572_c1_g1_i1	577	583
Hsa-Mir-550-P2b_3p	GEGO_TRINITY_DN485_c0_g1_i6	523	529
Hsa-Mir-550-P2b_3p	GEGO_TRINITY_DN3170_c0_g1_i2	138	144
Hsa-Mir-550-P2b_3p	MGSG_TRINITY_DN6054_c0_g1_i1	338	344
Hsa-Mir-550-P2b_3p	MGSG_TRINITY_DN10416_c0_g1_i1	723	729
Hsa-Mir-550-P2b_3p	MGSG_TRINITY_DN7717_c0_g1_i2	1039	1045
Hsa-Mir-550-P2b_3p	GEGO_TRINITY_DN711_c0_g1_i6	922	928
Hsa-Mir-550-P2b_3p	GEGO_TRINITY_DN4471_c0_g1_i6	91	97
Hsa-Mir-550-P2b_3p	MGSG_TRINITY_DN4504_c0_g1_i2	623	629
Hsa-Mir-550-P2b_3p	MGSG_TRINITY_DN33254_c0_g1_i5	138	144
Hsa-Mir-550-P2b_3p	MGSG_TRINITY_DN689_c0_g1_i7	1637	1643
Hsa-Mir-550-P2b_3p	MGSG_TRINITY_DN1768_c0_g1_i6	108	114
Hsa-Mir-550-P2b_3p	MGSG_TRINITY_DN8118_c0_g1_i7	1144	1150
Hsa-Mir-550-P2b_3p	MGSG_TRINITY_DN14697_c0_g2_i2	1601	1607
Hsa-Mir-550-P2b_3p	MGSG_TRINITY_DN6694_c0_g1_i3	429	435
Hsa-Mir-550-P2b_3p	MGSG_TRINITY_DN164_c1_g1_i7	247	253
Hsa-Mir-550-P2b_3p	MGSG_TRINITY_DN77_c0_g1_i13	445	451
Hsa-Mir-550-P2b_3p	GEGO_TRINITY_DN383_c0_g1_i6	979	985
Hsa-Mir-550-P2b_3p	MGSG_TRINITY_DN5927_c0_g1_i7	29	35
Hsa-Mir-550-P2b_3p	MGSG_TRINITY_DN14469_c0_g1_i6	500	506
Hsa-Mir-92-P2a_3p	MGSG_TRINITY_DN2327_c8_g2_i1	537	543
Hsa-Mir-92-P2a_3p	GEGO_TRINITY_DN7677_c0_g1_i1	76	82
Hsa-Mir-92-P2a_3p	MGSG_TRINITY_DN42_c0_g1_i7	454	460
Hsa-Mir-92-P2a_3p	MGSG_TRINITY_DN8476_c0_g1_i2	110	116
Hsa-Mir-92-P2a_3p	MGSG_TRINITY_DN6523_c0_g1_i3	12	18
Hsa-Mir-92-P2a_3p	MGSG_TRINITY_DN8221_c0_g1_i2	770	776
Hsa-Mir-92-P2a_3p	MGSG_TRINITY_DN493_c0_g1_i10	4	10
Hsa-Mir-92-P2a_3p	MGSG_TRINITY_DN13364_c0_g1_i1	404	410
Hsa-Mir-92-P2a_3p	MGSG_TRINITY_DN13364_c0_g1_i2	430	436
Hsa-Mir-92-P2a_3p	MGSG_TRINITY_DN917_c1_g1_i1	569	575
Hsa-Mir-92-P2a_3p	MGSG_TRINITY_DN32062_c0_g1_i1	1109	1115
Hsa-Mir-92-P2a_3p	MGSG_TRINITY_DN874_c0_g1_i12	57	63
Hsa-Mir-92-P2a_3p	MGSG_TRINITY_DN11681_c0_g2_i2	313	319
Hsa-Mir-92-P2a_3p	GEGO_TRINITY_DN2206_c0_g1_i4	661	667
Hsa-Mir-92-P2a_3p	GFVZ_TRINITY_DN2173_c0_g1_i2	1177	1183
Hsa-Mir-92-P2a_3p	MGSG_TRINITY_DN11665_c0_g1_i7	732	738
Hsa-Mir-92-P2a_3p	GEGO_TRINITY_DN4427_c0_g2_i2	697	703
Hsa-Mir-92-P2a_3p	MGSG_TRINITY_DN1608_c0_g1_i20	550	556
Hsa-Mir-92-P2a_3p	MGSG_TRINITY_DN10508_c0_g2_i2	254	260
Hsa-Mir-92-P2a_3p	GEGO_TRINITY_DN8674_c0_g1_i2	266	272
Hsa-Mir-92-P2a_3p	MGSG_TRINITY_DN16147_c0_g1_i3	853	859
Hsa-Mir-92-P2a_3p	GEGO_TRINITY_DN379970_c0_g1_i1	218	224
Hsa-Mir-92-P2a_3p	MGSG_TRINITY_DN12969_c0_g1_i1	771	777
Hsa-Mir-92-P2a_3p	MGSG_TRINITY_DN2488_c0_g1_i2	664	670
Hsa-Mir-92-P2a_3p	MGSG_TRINITY_DN3245_c0_g2_i7	764	770
Hsa-Mir-92-P2a_3p	MGSG_TRINITY_DN6177_c0_g2_i2	64	70
Hsa-Mir-92-P2a_3p	MGSG_TRINITY_DN2526_c0_g1_i1	794	800
Hsa-Mir-92-P2a_3p	MGSG_TRINITY_DN2478_c0_g1_i3	320	326
Hsa-Mir-92-P2a_3p	GEGO_TRINITY_DN4599_c1_g1_i3	754	760
Hsa-Mir-92-P2a_3p	MGSG_TRINITY_DN5561_c0_g1_i2	201	207
Hsa-Mir-92-P2a_3p	GEGO_TRINITY_DN6478_c0_g1_i1	185	191
Hsa-Mir-92-P2a_3p	MGSG_TRINITY_DN2221_c0_g1_i12	403	409
Hsa-Mir-92-P2a_3p	MGSG_TRINITY_DN2221_c0_g1_i12	781	787
Hsa-Mir-92-P2a_3p	MGSG_TRINITY_DN2221_c0_g1_i12	1401	1407
Hsa-Mir-92-P2a_3p	MGSG_TRINITY_DN10102_c0_g1_i10	1315	1321
Hsa-Mir-92-P2a_3p	MGSG_TRINITY_DN13364_c0_g3_i1	394	400
Hsa-Mir-92-P2a_3p	MGSG_TRINITY_DN13696_c0_g1_i8	749	755
Hsa-Mir-92-P2a_3p	MGSG_TRINITY_DN11075_c0_g2_i2	617	623
Hsa-Mir-92-P2a_3p	MGSG_TRINITY_DN4137_c0_g1_i5	1581	1587
Hsa-Mir-92-P2a_3p	MGSG_TRINITY_DN582_c0_g1_i3	47	53
Hsa-Mir-92-P2a_3p	GEGO_TRINITY_DN2342_c0_g1_i5	554	560
Hsa-Mir-92-P2a_3p	MGSG_TRINITY_DN2053_c0_g1_i2	318	324
Hsa-Mir-92-P2a_3p	MGSG_TRINITY_DN3962_c0_g2_i1	805	811
Hsa-Mir-92-P2a_3p	MGSG_TRINITY_DN3715_c0_g1_i7	320	326
Hsa-Mir-92-P2a_3p	GFVZ_TRINITY_DN4451_c0_g1_i6	130	136
Hsa-Mir-92-P2a_3p	GFVZ_TRINITY_DN3717_c0_g3_i2	277	283
Hsa-Mir-92-P2a_3p	MGSG_TRINITY_DN12479_c0_g1_i1	11	17
Hsa-Mir-92-P2a_3p	GFVZ_TRINITY_DN7455_c1_g1_i1	537	543
Hsa-Mir-92-P2a_3p	GFVZ_TRINITY_DN7455_c1_g1_i1	914	920
Hsa-Mir-92-P2a_3p	GFVZ_TRINITY_DN307_c0_g1_i8	987	993
Hsa-Mir-92-P2a_3p	GFVZ_TRINITY_DN14841_c1_g1_i3	953	959
Hsa-Mir-92-P2a_3p	MGSG_TRINITY_DN67024_c0_g1_i1	291	297
Hsa-Mir-92-P2a_3p	MGSG_TRINITY_DN10296_c0_g1_i4	473	479
Hsa-Mir-92-P2a_3p	GEGO_TRINITY_DN8858_c0_g1_i3	112	118
Hsa-Mir-92-P2a_3p	MGSG_TRINITY_DN8733_c0_g1_i3	119	125
Hsa-Mir-92-P2a_3p	MGSG_TRINITY_DN362_c0_g1_i9	1385	1391
Hsa-Mir-92-P2a_3p	MGSG_TRINITY_DN8779_c0_g1_i1	451	457
Hsa-Mir-92-P2a_3p	MGSG_TRINITY_DN10827_c0_g1_i1	845	851
Hsa-Mir-92-P2a_3p	GEGO_TRINITY_DN2313_c0_g1_i3	631	637
Hsa-Mir-92-P2a_3p	MGSG_TRINITY_DN33049_c0_g1_i3	168	174
Hsa-Mir-92-P2a_3p	MGSG_TRINITY_DN14714_c0_g1_i3	219	225
Hsa-Mir-92-P2a_3p	GFVZ_TRINITY_DN2032_c0_g1_i1	1145	1151
Hsa-Mir-92-P2a_3p	MGSG_TRINITY_DN478_c0_g1_i1	636	642
Hsa-Mir-92-P2a_3p	MGSG_TRINITY_DN11447_c0_g2_i2	1128	1134
Hsa-Mir-92-P2a_3p	MGSG_TRINITY_DN2960_c0_g1_i5	38	44
Hsa-Mir-92-P2a_3p	MGSG_TRINITY_DN15210_c0_g1_i1	811	817
Hsa-Mir-92-P2a_3p	GFVZ_TRINITY_DN6291_c0_g1_i2	689	695
Hsa-Mir-92-P2a_3p	MGSG_TRINITY_DN12974_c0_g1_i1	197	203
Hsa-Mir-92-P2a_3p	MGSG_TRINITY_DN14228_c0_g1_i6	68	74
Hsa-Mir-92-P2a_3p	MGSG_TRINITY_DN1559_c2_g1_i5	1422	1428
Hsa-Mir-92-P2a_3p	GFVZ_TRINITY_DN7321_c0_g2_i2	145	151
Hsa-Mir-92-P2a_3p	GEGO_TRINITY_DN383_c0_g1_i6	14	20
Hsa-Mir-92-P2a_3p	MGSG_TRINITY_DN15069_c0_g1_i1	374	380
Hsa-Mir-92-P2a_3p	MGSG_TRINITY_DN1427_c1_g1_i1	461	467
Hsa-Mir-92-P2a_3p	GEGO_TRINITY_DN63_c0_g1_i4	26	32
Hsa-Mir-92-P2a_3p	MGSG_TRINITY_DN2605_c0_g1_i1	794	800
Hsa-Mir-92-P2a_3p	GEGO_TRINITY_DN3556_c0_g1_i4	677	683
Hsa-Mir-92-P2a_3p	GEGO_TRINITY_DN607_c0_g1_i3	924	930
Hsa-Mir-92-P2a_3p	MGSG_TRINITY_DN52373_c0_g1_i4	460	466
Hsa-Mir-92-P2a_3p	MGSG_TRINITY_DN297_c0_g2_i3	116	122
Hsa-Mir-92-P2a_3p	GFVZ_TRINITY_DN2433_c4_g1_i5	100	106
Hsa-Mir-92-P2a_3p	GFVZ_TRINITY_DN10650_c1_g1_i1	496	502
Hsa-Mir-92-P2a_3p	MGSG_TRINITY_DN9802_c0_g1_i3	555	561
Hsa-Mir-92-P2a_3p	MGSG_TRINITY_DN79742_c0_g1_i1	606	612
Hsa-Mir-10-P1c-v1_5p	MGSG_TRINITY_DN7384_c0_g1_i10	757	763
Hsa-Mir-10-P1c-v1_5p	MGSG_TRINITY_DN13274_c0_g1_i2	173	179
Hsa-Mir-10-P1c-v1_5p	MGSG_TRINITY_DN32062_c0_g1_i1	1756	1762
Hsa-Mir-10-P1c-v1_5p	MGSG_TRINITY_DN1608_c0_g1_i20	30	36
Hsa-Mir-10-P1c-v1_5p	GEGO_TRINITY_DN296_c0_g1_i4	494	500
Hsa-Mir-10-P1c-v1_5p	MGSG_TRINITY_DN2860_c1_g2_i12	531	537
Hsa-Mir-10-P1c-v1_5p	GEGO_TRINITY_DN3072_c0_g1_i1	192	198
Hsa-Mir-10-P1c-v1_5p	MGSG_TRINITY_DN17756_c0_g3_i1	737	743
Hsa-Mir-10-P1c-v1_5p	GEGO_TRINITY_DN3035_c0_g1_i4	709	715
Hsa-Mir-10-P1c-v1_5p	GFVZ_TRINITY_DN474_c0_g1_i2	533	539
Hsa-Mir-10-P1c-v1_5p	MGSG_TRINITY_DN671_c0_g1_i8	287	293
Hsa-Mir-10-P1c-v1_5p	MGSG_TRINITY_DN1372_c0_g1_i2	165	171
Hsa-Mir-10-P1c-v1_5p	MGSG_TRINITY_DN7704_c0_g1_i1	1062	1068
Hsa-Mir-10-P1c-v1_5p	MGSG_TRINITY_DN10950_c0_g1_i3	542	548
Hsa-Mir-10-P1c-v1_5p	GEGO_TRINITY_DN5084_c0_g1_i3	122	128
Hsa-Mir-10-P1c-v1_5p	MGSG_TRINITY_DN9113_c0_g1_i2	1204	1210
Hsa-Mir-10-P1c-v1_5p	GEGO_TRINITY_DN5141_c0_g1_i5	59	65
Hsa-Mir-10-P1c-v1_5p	MGSG_TRINITY_DN5148_c0_g1_i1	93	99
Hsa-Mir-10-P1c-v1_5p	GFVZ_TRINITY_DN4871_c0_g1_i1	52	58
Hsa-Mir-10-P1c-v1_5p	MGSG_TRINITY_DN20169_c0_g1_i3	545	551
Hsa-Mir-10-P1c-v1_5p	MGSG_TRINITY_DN2481_c0_g1_i2	498	504
Hsa-Mir-10-P1c-v1_5p	GFVZ_TRINITY_DN7988_c0_g1_i1	345	351
Hsa-Mir-10-P1c-v1_5p	GFVZ_TRINITY_DN4659_c0_g1_i6	1128	1134
Hsa-Mir-10-P1c-v1_5p	MGSG_TRINITY_DN6496_c0_g1_i9	698	704
Hsa-Mir-10-P1c-v1_5p	GFVZ_TRINITY_DN2724_c0_g2_i2	486	492
Hsa-Mir-10-P1c-v1_5p	GFVZ_TRINITY_DN2724_c0_g2_i1	486	492
Hsa-Mir-10-P1c-v1_5p	GFVZ_TRINITY_DN1996_c1_g1_i1	72	78
Hsa-Mir-10-P1c-v1_5p	MGSG_TRINITY_DN1047_c0_g2_i7	1144	1150
Hsa-Mir-10-P1c-v1_5p	MGSG_TRINITY_DN6913_c0_g1_i6	1587	1593
Hsa-Mir-10-P1c-v1_5p	MGSG_TRINITY_DN1809_c0_g1_i2	1108	1114
Hsa-Mir-10-P1c-v1_5p	MGSG_TRINITY_DN1657_c0_g1_i5	325	331
Hsa-Mir-128-P2_3p	MGSG_TRINITY_DN18640_c0_g1_i6	309	315
Hsa-Mir-128-P2_3p	MGSG_TRINITY_DN2698_c0_g1_i4	1242	1248
Hsa-Mir-128-P2_3p	MGSG_TRINITY_DN4485_c0_g1_i1	719	725
Hsa-Mir-128-P2_3p	MGSG_TRINITY_DN6747_c0_g2_i1	96	102
Hsa-Mir-128-P2_3p	MGSG_TRINITY_DN6923_c0_g3_i1	1540	1546
Hsa-Mir-128-P2_3p	MGSG_TRINITY_DN7384_c0_g1_i10	919	925
Hsa-Mir-128-P2_3p	GFVZ_TRINITY_DN618_c0_g1_i2	116	122
Hsa-Mir-128-P2_3p	GFVZ_TRINITY_DN31884_c0_g1_i2	17	23
Hsa-Mir-128-P2_3p	GFVZ_TRINITY_DN32628_c0_g1_i3	381	387
Hsa-Mir-128-P2_3p	GFVZ_TRINITY_DN8623_c0_g2_i2	583	589
Hsa-Mir-128-P2_3p	MGSG_TRINITY_DN1019_c0_g1_i6	1694	1700
Hsa-Mir-128-P2_3p	GEGO_TRINITY_DN2699_c1_g1_i4	648	654
Hsa-Mir-128-P2_3p	MGSG_TRINITY_DN383_c2_g3_i1	1005	1011
Hsa-Mir-128-P2_3p	MGSG_TRINITY_DN27466_c0_g1_i1	16	22
Hsa-Mir-128-P2_3p	MGSG_TRINITY_DN14660_c0_g1_i2	355	361
Hsa-Mir-128-P2_3p	GEGO_TRINITY_DN189214_c0_g1_i2	138	144
Hsa-Mir-128-P2_3p	MGSG_TRINITY_DN5167_c0_g1_i1	24	30
Hsa-Mir-128-P2_3p	GFVZ_TRINITY_DN15130_c0_g1_i2	1302	1308
Hsa-Mir-128-P2_3p	MGSG_TRINITY_DN1221_c0_g1_i2	259	265
Hsa-Mir-128-P2_3p	MGSG_TRINITY_DN1533_c0_g1_i2	1071	1077
Hsa-Mir-128-P2_3p	MGSG_TRINITY_DN16095_c0_g2_i7	989	995
Hsa-Mir-128-P2_3p	MGSG_TRINITY_DN1583_c0_g1_i3	367	373
Hsa-Mir-128-P2_3p	MGSG_TRINITY_DN33764_c0_g1_i1	981	987
Hsa-Mir-128-P2_3p	MGSG_TRINITY_DN3498_c0_g1_i3	325	331
Hsa-Mir-128-P2_3p	MGSG_TRINITY_DN3742_c0_g1_i5	161	167
Hsa-Mir-128-P2_3p	MGSG_TRINITY_DN3742_c0_g1_i5	245	251
Hsa-Mir-128-P2_3p	MGSG_TRINITY_DN6831_c0_g1_i4	1503	1509
Hsa-Mir-128-P2_3p	MGSG_TRINITY_DN13889_c0_g1_i1	165	171
Hsa-Mir-128-P2_3p	MGSG_TRINITY_DN13889_c0_g1_i1	1006	1012
Hsa-Mir-128-P2_3p	MGSG_TRINITY_DN3565_c1_g1_i3	224	230
Hsa-Mir-128-P2_3p	GEGO_TRINITY_DN5461_c1_g1_i1	1081	1087
Hsa-Mir-128-P2_3p	MGSG_TRINITY_DN5152_c0_g1_i1	1543	1549
Hsa-Mir-128-P2_3p	MGSG_TRINITY_DN1115_c0_g1_i5	1099	1105
Hsa-Mir-128-P2_3p	MGSG_TRINITY_DN4226_c0_g1_i3	256	262
Hsa-Mir-128-P2_3p	MGSG_TRINITY_DN1097_c0_g2_i1	917	923
Hsa-Mir-128-P2_3p	GEGO_TRINITY_DN1425_c7_g1_i2	262	268
Hsa-Mir-128-P2_3p	MGSG_TRINITY_DN7664_c0_g1_i10	357	363
Hsa-Mir-128-P2_3p	GFVZ_TRINITY_DN4263_c0_g1_i3	438	444
Hsa-Mir-128-P2_3p	GFVZ_TRINITY_DN4263_c0_g1_i3	1121	1127
Hsa-Mir-128-P2_3p	MGSG_TRINITY_DN13727_c0_g1_i8	245	251
Hsa-Mir-128-P2_3p	GEGO_TRINITY_DN2790_c1_g2_i1	390	396
Hsa-Mir-128-P2_3p	GFVZ_TRINITY_DN1459_c0_g1_i7	1485	1491
Hsa-Mir-128-P2_3p	MGSG_TRINITY_DN721_c0_g1_i4	1043	1049
Hsa-Mir-128-P2_3p	MGSG_TRINITY_DN73268_c1_g1_i3	771	777
Hsa-Mir-128-P2_3p	MGSG_TRINITY_DN6067_c0_g1_i9	1099	1105
Hsa-Mir-128-P2_3p	MGSG_TRINITY_DN6073_c1_g1_i1	339	345
Hsa-Mir-128-P2_3p	MGSG_TRINITY_DN2671_c0_g1_i9	922	928
Hsa-Mir-128-P2_3p	MGSG_TRINITY_DN8426_c0_g1_i4	672	678
Hsa-Mir-128-P2_3p	MGSG_TRINITY_DN2597_c0_g1_i4	157	163
Hsa-Mir-128-P2_3p	MGSG_TRINITY_DN1296_c0_g1_i5	537	543
Hsa-Mir-128-P2_3p	GFVZ_TRINITY_DN1658_c2_g1_i11	782	788
Hsa-Mir-128-P2_3p	GEGO_TRINITY_DN201_c4_g2_i6	543	549
Hsa-Mir-128-P2_3p	MGSG_TRINITY_DN45740_c0_g1_i3	141	147
Hsa-Mir-128-P2_3p	GFVZ_TRINITY_DN11285_c0_g1_i1	655	661
Hsa-Mir-342_3p	MGSG_TRINITY_DN1445_c0_g1_i3	526	532
Hsa-Mir-342_3p	MGSG_TRINITY_DN23385_c0_g1_i2	1065	1071
Hsa-Mir-342_3p	MGSG_TRINITY_DN49_c0_g2_i4	451	457
Hsa-Mir-342_3p	MGSG_TRINITY_DN10724_c1_g1_i2	649	655
Hsa-Mir-342_3p	MGSG_TRINITY_DN11140_c0_g1_i2	933	939
Hsa-Mir-342_3p	MGSG_TRINITY_DN4455_c0_g1_i2	890	896
Hsa-Mir-342_3p	MGSG_TRINITY_DN4251_c1_g1_i3	719	725
Hsa-Mir-342_3p	MGSG_TRINITY_DN3332_c1_g1_i6	1357	1363
Hsa-Mir-342_3p	GFVZ_TRINITY_DN2712_c0_g1_i11	246	252
Hsa-Mir-342_3p	GFVZ_TRINITY_DN2712_c0_g1_i11	412	418
Hsa-Mir-342_3p	MGSG_TRINITY_DN10244_c0_g1_i3	201	207
Hsa-Mir-342_3p	GFVZ_TRINITY_DN68776_c0_g3_i1	1352	1358
Hsa-Mir-342_3p	MGSG_TRINITY_DN5736_c0_g1_i2	393	399
Hsa-Mir-342_3p	GFVZ_TRINITY_DN152_c0_g1_i6	1301	1307
Hsa-Mir-342_3p	GFVZ_TRINITY_DN4580_c0_g1_i2	1212	1218
Hsa-Mir-342_3p	MGSG_TRINITY_DN4500_c1_g1_i1	1496	1502
Hsa-Mir-342_3p	MGSG_TRINITY_DN4247_c1_g1_i3	228	234
Hsa-Mir-342_3p	MGSG_TRINITY_DN76664_c0_g1_i7	765	771
Hsa-Mir-342_3p	MGSG_TRINITY_DN16305_c0_g2_i2	447	453
Hsa-Mir-342_3p	MGSG_TRINITY_DN20324_c0_g1_i3	444	450
Hsa-Mir-342_3p	GEGO_TRINITY_DN1425_c7_g1_i2	129	135
Hsa-Mir-342_3p	MGSG_TRINITY_DN3649_c3_g1_i2	428	434
Hsa-Mir-342_3p	MGSG_TRINITY_DN3100_c0_g1_i16	187	193
Hsa-Mir-342_3p	GFVZ_TRINITY_DN2296_c2_g2_i2	992	998
Hsa-Mir-342_3p	GEGO_TRINITY_DN2309_c0_g1_i2	403	409
Hsa-Mir-342_3p	MGSG_TRINITY_DN4497_c0_g1_i3	567	573
Hsa-Mir-342_3p	GFVZ_TRINITY_DN11051_c0_g1_i1	1045	1051
Hsa-Mir-342_3p	MGSG_TRINITY_DN2986_c1_g1_i2	262	268
Hsa-Mir-342_3p	MGSG_TRINITY_DN17526_c0_g1_i5	203	209
Hsa-Mir-342_3p	GEGO_TRINITY_DN3958_c0_g1_i9	1505	1511
Hsa-Mir-342_3p	GFVZ_TRINITY_DN57854_c2_g1_i1	934	940
Hsa-Mir-1251_5p	MGSG_TRINITY_DN1555_c0_g1_i5	1607	1613
Hsa-Mir-1251_5p	MGSG_TRINITY_DN2434_c0_g4_i1	1111	1117
Hsa-Mir-1251_5p	MGSG_TRINITY_DN4576_c0_g1_i5	527	533
Hsa-Mir-1251_5p	MGSG_TRINITY_DN6462_c0_g1_i1	59	65
Hsa-Mir-1251_5p	MGSG_TRINITY_DN358_c0_g3_i1	74	80
Hsa-Mir-1251_5p	MGSG_TRINITY_DN14416_c0_g1_i1	680	686
Hsa-Mir-1251_5p	MGSG_TRINITY_DN5495_c0_g1_i7	300	306
Hsa-Mir-1251_5p	GFVZ_TRINITY_DN2533_c0_g1_i3	546	552
Hsa-Mir-1251_5p	GEGO_TRINITY_DN2451_c1_g1_i6	252	258
Hsa-Mir-1251_5p	MGSG_TRINITY_DN197_c0_g1_i10	261	267
Hsa-Mir-1251_5p	MGSG_TRINITY_DN2116_c0_g1_i6	878	884
Hsa-Mir-1251_5p	MGSG_TRINITY_DN33365_c1_g1_i1	122	128
Hsa-Mir-1251_5p	MGSG_TRINITY_DN6500_c0_g1_i9	222	228
Hsa-Mir-1251_5p	MGSG_TRINITY_DN97103_c0_g1_i1	471	477
Hsa-Mir-1251_5p	GEGO_TRINITY_DN17766_c0_g1_i1	118	124
Hsa-Mir-1251_5p	MGSG_TRINITY_DN3142_c2_g1_i4	1595	1601
Hsa-Mir-1251_5p	MGSG_TRINITY_DN68674_c0_g1_i2	796	802
Hsa-Mir-1251_5p	MGSG_TRINITY_DN3525_c0_g1_i2	421	427
Hsa-Mir-1251_5p	MGSG_TRINITY_DN10448_c0_g1_i4	1011	1017
Hsa-Mir-1251_5p	MGSG_TRINITY_DN32467_c0_g1_i4	1119	1125
Hsa-Mir-1251_5p	MGSG_TRINITY_DN5292_c0_g1_i9	1676	1682
Hsa-Mir-1251_5p	MGSG_TRINITY_DN9425_c0_g2_i3	797	803
Hsa-Mir-430-P6_3p	GFVZ_TRINITY_DN2678_c0_g1_i1	1111	1117
Hsa-Mir-430-P6_3p	MGSG_TRINITY_DN60_c0_g1_i8	125	131
Hsa-Mir-430-P6_3p	GEGO_TRINITY_DN3143_c0_g1_i5	561	567
Hsa-Mir-430-P6_3p	MGSG_TRINITY_DN1445_c0_g1_i3	392	398
Hsa-Mir-430-P6_3p	GEGO_TRINITY_DN51340_c0_g1_i1	469	475
Hsa-Mir-430-P6_3p	MGSG_TRINITY_DN25323_c0_g4_i1	27	33
Hsa-Mir-430-P6_3p	MGSG_TRINITY_DN25323_c0_g4_i1	98	104
Hsa-Mir-430-P6_3p	MGSG_TRINITY_DN5957_c0_g1_i11	457	463
Hsa-Mir-430-P6_3p	MGSG_TRINITY_DN3676_c0_g1_i1	82	88
Hsa-Mir-430-P6_3p	MGSG_TRINITY_DN5446_c0_g1_i1	206	212
Hsa-Mir-430-P6_3p	MGSG_TRINITY_DN5839_c0_g2_i4	132	138
Hsa-Mir-430-P6_3p	MGSG_TRINITY_DN4926_c0_g1_i14	976	982
Hsa-Mir-430-P6_3p	MGSG_TRINITY_DN4874_c0_g1_i1	1424	1430
Hsa-Mir-430-P6_3p	MGSG_TRINITY_DN9178_c2_g1_i2	405	411
Hsa-Mir-430-P6_3p	GEGO_TRINITY_DN485_c0_g1_i6	448	454
Hsa-Mir-430-P6_3p	GEGO_TRINITY_DN8_c4_g1_i9	219	225
Hsa-Mir-430-P6_3p	MGSG_TRINITY_DN5822_c0_g1_i2	173	179
Hsa-Mir-430-P6_3p	MGSG_TRINITY_DN27466_c0_g1_i1	387	393
Hsa-Mir-430-P6_3p	MGSG_TRINITY_DN10724_c1_g1_i2	420	426
Hsa-Mir-430-P6_3p	MGSG_TRINITY_DN10508_c0_g2_i2	715	721
Hsa-Mir-430-P6_3p	MGSG_TRINITY_DN7020_c0_g2_i3	302	308
Hsa-Mir-430-P6_3p	MGSG_TRINITY_DN6399_c0_g1_i2	573	579
Hsa-Mir-430-P6_3p	MGSG_TRINITY_DN11140_c0_g1_i2	313	319
Hsa-Mir-430-P6_3p	MGSG_TRINITY_DN21123_c0_g1_i7	471	477
Hsa-Mir-430-P6_3p	GEGO_TRINITY_DN7505_c1_g1_i3	457	463
Hsa-Mir-430-P6_3p	MGSG_TRINITY_DN4946_c0_g1_i3	429	435
Hsa-Mir-430-P6_3p	MGSG_TRINITY_DN12544_c0_g1_i3	457	463
Hsa-Mir-430-P6_3p	GEGO_TRINITY_DN7241_c0_g1_i2	287	293
Hsa-Mir-430-P6_3p	MGSG_TRINITY_DN3332_c1_g1_i6	1223	1229
Hsa-Mir-430-P6_3p	MGSG_TRINITY_DN14479_c0_g1_i2	285	291
Hsa-Mir-430-P6_3p	GFVZ_TRINITY_DN15130_c0_g1_i2	376	382
Hsa-Mir-430-P6_3p	MGSG_TRINITY_DN3501_c0_g2_i9	411	417
Hsa-Mir-430-P6_3p	GFVZ_TRINITY_DN707_c0_g2_i2	1050	1056
Hsa-Mir-430-P6_3p	MGSG_TRINITY_DN9226_c0_g1_i1	333	339
Hsa-Mir-430-P6_3p	GEGO_TRINITY_DN2298_c0_g1_i3	1054	1060
Hsa-Mir-430-P6_3p	MGSG_TRINITY_DN10799_c0_g1_i1	214	220
Hsa-Mir-430-P6_3p	MGSG_TRINITY_DN13393_c0_g1_i1	655	661
Hsa-Mir-430-P6_3p	GEGO_TRINITY_DN30_c40_g1_i1	110	116
Hsa-Mir-430-P6_3p	MGSG_TRINITY_DN2221_c0_g1_i12	1347	1353
Hsa-Mir-430-P6_3p	GEGO_TRINITY_DN11450_c0_g1_i2	1305	1311
Hsa-Mir-430-P6_3p	MGSG_TRINITY_DN6412_c0_g1_i4	852	858
Hsa-Mir-430-P6_3p	GEGO_TRINITY_DN2967_c0_g1_i11	217	223
Hsa-Mir-430-P6_3p	MGSG_TRINITY_DN4292_c0_g1_i5	86	92
Hsa-Mir-430-P6_3p	MGSG_TRINITY_DN1180_c2_g1_i1	108	114
Hsa-Mir-430-P6_3p	MGSG_TRINITY_DN209_c2_g1_i1	932	938
Hsa-Mir-430-P6_3p	MGSG_TRINITY_DN454671_c0_g1_i1	130	136
Hsa-Mir-430-P6_3p	MGSG_TRINITY_DN8754_c0_g1_i1	394	400
Hsa-Mir-430-P6_3p	GEGO_TRINITY_DN2342_c0_g1_i5	28	34
Hsa-Mir-430-P6_3p	MGSG_TRINITY_DN501_c2_g1_i1	259	265
Hsa-Mir-430-P6_3p	MGSG_TRINITY_DN3962_c0_g2_i1	790	796
Hsa-Mir-430-P6_3p	GEGO_TRINITY_DN1994_c0_g2_i4	435	441
Hsa-Mir-430-P6_3p	GEGO_TRINITY_DN20298_c0_g2_i4	135	141
Hsa-Mir-430-P6_3p	GFVZ_TRINITY_DN31633_c0_g2_i1	731	737
Hsa-Mir-430-P6_3p	MGSG_TRINITY_DN3215_c0_g1_i10	905	911
Hsa-Mir-430-P6_3p	GEGO_TRINITY_DN814_c0_g1_i5	1558	1564
Hsa-Mir-430-P6_3p	MGSG_TRINITY_DN7374_c0_g1_i1	258	264
Hsa-Mir-430-P6_3p	MGSG_TRINITY_DN6457_c0_g1_i6	1568	1574
Hsa-Mir-430-P6_3p	MGSG_TRINITY_DN13061_c0_g1_i1	903	909
Hsa-Mir-430-P6_3p	MGSG_TRINITY_DN10717_c0_g1_i8	131	137
Hsa-Mir-430-P6_3p	MGSG_TRINITY_DN2032_c0_g1_i7	1073	1079
Hsa-Mir-430-P6_3p	MGSG_TRINITY_DN6098_c0_g1_i1	284	290
Hsa-Mir-430-P6_3p	MGSG_TRINITY_DN271_c0_g1_i4	1237	1243
Hsa-Mir-430-P6_3p	MGSG_TRINITY_DN1332_c0_g1_i7	364	370
Hsa-Mir-430-P6_3p	GEGO_TRINITY_DN1948_c0_g1_i7	1131	1137
Hsa-Mir-430-P6_3p	MGSG_TRINITY_DN689_c0_g1_i7	289	295
Hsa-Mir-430-P6_3p	MGSG_TRINITY_DN35377_c0_g1_i8	1190	1196
Hsa-Mir-430-P6_3p	MGSG_TRINITY_DN192_c0_g1_i1	404	410
Hsa-Mir-430-P6_3p	MGSG_TRINITY_DN779_c0_g1_i1	458	464
Hsa-Mir-430-P6_3p	GEGO_TRINITY_DN7025_c0_g2_i1	425	431
Hsa-Mir-430-P6_3p	MGSG_TRINITY_DN12133_c0_g1_i11	1340	1346
Hsa-Mir-430-P6_3p	GFVZ_TRINITY_DN7424_c0_g1_i1	904	910
Hsa-Mir-430-P6_3p	MGSG_TRINITY_DN12015_c0_g1_i1	185	191
Hsa-Mir-430-P6_3p	GEGO_TRINITY_DN1488_c1_g1_i5	1259	1265
Hsa-Mir-430-P6_3p	MGSG_TRINITY_DN9758_c0_g1_i1	1046	1052
Hsa-Mir-430-P6_3p	MGSG_TRINITY_DN907_c0_g2_i5	685	691
Hsa-Mir-430-P6_3p	MGSG_TRINITY_DN14407_c0_g1_i4	11	17
Hsa-Mir-430-P6_3p	GEGO_TRINITY_DN3779_c0_g1_i4	259	265
Hsa-Mir-430-P6_3p	MGSG_TRINITY_DN8075_c0_g1_i2	54	60
Hsa-Mir-430-P6_3p	MGSG_TRINITY_DN8075_c0_g1_i2	1061	1067
Hsa-Mir-430-P6_3p	GFVZ_TRINITY_DN86236_c0_g4_i1	1197	1203
Hsa-Mir-430-P6_3p	MGSG_TRINITY_DN630_c0_g2_i2	306	312
Hsa-Mir-430-P6_3p	MGSG_TRINITY_DN428_c1_g1_i1	11	17
Hsa-Mir-430-P6_3p	GFVZ_TRINITY_DN13083_c0_g1_i1	1228	1234
Hsa-Mir-430-P6_3p	MGSG_TRINITY_DN6073_c1_g1_i1	57	63
Hsa-Mir-430-P6_3p	MGSG_TRINITY_DN15201_c0_g1_i3	312	318
Hsa-Mir-430-P6_3p	MGSG_TRINITY_DN8765_c0_g3_i1	1310	1316
Hsa-Mir-430-P6_3p	GFVZ_TRINITY_DN3077_c0_g1_i16	714	720
Hsa-Mir-430-P6_3p	GFVZ_TRINITY_DN1102_c0_g2_i2	648	654
Hsa-Mir-430-P6_3p	MGSG_TRINITY_DN1831_c0_g2_i3	474	480
Hsa-Mir-430-P6_3p	GEGO_TRINITY_DN3408_c5_g2_i1	590	596
Hsa-Mir-430-P6_3p	GEGO_TRINITY_DN10755_c0_g1_i3	445	451
Hsa-Mir-430-P6_3p	MGSG_TRINITY_DN8903_c0_g1_i1	779	785
Hsa-Mir-430-P6_3p	MGSG_TRINITY_DN2248_c0_g1_i3	607	613
Hsa-Mir-430-P6_3p	MGSG_TRINITY_DN5927_c0_g1_i6	236	242
Hsa-Mir-430-P6_3p	MGSG_TRINITY_DN5541_c0_g1_i4	936	942
Hsa-Mir-430-P6_3p	MGSG_TRINITY_DN19057_c0_g1_i2	1079	1085
Hsa-Mir-430-P6_3p	MGSG_TRINITY_DN19057_c0_g1_i3	1059	1065
Hsa-Mir-430-P6_3p	GEGO_TRINITY_DN3315_c0_g1_i1	811	817
Hsa-Mir-430-P6_3p	GEGO_TRINITY_DN4838_c0_g3_i1	161	167
Hsa-Mir-430-P6_3p	GFVZ_TRINITY_DN29594_c0_g1_i1	96	102
Hsa-Mir-430-P6_3p	GFVZ_TRINITY_DN29594_c0_g1_i1	302	308
Hsa-Mir-430-P6_3p	MGSG_TRINITY_DN8220_c0_g1_i3	839	845
Hsa-Mir-430-P6_3p	MGSG_TRINITY_DN43363_c0_g1_i5	402	408
Hsa-Mir-28-P2_3p	MGSG_TRINITY_DN130572_c1_g1_i1	1680	1686
Hsa-Mir-28-P2_3p	GEGO_TRINITY_DN10091_c0_g1_i2	1009	1015
Hsa-Mir-28-P2_3p	GFVZ_TRINITY_DN618_c0_g1_i2	84	90
Hsa-Mir-28-P2_3p	MGSG_TRINITY_DN11719_c0_g1_i1	428	434
Hsa-Mir-28-P2_3p	GEGO_TRINITY_DN2375_c1_g1_i4	147	153
Hsa-Mir-28-P2_3p	GEGO_TRINITY_DN28842_c0_g1_i4	167	173
Hsa-Mir-28-P2_3p	MGSG_TRINITY_DN349650_c0_g1_i1	455	461
Hsa-Mir-28-P2_3p	MGSG_TRINITY_DN10758_c0_g1_i2	965	971
Hsa-Mir-28-P2_3p	GFVZ_TRINITY_DN12374_c0_g1_i2	88	94
Hsa-Mir-28-P2_3p	GEGO_TRINITY_DN209_c0_g1_i10	816	822
Hsa-Mir-28-P2_3p	MGSG_TRINITY_DN1221_c0_g1_i2	627	633
Hsa-Mir-28-P2_3p	MGSG_TRINITY_DN4365_c0_g1_i6	959	965
Hsa-Mir-28-P2_3p	MGSG_TRINITY_DN5031_c0_g1_i1	287	293
Hsa-Mir-28-P2_3p	MGSG_TRINITY_DN11075_c0_g2_i2	225	231
Hsa-Mir-28-P2_3p	MGSG_TRINITY_DN25790_c0_g1_i2	695	701
Hsa-Mir-28-P2_3p	MGSG_TRINITY_DN211_c0_g1_i7	779	785
Hsa-Mir-28-P2_3p	GFVZ_TRINITY_DN3309_c0_g1_i1	349	355
Hsa-Mir-28-P2_3p	MGSG_TRINITY_DN11661_c0_g1_i1	139	145
Hsa-Mir-28-P2_3p	MGSG_TRINITY_DN4470_c0_g1_i2	63	69
Hsa-Mir-28-P2_3p	MGSG_TRINITY_DN271_c0_g1_i4	730	736
Hsa-Mir-28-P2_3p	GEGO_TRINITY_DN12541_c0_g1_i1	283	289
Hsa-Mir-28-P2_3p	MGSG_TRINITY_DN1127_c1_g1_i1	664	670
Hsa-Mir-28-P2_3p	GFVZ_TRINITY_DN2724_c0_g2_i2	374	380
Hsa-Mir-28-P2_3p	MGSG_TRINITY_DN6131_c0_g1_i8	35	41
Hsa-Mir-28-P2_3p	MGSG_TRINITY_DN6131_c0_g1_i1	35	41
Hsa-Mir-28-P2_3p	MGSG_TRINITY_DN6131_c0_g1_i1	1069	1075
Hsa-Mir-28-P2_3p	GFVZ_TRINITY_DN4631_c0_g1_i7	1056	1062
Hsa-Mir-28-P2_3p	MGSG_TRINITY_DN2849_c0_g2_i6	61	67
Hsa-Mir-28-P2_3p	MGSG_TRINITY_DN544_c0_g1_i8	559	565
Hsa-Mir-28-P2_3p	MGSG_TRINITY_DN218_c0_g1_i19	318	324
Hsa-Mir-28-P2_3p	MGSG_TRINITY_DN9632_c0_g1_i4	280	286
Hsa-Mir-28-P2_3p	GFVZ_TRINITY_DN2927_c1_g1_i9	26	32
Hsa-Mir-491_5p	MGSG_TRINITY_DN16626_c0_g1_i2	805	811
Hsa-Mir-491_5p	GEGO_TRINITY_DN2790_c1_g1_i7	88	94
Hsa-Mir-491_5p	MGSG_TRINITY_DN13264_c0_g1_i1	135	141
Hsa-Mir-491_5p	MGSG_TRINITY_DN10966_c0_g1_i3	111	117
Hsa-Mir-491_5p	MGSG_TRINITY_DN3143_c0_g1_i11	227	233
Hsa-Mir-491_5p	MGSG_TRINITY_DN5077_c0_g1_i8	447	453
Hsa-Mir-491_5p	MGSG_TRINITY_DN306125_c0_g1_i1	740	746
Hsa-Mir-491_5p	MGSG_TRINITY_DN6570_c0_g1_i1	273	279
Hsa-Mir-491_5p	GFVZ_TRINITY_DN17056_c1_g1_i1	83	89
Hsa-Mir-491_5p	MGSG_TRINITY_DN2072_c0_g1_i5	16	22
Hsa-Mir-491_5p	MGSG_TRINITY_DN4685_c0_g1_i5	76	82
Hsa-Mir-491_5p	GFVZ_TRINITY_DN707_c0_g1_i2	824	830
Hsa-Mir-491_5p	MGSG_TRINITY_DN3206_c0_g1_i8	628	634
Hsa-Mir-491_5p	GEGO_TRINITY_DN379970_c0_g1_i1	517	523
Hsa-Mir-491_5p	GFVZ_TRINITY_DN4208_c0_g2_i2	606	612
Hsa-Mir-491_5p	MGSG_TRINITY_DN1696_c2_g1_i4	189	195
Hsa-Mir-491_5p	MGSG_TRINITY_DN1884_c1_g1_i2	1047	1053
Hsa-Mir-491_5p	MGSG_TRINITY_DN1881_c2_g1_i5	20	26
Hsa-Mir-491_5p	MGSG_TRINITY_DN377_c2_g1_i5	327	333
Hsa-Mir-491_5p	MGSG_TRINITY_DN70009_c0_g1_i3	214	220
Hsa-Mir-491_5p	MGSG_TRINITY_DN2870_c0_g1_i3	966	972
Hsa-Mir-491_5p	MGSG_TRINITY_DN7556_c0_g1_i9	1419	1425
Hsa-Mir-491_5p	MGSG_TRINITY_DN4767_c0_g1_i5	666	672
Hsa-Mir-491_5p	GFVZ_TRINITY_DN31935_c0_g1_i2	1339	1345
Hsa-Mir-491_5p	MGSG_TRINITY_DN48975_c0_g1_i5	1477	1483
Hsa-Mir-491_5p	MGSG_TRINITY_DN15470_c0_g1_i1	497	503
Hsa-Mir-491_5p	MGSG_TRINITY_DN1743_c1_g2_i1	1588	1594
Hsa-Mir-491_5p	MGSG_TRINITY_DN5561_c0_g1_i2	30	36
Hsa-Mir-491_5p	MGSG_TRINITY_DN452699_c1_g1_i1	442	448
Hsa-Mir-491_5p	MGSG_TRINITY_DN8803_c0_g1_i2	213	219
Hsa-Mir-491_5p	MGSG_TRINITY_DN4073_c0_g1_i11	287	293
Hsa-Mir-491_5p	MGSG_TRINITY_DN4073_c0_g1_i14	347	353
Hsa-Mir-491_5p	GEGO_TRINITY_DN74173_c0_g1_i2	78	84
Hsa-Mir-491_5p	GEGO_TRINITY_DN1994_c0_g2_i4	1577	1583
Hsa-Mir-491_5p	MGSG_TRINITY_DN7327_c0_g1_i3	30	36
Hsa-Mir-491_5p	MGSG_TRINITY_DN10509_c0_g1_i1	122	128
Hsa-Mir-491_5p	MGSG_TRINITY_DN12171_c0_g1_i1	262	268
Hsa-Mir-491_5p	MGSG_TRINITY_DN12389_c0_g1_i2	30	36
Hsa-Mir-491_5p	MGSG_TRINITY_DN14278_c0_g1_i2	340	346
Hsa-Mir-491_5p	MGSG_TRINITY_DN528_c0_g2_i2	643	649
Hsa-Mir-491_5p	MGSG_TRINITY_DN13655_c0_g1_i4	39	45
Hsa-Mir-491_5p	MGSG_TRINITY_DN13485_c0_g2_i3	203	209
Hsa-Mir-491_5p	GEGO_TRINITY_DN245_c0_g1_i4	1193	1199
Hsa-Mir-491_5p	GEGO_TRINITY_DN245_c0_g1_i6	1193	1199
Hsa-Mir-491_5p	MGSG_TRINITY_DN6780_c0_g1_i3	57	63
Hsa-Mir-491_5p	MGSG_TRINITY_DN865_c0_g1_i1	773	779
Hsa-Mir-491_5p	GEGO_TRINITY_DN2229_c0_g1_i2	648	654
Hsa-Mir-491_5p	MGSG_TRINITY_DN9352_c0_g1_i1	421	427
Hsa-Mir-491_5p	GEGO_TRINITY_DN37195_c0_g1_i6	771	777
Hsa-Mir-491_5p	MGSG_TRINITY_DN2921_c2_g1_i1	315	321
Hsa-Mir-491_5p	GEGO_TRINITY_DN2758_c0_g2_i1	1244	1250
Hsa-Mir-491_5p	MGSG_TRINITY_DN17526_c0_g1_i5	972	978
Hsa-Mir-491_5p	MGSG_TRINITY_DN4465_c0_g1_i4	565	571
Hsa-Mir-766_3p	GEGO_TRINITY_DN12915_c0_g1_i7	826	832
Hsa-Mir-766_3p	GEGO_TRINITY_DN471_c0_g2_i1	1557	1563
Hsa-Mir-766_3p	GEGO_TRINITY_DN7260_c0_g1_i1	248	254
Hsa-Mir-766_3p	MGSG_TRINITY_DN15746_c0_g1_i3	937	943
Hsa-Mir-766_3p	MGSG_TRINITY_DN3215_c0_g1_i4	1085	1091
Hsa-Mir-766_3p	MGSG_TRINITY_DN5822_c0_g1_i2	186	192
Hsa-Mir-766_3p	MGSG_TRINITY_DN10660_c0_g1_i3	390	396
Hsa-Mir-766_3p	MGSG_TRINITY_DN2215_c0_g1_i1	130	136
Hsa-Mir-766_3p	GEGO_TRINITY_DN3052_c0_g1_i5	937	943
Hsa-Mir-766_3p	MGSG_TRINITY_DN273504_c0_g1_i1	311	317
Hsa-Mir-766_3p	GEGO_TRINITY_DN9531_c0_g2_i1	786	792
Hsa-Mir-766_3p	MGSG_TRINITY_DN1031_c0_g3_i3	732	738
Hsa-Mir-766_3p	GEGO_TRINITY_DN7628_c0_g2_i2	597	603
Hsa-Mir-766_3p	MGSG_TRINITY_DN2780_c0_g1_i5	627	633
Hsa-Mir-766_3p	GEGO_TRINITY_DN8517_c0_g1_i4	524	530
Hsa-Mir-766_3p	GFVZ_TRINITY_DN31935_c0_g1_i2	1131	1137
Hsa-Mir-766_3p	GEGO_TRINITY_DN175014_c0_g1_i2	1070	1076
Hsa-Mir-766_3p	MGSG_TRINITY_DN298865_c0_g1_i1	75	81
Hsa-Mir-766_3p	MGSG_TRINITY_DN20668_c0_g1_i1	702	708
Hsa-Mir-766_3p	MGSG_TRINITY_DN4365_c0_g1_i6	469	475
Hsa-Mir-766_3p	MGSG_TRINITY_DN1406_c0_g2_i1	452	458
Hsa-Mir-766_3p	GEGO_TRINITY_DN967_c2_g1_i3	84	90
Hsa-Mir-766_3p	MGSG_TRINITY_DN11659_c0_g1_i1	999	1005
Hsa-Mir-766_3p	GEGO_TRINITY_DN14634_c0_g1_i1	251	257
Hsa-Mir-766_3p	GEGO_TRINITY_DN2967_c0_g1_i11	508	514
Hsa-Mir-766_3p	GEGO_TRINITY_DN2967_c0_g1_i11	850	856
Hsa-Mir-766_3p	MGSG_TRINITY_DN14357_c1_g1_i2	739	745
Hsa-Mir-766_3p	MGSG_TRINITY_DN2151_c0_g1_i7	1186	1192
Hsa-Mir-766_3p	MGSG_TRINITY_DN6966_c0_g1_i3	615	621
Hsa-Mir-766_3p	MGSG_TRINITY_DN3215_c0_g1_i10	1359	1365
Hsa-Mir-766_3p	MGSG_TRINITY_DN76995_c0_g2_i4	526	532
Hsa-Mir-766_3p	MGSG_TRINITY_DN1323_c0_g1_i1	479	485
Hsa-Mir-766_3p	MGSG_TRINITY_DN6098_c0_g1_i1	297	303
Hsa-Mir-766_3p	GFVZ_TRINITY_DN4263_c0_g1_i3	826	832
Hsa-Mir-766_3p	MGSG_TRINITY_DN779_c0_g1_i1	453	459
Hsa-Mir-766_3p	GFVZ_TRINITY_DN3090_c0_g1_i12	1188	1194
Hsa-Mir-766_3p	MGSG_TRINITY_DN451_c0_g1_i5	131	137
Hsa-Mir-766_3p	GFVZ_TRINITY_DN459_c0_g2_i3	332	338
Hsa-Mir-766_3p	GFVZ_TRINITY_DN6836_c0_g1_i5	182	188
Hsa-Mir-766_3p	MGSG_TRINITY_DN6450_c1_g1_i8	539	545
Hsa-Mir-766_3p	MGSG_TRINITY_DN6138_c0_g1_i1	235	241
Hsa-Mir-766_3p	MGSG_TRINITY_DN5792_c0_g1_i2	341	347
Hsa-Mir-766_3p	MGSG_TRINITY_DN9981_c0_g1_i1	20	26
Hsa-Mir-766_3p	MGSG_TRINITY_DN3527_c2_g1_i1	779	785
Hsa-Mir-766_3p	MGSG_TRINITY_DN2832_c0_g1_i2	490	496
Hsa-Mir-766_3p	MGSG_TRINITY_DN5685_c0_g1_i4	284	290
Hsa-Mir-766_3p	GEGO_TRINITY_DN2106_c1_g1_i4	49	55
Hsa-Mir-766_3p	MGSG_TRINITY_DN15069_c0_g1_i1	25	31
Hsa-Mir-766_3p	MGSG_TRINITY_DN2800_c2_g1_i1	1067	1073
Hsa-Mir-766_3p	GEGO_TRINITY_DN6576_c0_g2_i4	588	594
Hsa-Mir-766_3p	MGSG_TRINITY_DN3845_c1_g1_i1	1129	1135
Hsa-Mir-29-P2b_3p	MGSG_TRINITY_DN22130_c1_g2_i1	269	275
Hsa-Mir-29-P2b_3p	MGSG_TRINITY_DN3596_c0_g1_i4	318	324
Hsa-Mir-29-P2b_3p	GFVZ_TRINITY_DN639_c1_g1_i6	404	410
Hsa-Mir-29-P2b_3p	MGSG_TRINITY_DN9284_c0_g1_i1	1606	1612
Hsa-Mir-29-P2b_3p	MGSG_TRINITY_DN35633_c0_g1_i1	377	383
Hsa-Mir-29-P2b_3p	GFVZ_TRINITY_DN1084_c0_g1_i8	460	466
Hsa-Mir-29-P2b_3p	GFVZ_TRINITY_DN2786_c0_g1_i8	1295	1301
Hsa-Mir-29-P2b_3p	GEGO_TRINITY_DN1029_c0_g1_i9	9	15
Hsa-Mir-29-P2b_3p	MGSG_TRINITY_DN34447_c0_g1_i3	62	68
Hsa-Mir-29-P2b_3p	MGSG_TRINITY_DN34447_c0_g1_i4	65	71
Hsa-Mir-29-P2b_3p	GEGO_TRINITY_DN8_c4_g1_i4	220	226
Hsa-Mir-29-P2b_3p	MGSG_TRINITY_DN10378_c0_g2_i3	183	189
Hsa-Mir-29-P2b_3p	MGSG_TRINITY_DN2643_c0_g1_i6	962	968
Hsa-Mir-29-P2b_3p	GFVZ_TRINITY_DN49787_c0_g1_i3	431	437
Hsa-Mir-29-P2b_3p	MGSG_TRINITY_DN6252_c0_g1_i2	189	195
Hsa-Mir-29-P2b_3p	GFVZ_TRINITY_DN2831_c0_g1_i1	505	511
Hsa-Mir-29-P2b_3p	MGSG_TRINITY_DN16872_c0_g3_i7	29	35
Hsa-Mir-29-P2b_3p	MGSG_TRINITY_DN12132_c0_g1_i1	72	78
Hsa-Mir-29-P2b_3p	GEGO_TRINITY_DN145323_c0_g1_i2	1183	1189
Hsa-Mir-29-P2b_3p	MGSG_TRINITY_DN2512_c0_g1_i2	355	361
Hsa-Mir-29-P2b_3p	MGSG_TRINITY_DN11380_c0_g1_i2	1240	1246
Hsa-Mir-29-P2b_3p	MGSG_TRINITY_DN7954_c0_g1_i5	749	755
Hsa-Mir-29-P2b_3p	MGSG_TRINITY_DN2088_c7_g1_i4	911	917
Hsa-Mir-29-P2b_3p	MGSG_TRINITY_DN6659_c0_g1_i1	1205	1211
Hsa-Mir-29-P2b_3p	MGSG_TRINITY_DN16305_c0_g2_i2	691	697
Hsa-Mir-29-P2b_3p	MGSG_TRINITY_DN3962_c0_g2_i1	711	717
Hsa-Mir-29-P2b_3p	GEGO_TRINITY_DN4420_c0_g1_i1	616	622
Hsa-Mir-29-P2b_3p	MGSG_TRINITY_DN4195_c0_g1_i2	505	511
Hsa-Mir-29-P2b_3p	GEGO_TRINITY_DN8461_c0_g3_i2	225	231
Hsa-Mir-29-P2b_3p	GEGO_TRINITY_DN125_c0_g1_i2	352	358
Hsa-Mir-29-P2b_3p	GEGO_TRINITY_DN34153_c0_g1_i1	204	210
Hsa-Mir-29-P2b_3p	GEGO_TRINITY_DN20458_c0_g1_i1	133	139
Hsa-Mir-29-P2b_3p	MGSG_TRINITY_DN1115_c0_g1_i5	631	637
Hsa-Mir-29-P2b_3p	GFVZ_TRINITY_DN4659_c0_g1_i6	245	251
Hsa-Mir-29-P2b_3p	MGSG_TRINITY_DN6098_c0_g1_i1	666	672
Hsa-Mir-29-P2b_3p	MGSG_TRINITY_DN6069_c0_g1_i3	194	200
Hsa-Mir-29-P2b_3p	GFVZ_TRINITY_DN12394_c0_g1_i2	1426	1432
Hsa-Mir-29-P2b_3p	MGSG_TRINITY_DN10296_c0_g1_i4	406	412
Hsa-Mir-29-P2b_3p	MGSG_TRINITY_DN17152_c0_g1_i6	471	477
Hsa-Mir-29-P2b_3p	MGSG_TRINITY_DN17152_c0_g1_i1	471	477
Hsa-Mir-29-P2b_3p	GFVZ_TRINITY_DN985_c0_g1_i1	836	842
Hsa-Mir-29-P2b_3p	MGSG_TRINITY_DN859_c0_g1_i7	180	186
Hsa-Mir-29-P2b_3p	MGSG_TRINITY_DN38876_c0_g1_i4	624	630
Hsa-Mir-29-P2b_3p	MGSG_TRINITY_DN6450_c1_g1_i8	47	53
Hsa-Mir-29-P2b_3p	GFVZ_TRINITY_DN86236_c0_g4_i1	1658	1664
Hsa-Mir-29-P2b_3p	MGSG_TRINITY_DN7698_c0_g1_i4	163	169
Hsa-Mir-29-P2b_3p	MGSG_TRINITY_DN6863_c0_g1_i13	80	86
Hsa-Mir-29-P2b_3p	MGSG_TRINITY_DN73268_c1_g1_i3	647	653
Hsa-Mir-29-P2b_3p	MGSG_TRINITY_DN6526_c0_g1_i1	146	152
Hsa-Mir-29-P2b_3p	GFVZ_TRINITY_DN5947_c0_g1_i4	1433	1439
Hsa-Mir-29-P2b_3p	MGSG_TRINITY_DN6231_c0_g1_i1	342	348
Hsa-Mir-29-P2b_3p	MGSG_TRINITY_DN1559_c2_g1_i5	99	105
Hsa-Mir-29-P2b_3p	MGSG_TRINITY_DN14923_c0_g1_i3	598	604
Hsa-Mir-29-P2b_3p	MGSG_TRINITY_DN12292_c0_g2_i4	1019	1025
Hsa-Mir-29-P2b_3p	GFVZ_TRINITY_DN11285_c0_g1_i1	497	503
Hsa-Mir-29-P2b_3p	MGSG_TRINITY_DN3012_c0_g1_i1	620	626
Hsa-Mir-29-P2b_3p	MGSG_TRINITY_DN329_c1_g1_i6	398	404
Hsa-Mir-29-P2b_3p	MGSG_TRINITY_DN5016_c0_g1_i1	253	259
Hsa-Mir-29-P2b_3p	GFVZ_TRINITY_DN4532_c1_g1_i3	1019	1025
Hsa-Mir-506-P1_3p	MGSG_TRINITY_DN3596_c0_g1_i4	490	496
Hsa-Mir-506-P1_3p	GEGO_TRINITY_DN1447_c1_g1_i1	16	22
Hsa-Mir-506-P1_3p	GFVZ_TRINITY_DN5164_c0_g1_i1	1047	1053
Hsa-Mir-506-P1_3p	MGSG_TRINITY_DN1019_c0_g1_i6	1352	1358
Hsa-Mir-506-P1_3p	MGSG_TRINITY_DN383_c2_g3_i1	651	657
Hsa-Mir-506-P1_3p	MGSG_TRINITY_DN9990_c0_g1_i3	338	344
Hsa-Mir-506-P1_3p	GFVZ_TRINITY_DN49787_c0_g1_i3	1588	1594
Hsa-Mir-506-P1_3p	MGSG_TRINITY_DN5000_c0_g1_i6	159	165
Hsa-Mir-506-P1_3p	MGSG_TRINITY_DN5000_c0_g1_i7	266	272
Hsa-Mir-506-P1_3p	MGSG_TRINITY_DN9920_c0_g1_i2	841	847
Hsa-Mir-506-P1_3p	GFVZ_TRINITY_DN707_c0_g2_i2	1154	1160
Hsa-Mir-506-P1_3p	MGSG_TRINITY_DN2780_c0_g1_i5	1001	1007
Hsa-Mir-506-P1_3p	GFVZ_TRINITY_DN9521_c0_g4_i1	146	152
Hsa-Mir-506-P1_3p	GEGO_TRINITY_DN30183_c0_g1_i6	626	632
Hsa-Mir-506-P1_3p	GFVZ_TRINITY_DN3513_c0_g1_i7	262	268
Hsa-Mir-506-P1_3p	MGSG_TRINITY_DN4043_c0_g1_i2	201	207
Hsa-Mir-506-P1_3p	MGSG_TRINITY_DN11140_c1_g1_i1	1237	1243
Hsa-Mir-506-P1_3p	MGSG_TRINITY_DN2512_c0_g1_i2	382	388
Hsa-Mir-506-P1_3p	MGSG_TRINITY_DN5901_c0_g1_i7	1538	1544
Hsa-Mir-506-P1_3p	MGSG_TRINITY_DN3549_c0_g2_i2	788	794
Hsa-Mir-506-P1_3p	MGSG_TRINITY_DN14357_c1_g1_i2	141	147
Hsa-Mir-506-P1_3p	MGSG_TRINITY_DN960_c1_g2_i3	8	14
Hsa-Mir-506-P1_3p	MGSG_TRINITY_DN6674_c0_g1_i3	652	658
Hsa-Mir-506-P1_3p	MGSG_TRINITY_DN4611_c1_g2_i1	300	306
Hsa-Mir-506-P1_3p	MGSG_TRINITY_DN1332_c0_g1_i7	1693	1699
Hsa-Mir-506-P1_3p	GFVZ_TRINITY_DN12394_c0_g1_i2	1418	1424
Hsa-Mir-506-P1_3p	GEGO_TRINITY_DN123_c0_g1_i2	307	313
Hsa-Mir-506-P1_3p	GFVZ_TRINITY_DN2296_c2_g2_i2	95	101
Hsa-Mir-506-P1_3p	MGSG_TRINITY_DN5270_c0_g1_i6	284	290
Hsa-Mir-506-P1_3p	MGSG_TRINITY_DN84734_c0_g1_i1	114	120
Hsa-Mir-506-P1_3p	GEGO_TRINITY_DN2540_c0_g1_i5	503	509
Hsa-Mir-506-P1_3p	GEGO_TRINITY_DN23860_c0_g1_i4	41	47
Hsa-Mir-506-P1_3p	MGSG_TRINITY_DN6020_c0_g1_i7	1717	1723
Hsa-Mir-506-P1_3p	GFVZ_TRINITY_DN1102_c0_g2_i2	830	836
Hsa-Mir-506-P1_3p	GEGO_TRINITY_DN552_c0_g1_i5	554	560
Hsa-Mir-506-P1_3p	MGSG_TRINITY_DN11447_c0_g2_i2	528	534
Hsa-Mir-506-P1_3p	MGSG_TRINITY_DN6280_c0_g1_i2	1249	1255
Hsa-Mir-506-P1_3p	MGSG_TRINITY_DN5292_c0_g1_i9	568	574
Hsa-Mir-506-P1_3p	MGSG_TRINITY_DN14923_c0_g1_i3	647	653
Hsa-Mir-506-P1_3p	MGSG_TRINITY_DN8903_c0_g1_i1	62	68
Hsa-Mir-506-P1_3p	MGSG_TRINITY_DN46975_c0_g1_i4	813	819
Hsa-Mir-8-P2a_3p	MGSG_TRINITY_DN9228_c0_g1_i2	492	498
Hsa-Mir-8-P2a_3p	MGSG_TRINITY_DN9228_c0_g1_i2	1126	1132
Hsa-Mir-8-P2a_3p	MGSG_TRINITY_DN130572_c1_g1_i1	1657	1663
Hsa-Mir-8-P2a_3p	GEGO_TRINITY_DN285_c0_g1_i4	884	890
Hsa-Mir-8-P2a_3p	GEGO_TRINITY_DN10091_c0_g1_i2	739	745
Hsa-Mir-8-P2a_3p	MGSG_TRINITY_DN4022_c0_g1_i6	572	578
Hsa-Mir-8-P2a_3p	MGSG_TRINITY_DN11113_c0_g1_i2	721	727
Hsa-Mir-8-P2a_3p	MGSG_TRINITY_DN2878_c0_g1_i5	16	22
Hsa-Mir-8-P2a_3p	MGSG_TRINITY_DN12239_c0_g1_i1	1193	1199
Hsa-Mir-8-P2a_3p	MGSG_TRINITY_DN57898_c0_g1_i2	162	168
Hsa-Mir-8-P2a_3p	GFVZ_TRINITY_DN19970_c0_g1_i4	335	341
Hsa-Mir-8-P2a_3p	GFVZ_TRINITY_DN19970_c0_g1_i3	51	57
Hsa-Mir-8-P2a_3p	GFVZ_TRINITY_DN19970_c0_g1_i3	335	341
Hsa-Mir-8-P2a_3p	GEGO_TRINITY_DN9375_c0_g1_i1	1067	1073
Hsa-Mir-8-P2a_3p	MGSG_TRINITY_DN5077_c0_g1_i8	1453	1459
Hsa-Mir-8-P2a_3p	MGSG_TRINITY_DN9178_c2_g1_i2	158	164
Hsa-Mir-8-P2a_3p	GEGO_TRINITY_DN5562_c0_g1_i9	400	406
Hsa-Mir-8-P2a_3p	GEGO_TRINITY_DN24842_c0_g1_i3	282	288
Hsa-Mir-8-P2a_3p	MGSG_TRINITY_DN10378_c0_g2_i3	1528	1534
Hsa-Mir-8-P2a_3p	GEGO_TRINITY_DN7290_c0_g1_i3	462	468
Hsa-Mir-8-P2a_3p	MGSG_TRINITY_DN21123_c0_g1_i7	721	727
Hsa-Mir-8-P2a_3p	MGSG_TRINITY_DN16655_c0_g1_i2	1659	1665
Hsa-Mir-8-P2a_3p	GEGO_TRINITY_DN379970_c0_g1_i1	629	635
Hsa-Mir-8-P2a_3p	MGSG_TRINITY_DN1742_c0_g1_i1	704	710
Hsa-Mir-8-P2a_3p	MGSG_TRINITY_DN2795_c0_g2_i2	563	569
Hsa-Mir-8-P2a_3p	MGSG_TRINITY_DN4656_c0_g1_i1	138	144
Hsa-Mir-8-P2a_3p	MGSG_TRINITY_DN1922_c1_g2_i7	244	250
Hsa-Mir-8-P2a_3p	MGSG_TRINITY_DN13063_c0_g1_i2	566	572
Hsa-Mir-8-P2a_3p	MGSG_TRINITY_DN22957_c0_g1_i1	398	404
Hsa-Mir-8-P2a_3p	MGSG_TRINITY_DN1736_c0_g1_i2	1461	1467
Hsa-Mir-8-P2a_3p	MGSG_TRINITY_DN378_c5_g1_i10	373	379
Hsa-Mir-8-P2a_3p	MGSG_TRINITY_DN11149_c0_g1_i1	846	852
Hsa-Mir-8-P2a_3p	MGSG_TRINITY_DN44795_c0_g1_i1	60	66
Hsa-Mir-8-P2a_3p	GEGO_TRINITY_DN983_c0_g1_i8	912	918
Hsa-Mir-8-P2a_3p	MGSG_TRINITY_DN7704_c0_g1_i1	485	491
Hsa-Mir-8-P2a_3p	MGSG_TRINITY_DN679_c1_g1_i5	24	30
Hsa-Mir-8-P2a_3p	GEGO_TRINITY_DN5334_c0_g1_i2	1242	1248
Hsa-Mir-8-P2a_3p	GFVZ_TRINITY_DN4364_c0_g2_i2	51	57
Hsa-Mir-8-P2a_3p	MGSG_TRINITY_DN6412_c0_g1_i4	204	210
Hsa-Mir-8-P2a_3p	GEGO_TRINITY_DN112830_c0_g1_i2	129	135
Hsa-Mir-8-P2a_3p	MGSG_TRINITY_DN12838_c0_g1_i4	103	109
Hsa-Mir-8-P2a_3p	GFVZ_TRINITY_DN1609_c0_g1_i2	737	743
Hsa-Mir-8-P2a_3p	MGSG_TRINITY_DN9113_c0_g1_i2	607	613
Hsa-Mir-8-P2a_3p	MGSG_TRINITY_DN9113_c0_g1_i2	1530	1536
Hsa-Mir-8-P2a_3p	MGSG_TRINITY_DN19263_c0_g1_i1	192	198
Hsa-Mir-8-P2a_3p	MGSG_TRINITY_DN6831_c0_g1_i4	1063	1069
Hsa-Mir-8-P2a_3p	MGSG_TRINITY_DN12462_c0_g1_i3	44	50
Hsa-Mir-8-P2a_3p	MGSG_TRINITY_DN4611_c3_g1_i5	197	203
Hsa-Mir-8-P2a_3p	MGSG_TRINITY_DN1097_c2_g1_i1	856	862
Hsa-Mir-8-P2a_3p	GEGO_TRINITY_DN831_c0_g1_i3	628	634
Hsa-Mir-8-P2a_3p	GEGO_TRINITY_DN814_c0_g1_i5	1232	1238
Hsa-Mir-8-P2a_3p	GFVZ_TRINITY_DN6180_c2_g1_i1	738	744
Hsa-Mir-8-P2a_3p	MGSG_TRINITY_DN4390_c0_g1_i2	238	244
Hsa-Mir-8-P2a_3p	GEGO_TRINITY_DN3157_c0_g1_i3	870	876
Hsa-Mir-8-P2a_3p	MGSG_TRINITY_DN1015_c0_g1_i1	1002	1008
Hsa-Mir-8-P2a_3p	MGSG_TRINITY_DN7374_c0_g1_i1	774	780
Hsa-Mir-8-P2a_3p	MGSG_TRINITY_DN6457_c0_g1_i6	457	463
Hsa-Mir-8-P2a_3p	GEGO_TRINITY_DN9975_c0_g1_i2	150	156
Hsa-Mir-8-P2a_3p	MGSG_TRINITY_DN5313_c0_g1_i5	559	565
Hsa-Mir-8-P2a_3p	MGSG_TRINITY_DN4840_c0_g1_i1	143	149
Hsa-Mir-8-P2a_3p	MGSG_TRINITY_DN3752_c0_g1_i6	802	808
Hsa-Mir-8-P2a_3p	MGSG_TRINITY_DN427_c2_g1_i1	571	577
Hsa-Mir-8-P2a_3p	MGSG_TRINITY_DN6103_c0_g1_i3	657	663
Hsa-Mir-8-P2a_3p	MGSG_TRINITY_DN17221_c0_g1_i1	78	84
Hsa-Mir-8-P2a_3p	MGSG_TRINITY_DN2032_c0_g1_i7	242	248
Hsa-Mir-8-P2a_3p	MGSG_TRINITY_DN7536_c0_g1_i7	583	589
Hsa-Mir-8-P2a_3p	GFVZ_TRINITY_DN20705_c0_g1_i2	744	750
Hsa-Mir-8-P2a_3p	GEGO_TRINITY_DN5173_c1_g1_i8	225	231
Hsa-Mir-8-P2a_3p	MGSG_TRINITY_DN374_c1_g1_i7	46	52
Hsa-Mir-8-P2a_3p	MGSG_TRINITY_DN2368_c0_g1_i1	255	261
Hsa-Mir-8-P2a_3p	MGSG_TRINITY_DN7197_c2_g1_i5	1037	1043
Hsa-Mir-8-P2a_3p	GFVZ_TRINITY_DN5986_c2_g1_i1	1027	1033
Hsa-Mir-8-P2a_3p	MGSG_TRINITY_DN1811_c0_g1_i5	278	284
Hsa-Mir-8-P2a_3p	GEGO_TRINITY_DN1666_c0_g1_i9	563	569
Hsa-Mir-8-P2a_3p	MGSG_TRINITY_DN1484_c0_g1_i20	219	225
Hsa-Mir-8-P2a_3p	MGSG_TRINITY_DN548_c0_g2_i4	1219	1225
Hsa-Mir-8-P2a_3p	MGSG_TRINITY_DN2789_c0_g1_i13	331	337
Hsa-Mir-8-P2a_3p	GEGO_TRINITY_DN147279_c0_g1_i1	615	621
Hsa-Mir-8-P2a_3p	GEGO_TRINITY_DN1680_c2_g1_i1	202	208
Hsa-Mir-8-P2a_3p	MGSG_TRINITY_DN11499_c0_g1_i3	1152	1158
Hsa-Mir-8-P2a_3p	MGSG_TRINITY_DN3562_c0_g1_i1	672	678
Hsa-Mir-8-P2a_3p	MGSG_TRINITY_DN134875_c0_g1_i1	198	204
Hsa-Mir-8-P2a_3p	MGSG_TRINITY_DN4497_c0_g1_i3	393	399
Hsa-Mir-8-P2a_3p	MGSG_TRINITY_DN568_c0_g1_i3	101	107
Hsa-Mir-8-P2a_3p	MGSG_TRINITY_DN6526_c0_g1_i1	330	336
Hsa-Mir-8-P2a_3p	GFVZ_TRINITY_DN13868_c0_g1_i1	181	187
Hsa-Mir-8-P2a_3p	GFVZ_TRINITY_DN3077_c0_g1_i16	511	517
Hsa-Mir-8-P2a_3p	MGSG_TRINITY_DN20244_c3_g1_i1	211	217
Hsa-Mir-8-P2a_3p	MGSG_TRINITY_DN20244_c3_g1_i5	211	217
Hsa-Mir-8-P2a_3p	GFVZ_TRINITY_DN5947_c0_g1_i4	295	301
Hsa-Mir-8-P2a_3p	MGSG_TRINITY_DN19057_c0_g1_i2	114	120
Hsa-Mir-8-P2a_3p	MGSG_TRINITY_DN19057_c0_g1_i3	114	120
Hsa-Mir-8-P2a_3p	GEGO_TRINITY_DN63_c0_g1_i4	598	604
Hsa-Mir-8-P2a_3p	MGSG_TRINITY_DN3543_c0_g1_i6	768	774
Hsa-Mir-8-P2a_3p	MGSG_TRINITY_DN14727_c0_g1_i1	49	55
Hsa-Mir-8-P2a_3p	MGSG_TRINITY_DN4257_c0_g1_i11	148	154
Hsa-Mir-8-P2a_3p	MGSG_TRINITY_DN7491_c0_g1_i2	33	39
Hsa-Mir-8-P2a_3p	MGSG_TRINITY_DN424_c0_g1_i2	543	549
Hsa-Mir-8-P2a_3p	GFVZ_TRINITY_DN13926_c0_g1_i2	257	263
Hsa-Mir-8-P2a_3p	MGSG_TRINITY_DN2214_c1_g1_i1	639	645
Hsa-Mir-8-P2a_3p	GFVZ_TRINITY_DN1684_c1_g1_i1	324	330
Hsa-Mir-3146_3p	GEGO_TRINITY_DN3953_c1_g1_i12	1205	1211
Hsa-Mir-3146_3p	GFVZ_TRINITY_DN2506_c0_g3_i2	1035	1041
Hsa-Mir-3146_3p	MGSG_TRINITY_DN8221_c0_g1_i2	682	688
Hsa-Mir-3146_3p	MGSG_TRINITY_DN2406_c0_g1_i3	254	260
Hsa-Mir-3146_3p	MGSG_TRINITY_DN32062_c0_g1_i1	517	523
Hsa-Mir-3146_3p	GEGO_TRINITY_DN41494_c0_g1_i7	16	22
Hsa-Mir-3146_3p	GEGO_TRINITY_DN4427_c0_g2_i2	1024	1030
Hsa-Mir-3146_3p	GEGO_TRINITY_DN4203_c0_g1_i1	30	36
Hsa-Mir-3146_3p	MGSG_TRINITY_DN5000_c0_g1_i7	65	71
Hsa-Mir-3146_3p	GEGO_TRINITY_DN417421_c0_g1_i1	263	269
Hsa-Mir-3146_3p	MGSG_TRINITY_DN139_c0_g1_i14	270	276
Hsa-Mir-3146_3p	MGSG_TRINITY_DN10638_c0_g1_i2	1040	1046
Hsa-Mir-3146_3p	MGSG_TRINITY_DN4043_c0_g1_i2	132	138
Hsa-Mir-3146_3p	GEGO_TRINITY_DN1580_c0_g1_i4	65	71
Hsa-Mir-3146_3p	MGSG_TRINITY_DN51333_c0_g1_i2	219	225
Hsa-Mir-3146_3p	MGSG_TRINITY_DN11290_c0_g1_i3	110	116
Hsa-Mir-3146_3p	GFVZ_TRINITY_DN5393_c1_g1_i2	213	219
Hsa-Mir-3146_3p	MGSG_TRINITY_DN7511_c0_g1_i1	213	219
Hsa-Mir-3146_3p	MGSG_TRINITY_DN10121_c0_g2_i3	1219	1225
Hsa-Mir-3146_3p	MGSG_TRINITY_DN1703_c0_g1_i3	928	934
Hsa-Mir-3146_3p	MGSG_TRINITY_DN11868_c0_g1_i7	624	630
Hsa-Mir-3146_3p	MGSG_TRINITY_DN15969_c0_g1_i1	536	542
Hsa-Mir-3146_3p	GEGO_TRINITY_DN863_c3_g1_i2	919	925
Hsa-Mir-3146_3p	GEGO_TRINITY_DN285_c0_g1_i12	406	412
Hsa-Mir-3146_3p	GEGO_TRINITY_DN9313_c0_g1_i1	933	939
Hsa-Mir-3146_3p	MGSG_TRINITY_DN8305_c0_g1_i5	443	449
Hsa-Mir-3146_3p	MGSG_TRINITY_DN1728_c0_g1_i8	916	922
Hsa-Mir-3146_3p	MGSG_TRINITY_DN362_c0_g1_i4	1057	1063
Hsa-Mir-3146_3p	GEGO_TRINITY_DN13170_c0_g1_i1	641	647
Hsa-Mir-3146_3p	MGSG_TRINITY_DN13655_c0_g1_i4	705	711
Hsa-Mir-3146_3p	GEGO_TRINITY_DN6090_c0_g1_i3	71	77
Hsa-Mir-3146_3p	MGSG_TRINITY_DN6521_c0_g1_i5	1074	1080
Hsa-Mir-3146_3p	MGSG_TRINITY_DN977_c1_g2_i4	123	129
Hsa-Mir-3146_3p	GEGO_TRINITY_DN30919_c0_g2_i1	1181	1187
Hsa-Mir-3146_3p	GEGO_TRINITY_DN2536_c0_g1_i7	430	436
Hsa-Mir-3146_3p	MGSG_TRINITY_DN10364_c0_g1_i3	273	279
Hsa-Mir-3146_3p	MGSG_TRINITY_DN15069_c0_g1_i1	1215	1221
Hsa-Mir-3146_3p	MGSG_TRINITY_DN7717_c0_g2_i1	72	78
Hsa-Mir-3146_3p	GEGO_TRINITY_DN5942_c0_g1_i1	579	585
Hsa-Mir-3924_5p	MGSG_TRINITY_DN15500_c0_g1_i7	1095	1101
Hsa-Mir-3924_5p	GFVZ_TRINITY_DN3199_c0_g1_i6	391	397
Hsa-Mir-3924_5p	MGSG_TRINITY_DN457_c0_g1_i1	85	91
Hsa-Mir-3924_5p	MGSG_TRINITY_DN13905_c0_g1_i1	720	726
Hsa-Mir-3924_5p	GEGO_TRINITY_DN9940_c0_g1_i1	269	275
Hsa-Mir-3924_5p	GEGO_TRINITY_DN2323_c0_g1_i4	280	286
Hsa-Mir-3924_5p	MGSG_TRINITY_DN733_c0_g1_i4	606	612
Hsa-Mir-3924_5p	MGSG_TRINITY_DN1736_c0_g1_i2	574	580
Hsa-Mir-3924_5p	GFVZ_TRINITY_DN11209_c1_g1_i2	902	908
Hsa-Mir-3924_5p	GEGO_TRINITY_DN4599_c1_g1_i3	1242	1248
Hsa-Mir-3924_5p	MGSG_TRINITY_DN436_c0_g1_i3	1298	1304
Hsa-Mir-3924_5p	MGSG_TRINITY_DN9498_c0_g1_i1	124	130
Hsa-Mir-3924_5p	MGSG_TRINITY_DN135624_c0_g1_i1	781	787
Hsa-Mir-3924_5p	MGSG_TRINITY_DN13142_c0_g1_i2	1243	1249
Hsa-Mir-3924_5p	GEGO_TRINITY_DN2342_c0_g1_i5	782	788
Hsa-Mir-3924_5p	MGSG_TRINITY_DN12060_c0_g1_i6	133	139
Hsa-Mir-3924_5p	GEGO_TRINITY_DN1994_c0_g2_i4	1140	1146
Hsa-Mir-3924_5p	GEGO_TRINITY_DN30531_c0_g1_i2	1138	1144
Hsa-Mir-3924_5p	GEGO_TRINITY_DN1233_c0_g1_i2	94	100
Hsa-Mir-3924_5p	MGSG_TRINITY_DN23214_c0_g1_i2	20	26
Hsa-Mir-3924_5p	GEGO_TRINITY_DN16371_c0_g1_i3	121	127
Hsa-Mir-3924_5p	MGSG_TRINITY_DN4611_c1_g2_i1	1048	1054
Hsa-Mir-3924_5p	MGSG_TRINITY_DN3484_c0_g1_i4	1224	1230
Hsa-Mir-3924_5p	MGSG_TRINITY_DN35991_c0_g1_i2	396	402
Hsa-Mir-3924_5p	MGSG_TRINITY_DN18759_c0_g2_i6	774	780
Hsa-Mir-3924_5p	MGSG_TRINITY_DN130502_c0_g1_i2	496	502
Hsa-Mir-3924_5p	GFVZ_TRINITY_DN667_c0_g1_i6	664	670
Hsa-Mir-3924_5p	GEGO_TRINITY_DN5449_c0_g1_i7	69	75
Hsa-Mir-3924_5p	MGSG_TRINITY_DN19551_c0_g1_i1	29	35
Hsa-Mir-3924_5p	MGSG_TRINITY_DN2605_c0_g1_i1	1014	1020
Hsa-Mir-3924_5p	MGSG_TRINITY_DN32880_c0_g1_i4	330	336
Hsa-Mir-154-P8_3p	MGSG_TRINITY_DN10181_c0_g1_i2	120	126
Hsa-Mir-154-P8_3p	GEGO_TRINITY_DN744_c0_g1_i7	745	751
Hsa-Mir-154-P8_3p	MGSG_TRINITY_DN5988_c1_g2_i3	18	24
Hsa-Mir-154-P8_3p	GEGO_TRINITY_DN2152_c0_g2_i5	13	19
Hsa-Mir-154-P8_3p	GEGO_TRINITY_DN295_c0_g1_i6	748	754
Hsa-Mir-154-P8_3p	MGSG_TRINITY_DN1555_c0_g1_i5	1717	1723
Hsa-Mir-154-P8_3p	MGSG_TRINITY_DN42256_c0_g1_i1	215	221
Hsa-Mir-154-P8_3p	GEGO_TRINITY_DN7290_c0_g1_i3	724	730
Hsa-Mir-154-P8_3p	MGSG_TRINITY_DN15757_c0_g1_i2	714	720
Hsa-Mir-154-P8_3p	MGSG_TRINITY_DN9844_c0_g1_i1	219	225
Hsa-Mir-154-P8_3p	MGSG_TRINITY_DN9844_c0_g1_i1	939	945
Hsa-Mir-154-P8_3p	GEGO_TRINITY_DN5458_c2_g1_i1	142	148
Hsa-Mir-154-P8_3p	MGSG_TRINITY_DN2027_c0_g1_i14	1156	1162
Hsa-Mir-154-P8_3p	MGSG_TRINITY_DN861_c0_g2_i5	278	284
Hsa-Mir-154-P8_3p	GEGO_TRINITY_DN6635_c0_g1_i1	260	266
Hsa-Mir-154-P8_3p	GEGO_TRINITY_DN5557_c0_g1_i1	433	439
Hsa-Mir-154-P8_3p	GEGO_TRINITY_DN10139_c0_g2_i1	653	659
Hsa-Mir-154-P8_3p	GEGO_TRINITY_DN1580_c0_g1_i4	471	477
Hsa-Mir-154-P8_3p	MGSG_TRINITY_DN1793_c0_g1_i3	39	45
Hsa-Mir-154-P8_3p	MGSG_TRINITY_DN6688_c1_g1_i3	217	223
Hsa-Mir-154-P8_3p	MGSG_TRINITY_DN13696_c0_g1_i8	276	282
Hsa-Mir-154-P8_3p	MGSG_TRINITY_DN725_c0_g1_i9	1303	1309
Hsa-Mir-154-P8_3p	GEGO_TRINITY_DN840_c0_g1_i4	703	709
Hsa-Mir-154-P8_3p	MGSG_TRINITY_DN6796_c0_g1_i8	90	96
Hsa-Mir-154-P8_3p	MGSG_TRINITY_DN85514_c0_g1_i1	844	850
Hsa-Mir-154-P8_3p	GEGO_TRINITY_DN1994_c0_g2_i4	974	980
Hsa-Mir-154-P8_3p	MGSG_TRINITY_DN253636_c0_g1_i1	242	248
Hsa-Mir-154-P8_3p	GEGO_TRINITY_DN704_c0_g2_i6	35	41
Hsa-Mir-154-P8_3p	MGSG_TRINITY_DN6457_c0_g1_i6	430	436
Hsa-Mir-154-P8_3p	MGSG_TRINITY_DN2022_c0_g1_i3	126	132
Hsa-Mir-154-P8_3p	GEGO_TRINITY_DN2169_c0_g1_i4	657	663
Hsa-Mir-154-P8_3p	MGSG_TRINITY_DN4902_c0_g1_i5	360	366
Hsa-Mir-154-P8_3p	MGSG_TRINITY_DN50120_c0_g1_i3	845	851
Hsa-Mir-154-P8_3p	GFVZ_TRINITY_DN4263_c0_g1_i3	1168	1174
Hsa-Mir-154-P8_3p	MGSG_TRINITY_DN1492_c0_g1_i20	486	492
Hsa-Mir-154-P8_3p	GFVZ_TRINITY_DN5986_c2_g1_i1	707	713
Hsa-Mir-154-P8_3p	GFVZ_TRINITY_DN745_c0_g1_i10	658	664
Hsa-Mir-154-P8_3p	GEGO_TRINITY_DN1051_c0_g1_i3	479	485
Hsa-Mir-154-P8_3p	MGSG_TRINITY_DN165_c0_g1_i1	1284	1290
Hsa-Mir-154-P8_3p	MGSG_TRINITY_DN8765_c0_g3_i1	1157	1163
Hsa-Mir-154-P8_3p	MGSG_TRINITY_DN2960_c0_g1_i5	453	459
Hsa-Mir-154-P8_3p	MGSG_TRINITY_DN6280_c0_g1_i2	42	48
Hsa-Mir-154-P8_3p	MGSG_TRINITY_DN5696_c1_g1_i5	241	247
Hsa-Mir-154-P8_3p	MGSG_TRINITY_DN3768_c0_g1_i5	145	151
Hsa-Mir-154-P8_3p	GEGO_TRINITY_DN2758_c0_g2_i1	1162	1168
Hsa-Mir-154-P8_3p	GEGO_TRINITY_DN303_c0_g1_i7	404	410
Hsa-Mir-154-P8_3p	GEGO_TRINITY_DN871_c0_g2_i1	567	573
Hsa-Mir-154-P8_3p	MGSG_TRINITY_DN7717_c0_g2_i1	478	484
Hsa-Mir-154-P8_3p	GEGO_TRINITY_DN607_c0_g1_i3	1730	1736
Hsa-Mir-154-P8_3p	MGSG_TRINITY_DN43363_c0_g1_i5	506	512
Hsa-Mir-154-P3b_3p	MGSG_TRINITY_DN2406_c0_g1_i3	139	145
Hsa-Mir-154-P3b_3p	MGSG_TRINITY_DN2779_c0_g1_i2	110	116
Hsa-Mir-154-P3b_3p	MGSG_TRINITY_DN2434_c0_g4_i1	14	20
Hsa-Mir-154-P3b_3p	MGSG_TRINITY_DN3206_c0_g1_i3	983	989
Hsa-Mir-154-P3b_3p	MGSG_TRINITY_DN20308_c0_g1_i2	752	758
Hsa-Mir-154-P3b_3p	MGSG_TRINITY_DN4251_c1_g1_i3	713	719
Hsa-Mir-154-P3b_3p	MGSG_TRINITY_DN4834_c0_g1_i6	197	203
Hsa-Mir-154-P3b_3p	MGSG_TRINITY_DN1922_c1_g2_i7	317	323
Hsa-Mir-154-P3b_3p	MGSG_TRINITY_DN3660_c0_g1_i1	237	243
Hsa-Mir-154-P3b_3p	GEGO_TRINITY_DN4599_c1_g1_i3	1207	1213
Hsa-Mir-154-P3b_3p	MGSG_TRINITY_DN6418_c0_g1_i11	138	144
Hsa-Mir-154-P3b_3p	MGSG_TRINITY_DN4905_c0_g1_i2	1082	1088
Hsa-Mir-154-P3b_3p	GFVZ_TRINITY_DN31633_c0_g2_i1	214	220
Hsa-Mir-154-P3b_3p	GFVZ_TRINITY_DN272_c0_g1_i14	506	512
Hsa-Mir-154-P3b_3p	GFVZ_TRINITY_DN272_c0_g1_i15	503	509
Hsa-Mir-154-P3b_3p	MGSG_TRINITY_DN10121_c0_g2_i3	1233	1239
Hsa-Mir-154-P3b_3p	GFVZ_TRINITY_DN4451_c0_g1_i6	36	42
Hsa-Mir-154-P3b_3p	MGSG_TRINITY_DN166403_c0_g1_i1	544	550
Hsa-Mir-154-P3b_3p	MGSG_TRINITY_DN13893_c0_g1_i1	1241	1247
Hsa-Mir-154-P3b_3p	GFVZ_TRINITY_DN3077_c0_g3_i1	546	552
Hsa-Mir-154-P3b_3p	GFVZ_TRINITY_DN3162_c0_g2_i2	547	553
Hsa-Mir-154-P3b_3p	MGSG_TRINITY_DN23214_c0_g1_i2	961	967
Hsa-Mir-154-P3b_3p	GEGO_TRINITY_DN3325_c1_g2_i3	555	561
Hsa-Mir-154-P3b_3p	MGSG_TRINITY_DN1127_c1_g1_i1	677	683
Hsa-Mir-154-P3b_3p	MGSG_TRINITY_DN1768_c0_g1_i6	291	297
Hsa-Mir-154-P3b_3p	MGSG_TRINITY_DN961_c0_g3_i5	693	699
Hsa-Mir-154-P3b_3p	MGSG_TRINITY_DN18854_c0_g1_i1	62	68
Hsa-Mir-154-P3b_3p	MGSG_TRINITY_DN7197_c2_g1_i5	1455	1461
Hsa-Mir-154-P3b_3p	GEGO_TRINITY_DN8450_c0_g1_i2	82	88
Hsa-Mir-154-P3b_3p	GEGO_TRINITY_DN30919_c0_g2_i1	1151	1157
Hsa-Mir-154-P3b_3p	GFVZ_TRINITY_DN1102_c0_g2_i2	255	261
Hsa-Mir-154-P3b_3p	MGSG_TRINITY_DN4257_c0_g1_i11	566	572
Hsa-Mir-154-P3b_3p	GFVZ_TRINITY_DN6322_c0_g3_i2	680	686
Hsa-Mir-154-P3b_3p	MGSG_TRINITY_DN4393_c0_g1_i4	34	40
Hsa-Mir-154-P3b_3p	MGSG_TRINITY_DN9891_c0_g1_i2	91	97
Hsa-Mir-651_5p	MGSG_TRINITY_DN9284_c0_g1_i1	332	338
Hsa-Mir-651_5p	GEGO_TRINITY_DN3422_c0_g1_i3	427	433
Hsa-Mir-651_5p	MGSG_TRINITY_DN14550_c0_g1_i6	91	97
Hsa-Mir-651_5p	MGSG_TRINITY_DN42_c0_g1_i7	755	761
Hsa-Mir-651_5p	GEGO_TRINITY_DN3577_c0_g1_i4	1119	1125
Hsa-Mir-651_5p	MGSG_TRINITY_DN647_c1_g1_i3	384	390
Hsa-Mir-651_5p	MGSG_TRINITY_DN4926_c0_g1_i14	515	521
Hsa-Mir-651_5p	GEGO_TRINITY_DN2375_c1_g1_i4	713	719
Hsa-Mir-651_5p	MGSG_TRINITY_DN26159_c0_g1_i8	422	428
Hsa-Mir-651_5p	GEGO_TRINITY_DN7290_c0_g1_i3	73	79
Hsa-Mir-651_5p	GFVZ_TRINITY_DN18273_c1_g6_i2	131	137
Hsa-Mir-651_5p	MGSG_TRINITY_DN2489_c0_g1_i11	494	500
Hsa-Mir-651_5p	GEGO_TRINITY_DN265_c1_g1_i11	537	543
Hsa-Mir-651_5p	MGSG_TRINITY_DN18694_c0_g1_i1	620	626
Hsa-Mir-651_5p	GEGO_TRINITY_DN8351_c0_g1_i1	177	183
Hsa-Mir-651_5p	GFVZ_TRINITY_DN6862_c0_g2_i1	1619	1625
Hsa-Mir-651_5p	MGSG_TRINITY_DN1533_c0_g1_i2	168	174
Hsa-Mir-651_5p	MGSG_TRINITY_DN1793_c0_g1_i3	372	378
Hsa-Mir-651_5p	MGSG_TRINITY_DN7256_c0_g1_i1	186	192
Hsa-Mir-651_5p	MGSG_TRINITY_DN7256_c0_g1_i3	201	207
Hsa-Mir-651_5p	MGSG_TRINITY_DN13061_c0_g1_i1	647	653
Hsa-Mir-651_5p	MGSG_TRINITY_DN4432_c0_g1_i1	5	11
Hsa-Mir-651_5p	MGSG_TRINITY_DN18993_c0_g1_i10	1325	1331
Hsa-Mir-651_5p	GEGO_TRINITY_DN4028_c0_g1_i3	1026	1032
Hsa-Mir-651_5p	GFVZ_TRINITY_DN5986_c2_g1_i1	1197	1203
Hsa-Mir-651_5p	MGSG_TRINITY_DN2040_c0_g1_i3	770	776
Hsa-Mir-651_5p	GEGO_TRINITY_DN10357_c0_g1_i7	426	432
Hsa-Mir-651_5p	MGSG_TRINITY_DN4163_c1_g1_i2	301	307
Hsa-Mir-651_5p	MGSG_TRINITY_DN520_c0_g1_i5	450	456
Hsa-Mir-651_5p	MGSG_TRINITY_DN6521_c0_g1_i5	306	312
Hsa-Mir-651_5p	MGSG_TRINITY_DN10959_c0_g1_i3	1203	1209
Hsa-Mir-651_5p	GEGO_TRINITY_DN3958_c0_g1_i9	191	197
Hsa-Mir-651_5p	MGSG_TRINITY_DN9584_c0_g1_i6	684	690
Hsa-Mir-95-P3-v1_5p	MGSG_TRINITY_DN8963_c0_g1_i1	220	226
Hsa-Mir-95-P3-v1_5p	MGSG_TRINITY_DN3073_c0_g1_i14	1096	1102
Hsa-Mir-95-P3-v1_5p	GEGO_TRINITY_DN10531_c0_g1_i2	199	205
Hsa-Mir-95-P3-v1_5p	MGSG_TRINITY_DN3668_c0_g1_i8	29	35
Hsa-Mir-95-P3-v1_5p	MGSG_TRINITY_DN49_c0_g2_i4	322	328
Hsa-Mir-95-P3-v1_5p	MGSG_TRINITY_DN49_c0_g2_i8	322	328
Hsa-Mir-95-P3-v1_5p	MGSG_TRINITY_DN11071_c0_g1_i8	285	291
Hsa-Mir-95-P3-v1_5p	GEGO_TRINITY_DN3140_c0_g1_i11	76	82
Hsa-Mir-95-P3-v1_5p	MGSG_TRINITY_DN6335_c1_g1_i1	9	15
Hsa-Mir-95-P3-v1_5p	GEGO_TRINITY_DN8240_c0_g1_i3	913	919
Hsa-Mir-95-P3-v1_5p	GEGO_TRINITY_DN1274_c1_g2_i1	948	954
Hsa-Mir-95-P3-v1_5p	GEGO_TRINITY_DN9357_c0_g1_i2	13	19
Hsa-Mir-95-P3-v1_5p	MGSG_TRINITY_DN12969_c0_g1_i1	1161	1167
Hsa-Mir-95-P3-v1_5p	GFVZ_TRINITY_DN28041_c0_g1_i1	88	94
Hsa-Mir-95-P3-v1_5p	GEGO_TRINITY_DN12331_c0_g1_i1	668	674
Hsa-Mir-95-P3-v1_5p	MGSG_TRINITY_DN1161_c1_g1_i9	380	386
Hsa-Mir-95-P3-v1_5p	MGSG_TRINITY_DN1161_c1_g1_i3	380	386
Hsa-Mir-95-P3-v1_5p	GFVZ_TRINITY_DN6862_c0_g2_i1	1725	1731
Hsa-Mir-95-P3-v1_5p	MGSG_TRINITY_DN6908_c0_g1_i4	312	318
Hsa-Mir-95-P3-v1_5p	MGSG_TRINITY_DN6848_c1_g1_i5	239	245
Hsa-Mir-95-P3-v1_5p	GEGO_TRINITY_DN11306_c1_g1_i1	17	23
Hsa-Mir-95-P3-v1_5p	MGSG_TRINITY_DN20542_c0_g1_i1	649	655
Hsa-Mir-95-P3-v1_5p	MGSG_TRINITY_DN1146_c0_g1_i2	229	235
Hsa-Mir-95-P3-v1_5p	MGSG_TRINITY_DN3142_c2_g1_i4	464	470
Hsa-Mir-95-P3-v1_5p	MGSG_TRINITY_DN8093_c0_g1_i1	1267	1273
Hsa-Mir-95-P3-v1_5p	GEGO_TRINITY_DN87_c0_g1_i10	516	522
Hsa-Mir-95-P3-v1_5p	MGSG_TRINITY_DN5411_c0_g1_i4	31	37
Hsa-Mir-95-P3-v1_5p	MGSG_TRINITY_DN8305_c0_g1_i5	456	462
Hsa-Mir-95-P3-v1_5p	MGSG_TRINITY_DN4432_c0_g1_i1	1109	1115
Hsa-Mir-95-P3-v1_5p	GFVZ_TRINITY_DN147651_c0_g1_i1	307	313
Hsa-Mir-95-P3-v1_5p	MGSG_TRINITY_DN5278_c0_g2_i1	324	330
Hsa-Mir-95-P3-v1_5p	MGSG_TRINITY_DN544_c0_g1_i8	823	829
Hsa-Mir-95-P3-v1_5p	MGSG_TRINITY_DN12279_c0_g1_i2	791	797
Hsa-Mir-95-P3-v1_5p	GEGO_TRINITY_DN72680_c0_g1_i1	147	153
Hsa-Mir-95-P3-v1_5p	MGSG_TRINITY_DN6084_c0_g1_i8	430	436
Hsa-Mir-362-P4_3p	GEGO_TRINITY_DN3953_c1_g1_i12	204	210
Hsa-Mir-362-P4_3p	GEGO_TRINITY_DN423681_c0_g1_i1	695	701
Hsa-Mir-362-P4_3p	GFVZ_TRINITY_DN2786_c0_g1_i8	680	686
Hsa-Mir-362-P4_3p	MGSG_TRINITY_DN9635_c0_g1_i2	180	186
Hsa-Mir-362-P4_3p	MGSG_TRINITY_DN24127_c0_g1_i1	91	97
Hsa-Mir-362-P4_3p	MGSG_TRINITY_DN2543_c0_g1_i1	494	500
Hsa-Mir-362-P4_3p	MGSG_TRINITY_DN2780_c0_g1_i5	1086	1092
Hsa-Mir-362-P4_3p	MGSG_TRINITY_DN3772_c2_g1_i8	1209	1215
Hsa-Mir-362-P4_3p	GEGO_TRINITY_DN1100_c1_g1_i2	705	711
Hsa-Mir-362-P4_3p	MGSG_TRINITY_DN2526_c0_g1_i1	627	633
Hsa-Mir-362-P4_3p	MGSG_TRINITY_DN2884_c0_g1_i4	322	328
Hsa-Mir-362-P4_3p	MGSG_TRINITY_DN12147_c0_g1_i1	76	82
Hsa-Mir-362-P4_3p	MGSG_TRINITY_DN14893_c0_g1_i1	626	632
Hsa-Mir-362-P4_3p	MGSG_TRINITY_DN10907_c0_g1_i5	368	374
Hsa-Mir-362-P4_3p	MGSG_TRINITY_DN5907_c0_g1_i6	416	422
Hsa-Mir-362-P4_3p	MGSG_TRINITY_DN4905_c0_g1_i2	922	928
Hsa-Mir-362-P4_3p	GEGO_TRINITY_DN18644_c0_g1_i2	291	297
Hsa-Mir-362-P4_3p	GEGO_TRINITY_DN9820_c0_g1_i1	777	783
Hsa-Mir-362-P4_3p	MGSG_TRINITY_DN4985_c0_g1_i8	1181	1187
Hsa-Mir-362-P4_3p	MGSG_TRINITY_DN4137_c0_g1_i5	569	575
Hsa-Mir-362-P4_3p	MGSG_TRINITY_DN2053_c0_g1_i2	369	375
Hsa-Mir-362-P4_3p	MGSG_TRINITY_DN12134_c0_g1_i3	164	170
Hsa-Mir-362-P4_3p	MGSG_TRINITY_DN427_c2_g1_i1	128	134
Hsa-Mir-362-P4_3p	MGSG_TRINITY_DN8958_c0_g1_i2	1096	1102
Hsa-Mir-362-P4_3p	MGSG_TRINITY_DN8958_c0_g1_i3	1132	1138
Hsa-Mir-362-P4_3p	GFVZ_TRINITY_DN27_c0_g2_i4	468	474
Hsa-Mir-362-P4_3p	MGSG_TRINITY_DN488_c0_g1_i6	1232	1238
Hsa-Mir-362-P4_3p	MGSG_TRINITY_DN9198_c0_g1_i1	193	199
Hsa-Mir-362-P4_3p	GEGO_TRINITY_DN2947_c0_g1_i14	319	325
Hsa-Mir-362-P4_3p	GFVZ_TRINITY_DN7281_c0_g1_i3	1196	1202
Hsa-Mir-362-P4_3p	GFVZ_TRINITY_DN2296_c2_g2_i2	292	298
Hsa-Mir-362-P4_3p	GEGO_TRINITY_DN13153_c0_g1_i1	257	263
Hsa-Mir-362-P4_3p	MGSG_TRINITY_DN11020_c0_g4_i1	443	449
Hsa-Mir-362-P4_3p	GFVZ_TRINITY_DN4141_c0_g1_i3	1667	1673
Hsa-Mir-362-P4_3p	MGSG_TRINITY_DN12038_c0_g1_i1	885	891
Hsa-Mir-362-P4_3p	GFVZ_TRINITY_DN13159_c0_g1_i3	986	992
Hsa-Mir-362-P4_3p	GEGO_TRINITY_DN3307_c0_g1_i2	42	48
Hsa-Mir-362-P4_3p	GFVZ_TRINITY_DN1658_c2_g1_i11	932	938
Hsa-Mir-362-P4_3p	MGSG_TRINITY_DN19125_c0_g2_i1	386	392
Hsa-Mir-362-P4_3p	GEGO_TRINITY_DN3459_c0_g1_i4	94	100
Hsa-Mir-362-P4_3p	MGSG_TRINITY_DN1384_c0_g1_i19	814	820
Hsa-Mir-362-P4_3p	MGSG_TRINITY_DN570_c0_g1_i7	118	124
Hsa-Mir-362-P4_3p	GEGO_TRINITY_DN3168_c0_g1_i15	377	383
Hsa-Mir-362-P4_3p	GEGO_TRINITY_DN15482_c0_g1_i10	616	622
Hsa-Mir-362-P4_3p	GFVZ_TRINITY_DN4532_c1_g1_i3	279	285
Hsa-Mir-133-P1-v2_3p	MGSG_TRINITY_DN3829_c0_g1_i2	822	828
Hsa-Mir-133-P1-v2_3p	MGSG_TRINITY_DN3455_c0_g1_i15	327	333
Hsa-Mir-133-P1-v2_3p	GEGO_TRINITY_DN3577_c0_g1_i4	959	965
Hsa-Mir-133-P1-v2_3p	MGSG_TRINITY_DN2434_c0_g4_i1	936	942
Hsa-Mir-133-P1-v2_3p	MGSG_TRINITY_DN1241_c0_g2_i1	306	312
Hsa-Mir-133-P1-v2_3p	MGSG_TRINITY_DN1241_c0_g2_i1	445	451
Hsa-Mir-133-P1-v2_3p	GFVZ_TRINITY_DN3945_c0_g1_i4	652	658
Hsa-Mir-133-P1-v2_3p	GFVZ_TRINITY_DN474_c0_g1_i5	876	882
Hsa-Mir-133-P1-v2_3p	MGSG_TRINITY_DN2870_c0_g1_i3	494	500
Hsa-Mir-133-P1-v2_3p	GEGO_TRINITY_DN175014_c0_g1_i2	777	783
Hsa-Mir-133-P1-v2_3p	GFVZ_TRINITY_DN4871_c0_g1_i1	1109	1115
Hsa-Mir-133-P1-v2_3p	GEGO_TRINITY_DN668_c0_g1_i7	199	205
Hsa-Mir-133-P1-v2_3p	GFVZ_TRINITY_DN34298_c0_g1_i1	188	194
Hsa-Mir-133-P1-v2_3p	GEGO_TRINITY_DN814_c0_g1_i5	190	196
Hsa-Mir-133-P1-v2_3p	MGSG_TRINITY_DN13893_c0_g1_i1	1093	1099
Hsa-Mir-133-P1-v2_3p	MGSG_TRINITY_DN1115_c0_g1_i5	101	107
Hsa-Mir-133-P1-v2_3p	MGSG_TRINITY_DN1767_c0_g1_i3	984	990
Hsa-Mir-133-P1-v2_3p	GFVZ_TRINITY_DN37056_c2_g1_i1	306	312
Hsa-Mir-133-P1-v2_3p	MGSG_TRINITY_DN1260_c0_g1_i1	1123	1129
Hsa-Mir-133-P1-v2_3p	MGSG_TRINITY_DN4707_c0_g1_i12	173	179
Hsa-Mir-133-P1-v2_3p	GEGO_TRINITY_DN10357_c0_g1_i7	1033	1039
Hsa-Mir-133-P1-v2_3p	GEGO_TRINITY_DN2774_c0_g1_i7	892	898
Hsa-Mir-133-P1-v2_3p	MGSG_TRINITY_DN9194_c0_g2_i2	31	37
Hsa-Mir-133-P1-v2_3p	MGSG_TRINITY_DN10396_c0_g1_i2	890	896
Hsa-Mir-133-P1-v2_3p	MGSG_TRINITY_DN12974_c0_g1_i1	491	497
Hsa-Mir-133-P1-v2_3p	MGSG_TRINITY_DN39816_c0_g1_i1	44	50
Hsa-Mir-133-P1-v2_3p	MGSG_TRINITY_DN2214_c1_g1_i1	282	288
Hsa-Mir-28-P1_3p	MGSG_TRINITY_DN3829_c0_g1_i2	528	534
Hsa-Mir-28-P1_3p	GEGO_TRINITY_DN7260_c0_g1_i1	884	890
Hsa-Mir-28-P1_3p	GEGO_TRINITY_DN561_c0_g2_i3	313	319
Hsa-Mir-28-P1_3p	MGSG_TRINITY_DN1714_c0_g1_i2	55	61
Hsa-Mir-28-P1_3p	MGSG_TRINITY_DN1597_c0_g2_i1	110	116
Hsa-Mir-28-P1_3p	MGSG_TRINITY_DN4874_c0_g1_i1	548	554
Hsa-Mir-28-P1_3p	MGSG_TRINITY_DN4172_c0_g3_i4	839	845
Hsa-Mir-28-P1_3p	MGSG_TRINITY_DN2199_c0_g1_i24	189	195
Hsa-Mir-28-P1_3p	MGSG_TRINITY_DN712_c3_g1_i1	1026	1032
Hsa-Mir-28-P1_3p	MGSG_TRINITY_DN3332_c1_g1_i6	1018	1024
Hsa-Mir-28-P1_3p	MGSG_TRINITY_DN9840_c0_g2_i3	56	62
Hsa-Mir-28-P1_3p	MGSG_TRINITY_DN1863_c0_g1_i1	443	449
Hsa-Mir-28-P1_3p	GEGO_TRINITY_DN983_c0_g1_i8	894	900
Hsa-Mir-28-P1_3p	GEGO_TRINITY_DN11924_c0_g1_i2	491	497
Hsa-Mir-28-P1_3p	MGSG_TRINITY_DN1707_c0_g2_i2	985	991
Hsa-Mir-28-P1_3p	GFVZ_TRINITY_DN15139_c3_g1_i2	261	267
Hsa-Mir-28-P1_3p	MGSG_TRINITY_DN6198_c1_g1_i3	536	542
Hsa-Mir-28-P1_3p	MGSG_TRINITY_DN2368_c0_g1_i1	816	822
Hsa-Mir-28-P1_3p	MGSG_TRINITY_DN2368_c0_g1_i4	805	811
Hsa-Mir-28-P1_3p	MGSG_TRINITY_DN6312_c0_g1_i1	1357	1363
Hsa-Mir-28-P1_3p	MGSG_TRINITY_DN12630_c0_g1_i1	135	141
Hsa-Mir-28-P1_3p	MGSG_TRINITY_DN12478_c0_g1_i4	365	371
Hsa-Mir-28-P1_3p	GEGO_TRINITY_DN511_c0_g1_i1	179	185
Hsa-Mir-28-P1_3p	MGSG_TRINITY_DN4473_c0_g1_i1	1079	1085
Hsa-Mir-28-P1_3p	GEGO_TRINITY_DN30919_c0_g2_i1	940	946
Hsa-Mir-28-P1_3p	MGSG_TRINITY_DN13475_c0_g1_i1	997	1003
Hsa-Mir-28-P1_3p	MGSG_TRINITY_DN19106_c0_g1_i8	1384	1390
Hsa-Mir-28-P1_3p	MGSG_TRINITY_DN6075_c0_g1_i2	261	267
Hsa-Mir-28-P1_3p	GFVZ_TRINITY_DN4532_c1_g1_i3	1210	1216
Hsa-Mir-28-P1_3p	GEGO_TRINITY_DN4472_c0_g1_i3	203	209
Hsa-Novel-3_5p	GFVZ_TRINITY_DN3595_c0_g1_i2	268	274
Hsa-Novel-3_5p	MGSG_TRINITY_DN9228_c0_g1_i2	828	834
Hsa-Novel-3_5p	GEGO_TRINITY_DN10091_c0_g1_i2	839	845
Hsa-Novel-3_5p	MGSG_TRINITY_DN6923_c0_g3_i1	966	972
Hsa-Novel-3_5p	GFVZ_TRINITY_DN10242_c0_g3_i1	70	76
Hsa-Novel-3_5p	MGSG_TRINITY_DN7384_c0_g1_i10	833	839
Hsa-Novel-3_5p	MGSG_TRINITY_DN4565_c0_g1_i1	1296	1302
Hsa-Novel-3_5p	GFVZ_TRINITY_DN2786_c0_g1_i8	1272	1278
Hsa-Novel-3_5p	MGSG_TRINITY_DN21701_c0_g1_i7	841	847
Hsa-Novel-3_5p	MGSG_TRINITY_DN57898_c0_g1_i2	254	260
Hsa-Novel-3_5p	MGSG_TRINITY_DN637_c0_g1_i5	695	701
Hsa-Novel-3_5p	GFVZ_TRINITY_DN5164_c0_g1_i1	1121	1127
Hsa-Novel-3_5p	GFVZ_TRINITY_DN2352_c0_g1_i1	1308	1314
Hsa-Novel-3_5p	MGSG_TRINITY_DN4846_c0_g1_i1	227	233
Hsa-Novel-3_5p	MGSG_TRINITY_DN383_c2_g3_i1	1077	1083
Hsa-Novel-3_5p	MGSG_TRINITY_DN4527_c0_g1_i1	395	401
Hsa-Novel-3_5p	MGSG_TRINITY_DN20207_c0_g1_i3	285	291
Hsa-Novel-3_5p	MGSG_TRINITY_DN4673_c0_g1_i1	455	461
Hsa-Novel-3_5p	MGSG_TRINITY_DN5822_c0_g1_i2	195	201
Hsa-Novel-3_5p	MGSG_TRINITY_DN27466_c0_g1_i1	775	781
Hsa-Novel-3_5p	MGSG_TRINITY_DN13939_c0_g2_i4	1089	1095
Hsa-Novel-3_5p	MGSG_TRINITY_DN882_c0_g1_i1	446	452
Hsa-Novel-3_5p	MGSG_TRINITY_DN2717_c0_g2_i5	496	502
Hsa-Novel-3_5p	GEGO_TRINITY_DN28009_c0_g1_i6	93	99
Hsa-Novel-3_5p	MGSG_TRINITY_DN16655_c0_g1_i2	1471	1477
Hsa-Novel-3_5p	MGSG_TRINITY_DN3114_c0_g1_i6	349	355
Hsa-Novel-3_5p	MGSG_TRINITY_DN252_c0_g2_i2	1573	1579
Hsa-Novel-3_5p	MGSG_TRINITY_DN8520_c0_g1_i2	413	419
Hsa-Novel-3_5p	MGSG_TRINITY_DN6901_c0_g1_i1	206	212
Hsa-Novel-3_5p	GFVZ_TRINITY_DN28041_c0_g1_i1	19	25
Hsa-Novel-3_5p	GFVZ_TRINITY_DN28041_c0_g1_i1	95	101
Hsa-Novel-3_5p	MGSG_TRINITY_DN4043_c0_g1_i2	156	162
Hsa-Novel-3_5p	MGSG_TRINITY_DN8607_c0_g1_i1	399	405
Hsa-Novel-3_5p	MGSG_TRINITY_DN35262_c0_g1_i2	746	752
Hsa-Novel-3_5p	GEGO_TRINITY_DN8601_c0_g1_i3	150	156
Hsa-Novel-3_5p	MGSG_TRINITY_DN7704_c0_g1_i1	1473	1479
Hsa-Novel-3_5p	MGSG_TRINITY_DN10950_c0_g1_i3	183	189
Hsa-Novel-3_5p	MGSG_TRINITY_DN12052_c0_g1_i1	369	375
Hsa-Novel-3_5p	GEGO_TRINITY_DN1869_c0_g1_i9	533	539
Hsa-Novel-3_5p	MGSG_TRINITY_DN3138_c0_g1_i10	219	225
Hsa-Novel-3_5p	MGSG_TRINITY_DN1583_c0_g1_i3	526	532
Hsa-Novel-3_5p	MGSG_TRINITY_DN2527_c0_g1_i7	699	705
Hsa-Novel-3_5p	MGSG_TRINITY_DN815_c0_g1_i10	694	700
Hsa-Novel-3_5p	MGSG_TRINITY_DN4137_c0_g1_i5	1675	1681
Hsa-Novel-3_5p	GFVZ_TRINITY_DN40971_c0_g1_i2	1389	1395
Hsa-Novel-3_5p	MGSG_TRINITY_DN2490_c0_g1_i2	763	769
Hsa-Novel-3_5p	MGSG_TRINITY_DN5148_c0_g1_i1	189	195
Hsa-Novel-3_5p	MGSG_TRINITY_DN6475_c0_g1_i1	129	135
Hsa-Novel-3_5p	GFVZ_TRINITY_DN4871_c0_g1_i1	632	638
Hsa-Novel-3_5p	GEGO_TRINITY_DN668_c0_g1_i7	523	529
Hsa-Novel-3_5p	MGSG_TRINITY_DN3233_c0_g1_i6	1351	1357
Hsa-Novel-3_5p	GEGO_TRINITY_DN1994_c0_g2_i4	1611	1617
Hsa-Novel-3_5p	GEGO_TRINITY_DN7024_c2_g1_i1	180	186
Hsa-Novel-3_5p	GFVZ_TRINITY_DN25419_c0_g2_i2	910	916
Hsa-Novel-3_5p	MGSG_TRINITY_DN4195_c0_g1_i2	165	171
Hsa-Novel-3_5p	MGSG_TRINITY_DN4195_c0_g1_i2	1296	1302
Hsa-Novel-3_5p	MGSG_TRINITY_DN4334_c0_g1_i3	336	342
Hsa-Novel-3_5p	GEGO_TRINITY_DN5521_c0_g1_i2	1174	1180
Hsa-Novel-3_5p	MGSG_TRINITY_DN10030_c0_g1_i5	231	237
Hsa-Novel-3_5p	GEGO_TRINITY_DN12181_c0_g1_i1	661	667
Hsa-Novel-3_5p	MGSG_TRINITY_DN2702_c2_g1_i1	52	58
Hsa-Novel-3_5p	MGSG_TRINITY_DN12976_c0_g1_i1	985	991
Hsa-Novel-3_5p	MGSG_TRINITY_DN14806_c0_g1_i3	635	641
Hsa-Novel-3_5p	MGSG_TRINITY_DN6386_c0_g1_i5	1383	1389
Hsa-Novel-3_5p	MGSG_TRINITY_DN6926_c0_g1_i4	1088	1094
Hsa-Novel-3_5p	GFVZ_TRINITY_DN1619_c0_g1_i2	1078	1084
Hsa-Novel-3_5p	MGSG_TRINITY_DN131049_c0_g1_i1	290	296
Hsa-Novel-3_5p	MGSG_TRINITY_DN7592_c0_g1_i2	476	482
Hsa-Novel-3_5p	GEGO_TRINITY_DN1948_c0_g1_i7	864	870
Hsa-Novel-3_5p	GEGO_TRINITY_DN3735_c0_g1_i2	375	381
Hsa-Novel-3_5p	GEGO_TRINITY_DN3735_c0_g1_i1	375	381
Hsa-Novel-3_5p	MGSG_TRINITY_DN91_c0_g2_i2	18	24
Hsa-Novel-3_5p	MGSG_TRINITY_DN10575_c0_g1_i1	728	734
Hsa-Novel-3_5p	MGSG_TRINITY_DN1768_c0_g1_i6	1607	1613
Hsa-Novel-3_5p	MGSG_TRINITY_DN22861_c0_g1_i2	137	143
Hsa-Novel-3_5p	MGSG_TRINITY_DN304_c0_g1_i3	119	125
Hsa-Novel-3_5p	MGSG_TRINITY_DN6312_c0_g1_i1	1258	1264
Hsa-Novel-3_5p	GFVZ_TRINITY_DN3090_c0_g1_i12	1516	1522
Hsa-Novel-3_5p	MGSG_TRINITY_DN2655_c0_g1_i3	1641	1647
Hsa-Novel-3_5p	MGSG_TRINITY_DN10491_c0_g1_i2	743	749
Hsa-Novel-3_5p	MGSG_TRINITY_DN5270_c0_g1_i6	146	152
Hsa-Novel-3_5p	GFVZ_TRINITY_DN3020_c1_g1_i2	276	282
Hsa-Novel-3_5p	GFVZ_TRINITY_DN3020_c1_g1_i2	744	750
Hsa-Novel-3_5p	MGSG_TRINITY_DN7698_c0_g1_i4	373	379
Hsa-Novel-3_5p	MGSG_TRINITY_DN6436_c0_g1_i1	241	247
Hsa-Novel-3_5p	GEGO_TRINITY_DN7495_c0_g1_i3	112	118
Hsa-Novel-3_5p	MGSG_TRINITY_DN6544_c0_g1_i1	1297	1303
Hsa-Novel-3_5p	MGSG_TRINITY_DN4634_c0_g1_i5	37	43
Hsa-Novel-3_5p	GFVZ_TRINITY_DN667_c0_g1_i6	591	597
Hsa-Novel-3_5p	MGSG_TRINITY_DN32663_c0_g2_i2	139	145
Hsa-Novel-3_5p	MGSG_TRINITY_DN15463_c1_g1_i6	359	365
Hsa-Novel-3_5p	MGSG_TRINITY_DN4536_c0_g1_i2	212	218
Hsa-Novel-3_5p	MGSG_TRINITY_DN4536_c0_g1_i1	212	218
Hsa-Novel-3_5p	MGSG_TRINITY_DN1504_c0_g1_i13	273	279
Hsa-Novel-3_5p	GEGO_TRINITY_DN3408_c5_g2_i1	413	419
Hsa-Novel-3_5p	GEGO_TRINITY_DN4938_c0_g1_i6	254	260
Hsa-Novel-3_5p	GEGO_TRINITY_DN4938_c0_g1_i6	589	595
Hsa-Novel-3_5p	MGSG_TRINITY_DN6280_c0_g1_i2	208	214
Hsa-Novel-3_5p	MGSG_TRINITY_DN15210_c0_g1_i1	714	720
Hsa-Novel-3_5p	MGSG_TRINITY_DN3678_c0_g1_i7	987	993
Hsa-Novel-3_5p	MGSG_TRINITY_DN5670_c0_g1_i12	100	106
Hsa-Novel-3_5p	MGSG_TRINITY_DN1559_c2_g1_i5	1513	1519
Hsa-Novel-3_5p	GEGO_TRINITY_DN2215_c0_g1_i7	187	193
Hsa-Novel-3_5p	GEGO_TRINITY_DN63_c0_g1_i4	1137	1143
Hsa-Novel-3_5p	MGSG_TRINITY_DN17526_c0_g1_i5	1074	1080
Hsa-Novel-3_5p	GEGO_TRINITY_DN3258_c0_g1_i1	35	41
Hsa-Novel-3_5p	GEGO_TRINITY_DN3258_c0_g1_i1	162	168
Hsa-Novel-3_5p	GEGO_TRINITY_DN3258_c0_g1_i1	267	273
Hsa-Novel-3_5p	GEGO_TRINITY_DN3258_c0_g1_i1	428	434
Hsa-Novel-3_5p	MGSG_TRINITY_DN3161_c0_g1_i14	488	494
Hsa-Novel-3_5p	MGSG_TRINITY_DN3540_c1_g1_i1	198	204
Hsa-Mir-199-P1-v1_3p	MGSG_TRINITY_DN7133_c0_g1_i5	831	837
Hsa-Mir-199-P1-v1_3p	GEGO_TRINITY_DN3422_c0_g1_i3	627	633
Hsa-Mir-199-P1-v1_3p	MGSG_TRINITY_DN9653_c0_g1_i1	297	303
Hsa-Mir-199-P1-v1_3p	MGSG_TRINITY_DN3829_c0_g1_i2	920	926
Hsa-Mir-199-P1-v1_3p	MGSG_TRINITY_DN4565_c0_g1_i1	296	302
Hsa-Mir-199-P1-v1_3p	MGSG_TRINITY_DN3143_c0_g1_i11	10	16
Hsa-Mir-199-P1-v1_3p	MGSG_TRINITY_DN57898_c0_g1_i2	325	331
Hsa-Mir-199-P1-v1_3p	MGSG_TRINITY_DN3370_c0_g1_i4	869	875
Hsa-Mir-199-P1-v1_3p	GEGO_TRINITY_DN2403_c1_g2_i3	1039	1045
Hsa-Mir-199-P1-v1_3p	MGSG_TRINITY_DN1380_c3_g1_i2	985	991
Hsa-Mir-199-P1-v1_3p	MGSG_TRINITY_DN8607_c0_g1_i1	652	658
Hsa-Mir-199-P1-v1_3p	MGSG_TRINITY_DN44795_c0_g1_i1	16	22
Hsa-Mir-199-P1-v1_3p	MGSG_TRINITY_DN21884_c0_g1_i2	570	576
Hsa-Mir-199-P1-v1_3p	MGSG_TRINITY_DN2219_c0_g1_i3	699	705
Hsa-Mir-199-P1-v1_3p	GFVZ_TRINITY_DN4364_c0_g2_i2	1176	1182
Hsa-Mir-199-P1-v1_3p	MGSG_TRINITY_DN12060_c0_g1_i6	134	140
Hsa-Mir-199-P1-v1_3p	MGSG_TRINITY_DN2702_c2_g1_i1	225	231
Hsa-Mir-199-P1-v1_3p	GEGO_TRINITY_DN2169_c0_g1_i4	956	962
Hsa-Mir-199-P1-v1_3p	MGSG_TRINITY_DN13701_c1_g1_i1	94	100
Hsa-Mir-199-P1-v1_3p	MGSG_TRINITY_DN12479_c0_g1_i1	19	25
Hsa-Mir-199-P1-v1_3p	GEGO_TRINITY_DN1233_c0_g1_i2	95	101
Hsa-Mir-199-P1-v1_3p	MGSG_TRINITY_DN3142_c2_g1_i4	1129	1135
Hsa-Mir-199-P1-v1_3p	MGSG_TRINITY_DN19409_c1_g1_i1	29	35
Hsa-Mir-199-P1-v1_3p	MGSG_TRINITY_DN3445_c0_g1_i2	185	191
Hsa-Mir-199-P1-v1_3p	MGSG_TRINITY_DN4523_c0_g1_i2	291	297
Hsa-Mir-199-P1-v1_3p	GEGO_TRINITY_DN58861_c0_g1_i1	22	28
Hsa-Mir-199-P1-v1_3p	MGSG_TRINITY_DN6131_c0_g1_i8	370	376
Hsa-Mir-199-P1-v1_3p	MGSG_TRINITY_DN6131_c0_g1_i1	370	376
Hsa-Mir-199-P1-v1_3p	MGSG_TRINITY_DN6131_c0_g1_i1	1292	1298
Hsa-Mir-199-P1-v1_3p	GFVZ_TRINITY_DN7281_c0_g1_i3	1455	1461
Hsa-Mir-199-P1-v1_3p	MGSG_TRINITY_DN528_c0_g2_i2	702	708
Hsa-Mir-199-P1-v1_3p	MGSG_TRINITY_DN544_c0_g1_i8	821	827
Hsa-Mir-199-P1-v1_3p	MGSG_TRINITY_DN12038_c0_g1_i1	538	544
Hsa-Mir-199-P1-v1_3p	MGSG_TRINITY_DN1474_c2_g1_i3	664	670
Hsa-Mir-199-P1-v1_3p	MGSG_TRINITY_DN4487_c0_g1_i6	158	164
Hsa-Mir-199-P1-v1_3p	MGSG_TRINITY_DN4384_c0_g1_i5	1272	1278
Hsa-Mir-199-P1-v1_3p	MGSG_TRINITY_DN2106_c0_g2_i8	1402	1408
Hsa-Mir-199-P1-v1_3p	MGSG_TRINITY_DN1668_c1_g1_i1	354	360
Hsa-Mir-199-P1-v1_3p	MGSG_TRINITY_DN17655_c0_g1_i3	1732	1738
Hsa-Mir-199-P1-v1_3p	MGSG_TRINITY_DN11928_c0_g1_i1	307	313
Hsa-Mir-199-P1-v1_3p	MGSG_TRINITY_DN12292_c0_g2_i4	442	448
Hsa-Mir-199-P1-v1_3p	GFVZ_TRINITY_DN137_c0_g1_i1	1658	1664
Hsa-Mir-199-P1-v1_3p	MGSG_TRINITY_DN21710_c0_g1_i1	538	544
Hsa-Mir-199-P1-v1_3p	MGSG_TRINITY_DN4040_c0_g1_i1	411	417
Hsa-Mir-199-P1-v1_3p	MGSG_TRINITY_DN570_c0_g1_i7	280	286
Hsa-Mir-199-P1-v1_3p	MGSG_TRINITY_DN9802_c0_g1_i3	674	680
Hsa-Mir-199-P1-v1_3p	MGSG_TRINITY_DN8220_c0_g1_i3	146	152
Hsa-Mir-199-P1-v1_3p	GFVZ_TRINITY_DN6177_c4_g1_i2	465	471
Hsa-Mir-430-P7_3p	MGSG_TRINITY_DN28056_c0_g1_i1	154	160
Hsa-Mir-430-P7_3p	MGSG_TRINITY_DN18640_c0_g1_i6	750	756
Hsa-Mir-430-P7_3p	MGSG_TRINITY_DN8277_c0_g1_i1	128	134
Hsa-Mir-430-P7_3p	MGSG_TRINITY_DN27_c2_g1_i5	1352	1358
Hsa-Mir-430-P7_3p	GEGO_TRINITY_DN3143_c0_g1_i5	561	567
Hsa-Mir-430-P7_3p	GEGO_TRINITY_DN51340_c0_g1_i1	469	475
Hsa-Mir-430-P7_3p	MGSG_TRINITY_DN25323_c0_g4_i1	27	33
Hsa-Mir-430-P7_3p	MGSG_TRINITY_DN3073_c0_g1_i14	534	540
Hsa-Mir-430-P7_3p	MGSG_TRINITY_DN12239_c0_g1_i1	299	305
Hsa-Mir-430-P7_3p	MGSG_TRINITY_DN4926_c0_g1_i14	976	982
Hsa-Mir-430-P7_3p	MGSG_TRINITY_DN9178_c2_g1_i2	405	411
Hsa-Mir-430-P7_3p	GEGO_TRINITY_DN1825_c1_g1_i11	759	765
Hsa-Mir-430-P7_3p	MGSG_TRINITY_DN5822_c0_g1_i2	173	179
Hsa-Mir-430-P7_3p	MGSG_TRINITY_DN572_c0_g1_i10	385	391
Hsa-Mir-430-P7_3p	MGSG_TRINITY_DN10724_c1_g1_i2	420	426
Hsa-Mir-430-P7_3p	MGSG_TRINITY_DN11140_c0_g1_i2	313	319
Hsa-Mir-430-P7_3p	MGSG_TRINITY_DN21123_c0_g1_i7	471	477
Hsa-Mir-430-P7_3p	GEGO_TRINITY_DN7505_c1_g1_i3	457	463
Hsa-Mir-430-P7_3p	GFVZ_TRINITY_DN49787_c0_g1_i3	1424	1430
Hsa-Mir-430-P7_3p	MGSG_TRINITY_DN26243_c0_g1_i2	516	522
Hsa-Mir-430-P7_3p	MGSG_TRINITY_DN4292_c0_g1_i5	86	92
Hsa-Mir-430-P7_3p	MGSG_TRINITY_DN1180_c2_g1_i1	108	114
Hsa-Mir-430-P7_3p	MGSG_TRINITY_DN9113_c0_g1_i2	863	869
Hsa-Mir-430-P7_3p	MGSG_TRINITY_DN209_c2_g1_i1	932	938
Hsa-Mir-430-P7_3p	GEGO_TRINITY_DN2342_c0_g1_i5	28	34
Hsa-Mir-430-P7_3p	MGSG_TRINITY_DN501_c2_g1_i1	259	265
Hsa-Mir-430-P7_3p	GEGO_TRINITY_DN1994_c0_g2_i4	435	441
Hsa-Mir-430-P7_3p	GEGO_TRINITY_DN20298_c0_g2_i4	135	141
Hsa-Mir-430-P7_3p	MGSG_TRINITY_DN10121_c0_g2_i3	1114	1120
Hsa-Mir-430-P7_3p	MGSG_TRINITY_DN4390_c0_g1_i2	360	366
Hsa-Mir-430-P7_3p	MGSG_TRINITY_DN6457_c0_g1_i6	1568	1574
Hsa-Mir-430-P7_3p	MGSG_TRINITY_DN12976_c0_g1_i1	942	948
Hsa-Mir-430-P7_3p	MGSG_TRINITY_DN14725_c0_g1_i3	1011	1017
Hsa-Mir-430-P7_3p	MGSG_TRINITY_DN10717_c0_g1_i8	131	137
Hsa-Mir-430-P7_3p	MGSG_TRINITY_DN689_c0_g1_i7	289	295
Hsa-Mir-430-P7_3p	MGSG_TRINITY_DN34668_c0_g1_i8	1699	1705
Hsa-Mir-430-P7_3p	MGSG_TRINITY_DN8305_c0_g1_i5	1367	1373
Hsa-Mir-430-P7_3p	MGSG_TRINITY_DN3481_c0_g1_i1	409	415
Hsa-Mir-430-P7_3p	MGSG_TRINITY_DN12015_c0_g1_i1	185	191
Hsa-Mir-430-P7_3p	MGSG_TRINITY_DN9758_c0_g1_i1	1046	1052
Hsa-Mir-430-P7_3p	MGSG_TRINITY_DN2494_c0_g1_i4	619	625
Hsa-Mir-430-P7_3p	MGSG_TRINITY_DN907_c0_g2_i5	685	691
Hsa-Mir-430-P7_3p	MGSG_TRINITY_DN14407_c0_g1_i4	11	17
Hsa-Mir-430-P7_3p	MGSG_TRINITY_DN8075_c0_g1_i2	54	60
Hsa-Mir-430-P7_3p	MGSG_TRINITY_DN8075_c0_g1_i2	1061	1067
Hsa-Mir-430-P7_3p	GFVZ_TRINITY_DN13083_c0_g1_i1	1228	1234
Hsa-Mir-430-P7_3p	MGSG_TRINITY_DN6073_c1_g1_i1	57	63
Hsa-Mir-430-P7_3p	GEGO_TRINITY_DN2540_c0_g1_i5	104	110
Hsa-Mir-430-P7_3p	GFVZ_TRINITY_DN129300_c0_g1_i1	371	377
Hsa-Mir-430-P7_3p	MGSG_TRINITY_DN8765_c0_g3_i1	1310	1316
Hsa-Mir-430-P7_3p	MGSG_TRINITY_DN899_c0_g2_i2	1226	1232
Hsa-Mir-430-P7_3p	MGSG_TRINITY_DN15463_c1_g1_i6	584	590
Hsa-Mir-430-P7_3p	MGSG_TRINITY_DN6280_c0_g1_i2	847	853
Hsa-Mir-430-P7_3p	MGSG_TRINITY_DN3678_c0_g1_i7	75	81
Hsa-Mir-430-P7_3p	MGSG_TRINITY_DN13851_c1_g1_i1	264	270
Hsa-Mir-430-P7_3p	MGSG_TRINITY_DN2133_c0_g2_i2	1298	1304
Hsa-Mir-430-P7_3p	MGSG_TRINITY_DN8903_c0_g1_i1	779	785
Hsa-Mir-430-P7_3p	MGSG_TRINITY_DN5541_c0_g1_i4	936	942
Hsa-Mir-430-P7_3p	MGSG_TRINITY_DN19057_c0_g1_i2	1079	1085
Hsa-Mir-430-P7_3p	MGSG_TRINITY_DN19057_c0_g1_i3	1059	1065
Hsa-Mir-430-P7_3p	GFVZ_TRINITY_DN29594_c0_g1_i1	96	102
Hsa-Mir-430-P7_3p	GFVZ_TRINITY_DN57854_c2_g1_i1	854	860
Hsa-Mir-430-P7_3p	MGSG_TRINITY_DN43363_c0_g1_i5	713	719
Hsa-Mir-506-P2_3p	MGSG_TRINITY_DN3135_c1_g1_i3	525	531
Hsa-Mir-506-P2_3p	MGSG_TRINITY_DN9228_c0_g1_i2	511	517
Hsa-Mir-506-P2_3p	MGSG_TRINITY_DN8466_c0_g1_i2	390	396
Hsa-Mir-506-P2_3p	GEGO_TRINITY_DN471_c0_g2_i1	22	28
Hsa-Mir-506-P2_3p	MGSG_TRINITY_DN14144_c0_g1_i6	726	732
Hsa-Mir-506-P2_3p	GEGO_TRINITY_DN3143_c0_g1_i5	161	167
Hsa-Mir-506-P2_3p	MGSG_TRINITY_DN7214_c0_g1_i3	441	447
Hsa-Mir-506-P2_3p	MGSG_TRINITY_DN13264_c0_g1_i1	876	882
Hsa-Mir-506-P2_3p	GFVZ_TRINITY_DN31884_c0_g1_i2	402	408
Hsa-Mir-506-P2_3p	MGSG_TRINITY_DN7974_c0_g1_i1	810	816
Hsa-Mir-506-P2_3p	MGSG_TRINITY_DN34447_c0_g1_i3	338	344
Hsa-Mir-506-P2_3p	MGSG_TRINITY_DN545_c0_g1_i14	754	760
Hsa-Mir-506-P2_3p	MGSG_TRINITY_DN32062_c0_g1_i1	962	968
Hsa-Mir-506-P2_3p	GFVZ_TRINITY_DN5164_c0_g1_i1	767	773
Hsa-Mir-506-P2_3p	GEGO_TRINITY_DN41494_c0_g1_i7	995	1001
Hsa-Mir-506-P2_3p	GFVZ_TRINITY_DN19970_c0_g1_i4	199	205
Hsa-Mir-506-P2_3p	GFVZ_TRINITY_DN19970_c0_g1_i3	199	205
Hsa-Mir-506-P2_3p	MGSG_TRINITY_DN1597_c0_g2_i1	34	40
Hsa-Mir-506-P2_3p	MGSG_TRINITY_DN379_c1_g1_i7	725	731
Hsa-Mir-506-P2_3p	MGSG_TRINITY_DN5821_c0_g2_i2	59	65
Hsa-Mir-506-P2_3p	MGSG_TRINITY_DN2643_c0_g1_i6	430	436
Hsa-Mir-506-P2_3p	MGSG_TRINITY_DN3206_c0_g1_i3	1687	1693
Hsa-Mir-506-P2_3p	MGSG_TRINITY_DN1380_c3_g1_i2	1060	1066
Hsa-Mir-506-P2_3p	MGSG_TRINITY_DN252_c0_g2_i2	992	998
Hsa-Mir-506-P2_3p	MGSG_TRINITY_DN5454_c0_g1_i1	270	276
Hsa-Mir-506-P2_3p	GFVZ_TRINITY_DN15130_c0_g1_i2	884	890
Hsa-Mir-506-P2_3p	MGSG_TRINITY_DN16719_c0_g1_i1	1290	1296
Hsa-Mir-506-P2_3p	MGSG_TRINITY_DN16872_c0_g3_i7	338	344
Hsa-Mir-506-P2_3p	GFVZ_TRINITY_DN1603_c0_g1_i3	252	258
Hsa-Mir-506-P2_3p	GEGO_TRINITY_DN6478_c0_g1_i1	241	247
Hsa-Mir-506-P2_3p	GFVZ_TRINITY_DN16606_c1_g2_i1	298	304
Hsa-Mir-506-P2_3p	MGSG_TRINITY_DN130242_c0_g1_i2	423	429
Hsa-Mir-506-P2_3p	MGSG_TRINITY_DN9118_c0_g1_i2	337	343
Hsa-Mir-506-P2_3p	MGSG_TRINITY_DN11075_c0_g2_i2	666	672
Hsa-Mir-506-P2_3p	MGSG_TRINITY_DN725_c0_g1_i9	1062	1068
Hsa-Mir-506-P2_3p	MGSG_TRINITY_DN5633_c0_g1_i3	523	529
Hsa-Mir-506-P2_3p	MGSG_TRINITY_DN4605_c0_g1_i8	738	744
Hsa-Mir-506-P2_3p	GFVZ_TRINITY_DN4041_c0_g1_i1	454	460
Hsa-Mir-506-P2_3p	MGSG_TRINITY_DN3742_c0_g1_i6	31	37
Hsa-Mir-506-P2_3p	GEGO_TRINITY_DN1409_c0_g1_i8	117	123
Hsa-Mir-506-P2_3p	MGSG_TRINITY_DN8754_c0_g1_i1	1112	1118
Hsa-Mir-506-P2_3p	GFVZ_TRINITY_DN97636_c0_g1_i2	780	786
Hsa-Mir-506-P2_3p	MGSG_TRINITY_DN1419_c0_g1_i6	1270	1276
Hsa-Mir-506-P2_3p	GFVZ_TRINITY_DN28801_c0_g2_i1	64	70
Hsa-Mir-506-P2_3p	MGSG_TRINITY_DN13987_c0_g1_i2	884	890
Hsa-Mir-506-P2_3p	MGSG_TRINITY_DN7511_c0_g1_i1	574	580
Hsa-Mir-506-P2_3p	MGSG_TRINITY_DN16098_c0_g3_i5	164	170
Hsa-Mir-506-P2_3p	GEGO_TRINITY_DN814_c0_g1_i5	722	728
Hsa-Mir-506-P2_3p	MGSG_TRINITY_DN4821_c0_g1_i5	392	398
Hsa-Mir-506-P2_3p	GEGO_TRINITY_DN125_c0_g1_i2	628	634
Hsa-Mir-506-P2_3p	GEGO_TRINITY_DN711_c0_g1_i6	420	426
Hsa-Mir-506-P2_3p	GEGO_TRINITY_DN2169_c0_g1_i4	631	637
Hsa-Mir-506-P2_3p	MGSG_TRINITY_DN7711_c0_g2_i4	153	159
Hsa-Mir-506-P2_3p	MGSG_TRINITY_DN1080_c0_g1_i5	919	925
Hsa-Mir-506-P2_3p	MGSG_TRINITY_DN166403_c0_g1_i1	660	666
Hsa-Mir-506-P2_3p	GFVZ_TRINITY_DN7988_c0_g1_i1	402	408
Hsa-Mir-506-P2_3p	MGSG_TRINITY_DN9794_c0_g1_i7	379	385
Hsa-Mir-506-P2_3p	MGSG_TRINITY_DN17221_c0_g1_i1	204	210
Hsa-Mir-506-P2_3p	MGSG_TRINITY_DN3218_c0_g1_i4	97	103
Hsa-Mir-506-P2_3p	GEGO_TRINITY_DN25565_c0_g1_i1	831	837
Hsa-Mir-506-P2_3p	GEGO_TRINITY_DN947_c0_g1_i8	862	868
Hsa-Mir-506-P2_3p	GFVZ_TRINITY_DN116408_c0_g2_i1	719	725
Hsa-Mir-506-P2_3p	GEGO_TRINITY_DN6784_c0_g1_i3	764	770
Hsa-Mir-506-P2_3p	MGSG_TRINITY_DN6720_c1_g1_i2	21	27
Hsa-Mir-506-P2_3p	GEGO_TRINITY_DN3831_c0_g4_i2	706	712
Hsa-Mir-506-P2_3p	GFVZ_TRINITY_DN12394_c0_g1_i2	1375	1381
Hsa-Mir-506-P2_3p	MGSG_TRINITY_DN12346_c0_g1_i11	830	836
Hsa-Mir-506-P2_3p	GEGO_TRINITY_DN11495_c0_g3_i1	114	120
Hsa-Mir-506-P2_3p	GEGO_TRINITY_DN58861_c0_g1_i1	133	139
Hsa-Mir-506-P2_3p	MGSG_TRINITY_DN13727_c0_g1_i8	212	218
Hsa-Mir-506-P2_3p	MGSG_TRINITY_DN1865_c0_g1_i1	859	865
Hsa-Mir-506-P2_3p	MGSG_TRINITY_DN2607_c0_g4_i3	62	68
Hsa-Mir-506-P2_3p	MGSG_TRINITY_DN11979_c0_g1_i1	65	71
Hsa-Mir-506-P2_3p	MGSG_TRINITY_DN6694_c0_g1_i3	382	388
Hsa-Mir-506-P2_3p	GFVZ_TRINITY_DN1996_c1_g1_i1	1631	1637
Hsa-Mir-506-P2_3p	MGSG_TRINITY_DN6852_c0_g1_i4	1503	1509
Hsa-Mir-506-P2_3p	MGSG_TRINITY_DN1484_c0_g1_i20	212	218
Hsa-Mir-506-P2_3p	MGSG_TRINITY_DN10252_c0_g2_i1	212	218
Hsa-Mir-506-P2_3p	GEGO_TRINITY_DN1568_c4_g1_i1	232	238
Hsa-Mir-506-P2_3p	MGSG_TRINITY_DN888_c0_g1_i2	675	681
Hsa-Mir-506-P2_3p	GFVZ_TRINITY_DN6836_c0_g1_i5	278	284
Hsa-Mir-506-P2_3p	MGSG_TRINITY_DN299661_c0_g1_i1	617	623
Hsa-Mir-506-P2_3p	MGSG_TRINITY_DN16569_c0_g1_i7	1061	1067
Hsa-Mir-506-P2_3p	MGSG_TRINITY_DN295466_c0_g1_i1	174	180
Hsa-Mir-506-P2_3p	MGSG_TRINITY_DN3_c1_g1_i2	699	705
Hsa-Mir-506-P2_3p	MGSG_TRINITY_DN3173_c0_g1_i7	149	155
Hsa-Mir-506-P2_3p	GFVZ_TRINITY_DN50937_c0_g1_i1	300	306
Hsa-Mir-506-P2_3p	MGSG_TRINITY_DN4794_c0_g1_i13	345	351
Hsa-Mir-506-P2_3p	MGSG_TRINITY_DN9111_c0_g1_i14	1028	1034
Hsa-Mir-506-P2_3p	GEGO_TRINITY_DN152647_c0_g2_i1	1060	1066
Hsa-Mir-506-P2_3p	MGSG_TRINITY_DN3026_c2_g1_i3	253	259
Hsa-Mir-506-P2_3p	MGSG_TRINITY_DN4786_c0_g1_i9	379	385
Hsa-Mir-506-P2_3p	MGSG_TRINITY_DN10538_c0_g1_i5	82	88
Hsa-Mir-506-P2_3p	MGSG_TRINITY_DN2960_c0_g1_i5	280	286
Hsa-Mir-506-P2_3p	MGSG_TRINITY_DN2430_c0_g1_i4	697	703
Hsa-Mir-506-P2_3p	MGSG_TRINITY_DN9721_c0_g1_i1	1156	1162
Hsa-Mir-506-P2_3p	MGSG_TRINITY_DN5292_c0_g1_i9	1386	1392
Hsa-Mir-506-P2_3p	MGSG_TRINITY_DN12292_c0_g2_i4	58	64
Hsa-Mir-506-P2_3p	MGSG_TRINITY_DN2895_c0_g1_i4	87	93
Hsa-Mir-506-P2_3p	GEGO_TRINITY_DN7759_c0_g1_i3	592	598
Hsa-Mir-506-P2_3p	MGSG_TRINITY_DN1453_c1_g1_i2	1026	1032
Hsa-Mir-506-P2_3p	MGSG_TRINITY_DN5927_c0_g1_i7	193	199
Hsa-Mir-506-P2_3p	MGSG_TRINITY_DN6304_c0_g2_i1	401	407
Hsa-Mir-506-P2_3p	GEGO_TRINITY_DN41845_c0_g1_i3	756	762
Hsa-Mir-506-P2_3p	MGSG_TRINITY_DN1657_c0_g1_i5	740	746
Hsa-Mir-506-P2_3p	MGSG_TRINITY_DN8252_c0_g1_i3	206	212
Hsa-Mir-506-P2_3p	MGSG_TRINITY_DN7376_c1_g1_i14	172	178
[truncated: 30,324 more rows]
