# Supplementary material for: Bioinformatic Analysis of Ixodes ricinus Long Non-Coding RNAs Predicts Their Binding Ability of Host miRNAs
Source: Int J Mol Sci. 2022 Aug 28;23(17):9761. doi: 10.3390/ijms23179761 (PMC9456184; doi:10.3390/ijms23179761)
Supplement: Supplementary file 1 [file ijms-23-09761-s001.zip › File S3.ods]

## Sheet: Hoja1
miRNA	Randomized lncRNA	start	end
Hsa-Mir-95-P2_3p	MGSG_TRINITY_DN3596_c0_g1_i4	952	958
Hsa-Mir-95-P2_3p	GEGO_TRINITY_DN285_c0_g1_i4	1064	1070
Hsa-Mir-95-P2_3p	MGSG_TRINITY_DN86307_c0_g1_i1	1355	1361
Hsa-Mir-95-P2_3p	MGSG_TRINITY_DN319_c11_g1_i4	156	162
Hsa-Mir-95-P2_3p	GFVZ_TRINITY_DN2506_c0_g3_i2	175	181
Hsa-Mir-95-P2_3p	MGSG_TRINITY_DN2856_c0_g2_i1	839	845
Hsa-Mir-95-P2_3p	MGSG_TRINITY_DN10966_c0_g1_i3	275	281
Hsa-Mir-95-P2_3p	MGSG_TRINITY_DN34447_c0_g1_i4	648	654
Hsa-Mir-95-P2_3p	GFVZ_TRINITY_DN2173_c0_g1_i2	1344	1350
Hsa-Mir-95-P2_3p	GEGO_TRINITY_DN13989_c0_g1_i9	295	301
Hsa-Mir-95-P2_3p	MGSG_TRINITY_DN2571_c0_g1_i2	949	955
Hsa-Mir-95-P2_3p	MGSG_TRINITY_DN572_c0_g1_i10	124	130
Hsa-Mir-95-P2_3p	MGSG_TRINITY_DN15593_c0_g1_i3	717	723
Hsa-Mir-95-P2_3p	GEGO_TRINITY_DN9940_c0_g1_i1	19	25
Hsa-Mir-95-P2_3p	MGSG_TRINITY_DN2071_c0_g2_i1	645	651
Hsa-Mir-95-P2_3p	GFVZ_TRINITY_DN15130_c0_g1_i2	1564	1570
Hsa-Mir-95-P2_3p	MGSG_TRINITY_DN5736_c0_g1_i2	114	120
Hsa-Mir-95-P2_3p	MGSG_TRINITY_DN3245_c0_g2_i7	1155	1161
Hsa-Mir-95-P2_3p	MGSG_TRINITY_DN1161_c1_g1_i3	94	100
Hsa-Mir-95-P2_3p	MGSG_TRINITY_DN30065_c0_g1_i11	82	88
Hsa-Mir-95-P2_3p	GFVZ_TRINITY_DN1920_c0_g1_i9	222	228
Hsa-Mir-95-P2_3p	MGSG_TRINITY_DN5031_c0_g1_i1	980	986
Hsa-Mir-95-P2_3p	GEGO_TRINITY_DN443580_c0_g1_i1	324	330
Hsa-Mir-95-P2_3p	MGSG_TRINITY_DN144612_c0_g1_i1	1400	1406
Hsa-Mir-95-P2_3p	MGSG_TRINITY_DN162_c0_g1_i2	565	571
Hsa-Mir-95-P2_3p	MGSG_TRINITY_DN162_c0_g1_i2	1248	1254
Hsa-Mir-95-P2_3p	MGSG_TRINITY_DN16013_c0_g1_i6	943	949
Hsa-Mir-95-P2_3p	MGSG_TRINITY_DN171_c0_g1_i6	316	322
Hsa-Mir-95-P2_3p	GEGO_TRINITY_DN8461_c0_g3_i2	695	701
Hsa-Mir-95-P2_3p	MGSG_TRINITY_DN4821_c0_g1_i5	1058	1064
Hsa-Mir-95-P2_3p	MGSG_TRINITY_DN4207_c0_g1_i3	672	678
Hsa-Mir-95-P2_3p	MGSG_TRINITY_DN6098_c0_g1_i3	1082	1088
Hsa-Mir-95-P2_3p	MGSG_TRINITY_DN7664_c0_g1_i10	58	64
Hsa-Mir-95-P2_3p	MGSG_TRINITY_DN14944_c0_g1_i1	277	283
Hsa-Mir-95-P2_3p	MGSG_TRINITY_DN3332_c3_g1_i1	220	226
Hsa-Mir-95-P2_3p	MGSG_TRINITY_DN6852_c0_g1_i4	72	78
Hsa-Mir-95-P2_3p	MGSG_TRINITY_DN10448_c0_g1_i4	1218	1224
Hsa-Mir-95-P2_3p	GFVZ_TRINITY_DN2498_c2_g1_i8	1218	1224
Hsa-Mir-95-P2_3p	GFVZ_TRINITY_DN55301_c0_g1_i2	503	509
Hsa-Mir-95-P2_3p	GEGO_TRINITY_DN2795_c0_g1_i7	648	654
Hsa-Mir-95-P2_3p	GEGO_TRINITY_DN9406_c0_g1_i13	788	794
Hsa-Mir-95-P2_3p	MGSG_TRINITY_DN6544_c0_g1_i1	20	26
Hsa-Mir-95-P2_3p	MGSG_TRINITY_DN16193_c0_g1_i2	997	1003
Hsa-Mir-95-P2_3p	MGSG_TRINITY_DN13338_c0_g1_i1	378	384
Hsa-Mir-95-P2_3p	MGSG_TRINITY_DN1343_c0_g1_i7	868	874
Hsa-Mir-95-P2_3p	GFVZ_TRINITY_DN7310_c0_g1_i2	304	310
Hsa-Mir-95-P2_3p	MGSG_TRINITY_DN8975_c0_g1_i1	1249	1255
Hsa-Mir-95-P2_3p	MGSG_TRINITY_DN2430_c0_g1_i4	468	474
Hsa-Mir-95-P2_3p	MGSG_TRINITY_DN13211_c0_g1_i7	442	448
Hsa-Mir-95-P2_3p	MGSG_TRINITY_DN1453_c1_g1_i2	1058	1064
Hsa-Mir-95-P2_3p	GEGO_TRINITY_DN690_c0_g1_i6	421	427
Hsa-Mir-95-P2_3p	GEGO_TRINITY_DN16958_c0_g2_i1	654	660
Hsa-Mir-95-P2_3p	MGSG_TRINITY_DN104_c0_g2_i4	958	964
Hsa-Mir-95-P2_3p	MGSG_TRINITY_DN104_c0_g2_i4	1029	1035
Hsa-Mir-95-P2_3p	MGSG_TRINITY_DN12982_c0_g1_i2	235	241
Hsa-Mir-95-P2_3p	MGSG_TRINITY_DN14219_c0_g1_i3	1073	1079
Hsa-Mir-95-P2_3p	GEGO_TRINITY_DN2565_c0_g2_i2	282	288
Hsa-Mir-95-P2_3p	MGSG_TRINITY_DN3509_c0_g1_i1	1273	1279
Hsa-Mir-28-P1_5p	GEGO_TRINITY_DN471_c0_g2_i1	930	936
Hsa-Mir-28-P1_5p	MGSG_TRINITY_DN1445_c0_g1_i3	178	184
Hsa-Mir-28-P1_5p	MGSG_TRINITY_DN5364_c0_g1_i5	103	109
Hsa-Mir-28-P1_5p	GEGO_TRINITY_DN561_c0_g2_i3	1241	1247
Hsa-Mir-28-P1_5p	GFVZ_TRINITY_DN11379_c0_g1_i12	91	97
Hsa-Mir-28-P1_5p	MGSG_TRINITY_DN7588_c0_g1_i1	872	878
Hsa-Mir-28-P1_5p	GEGO_TRINITY_DN5562_c0_g1_i9	1674	1680
Hsa-Mir-28-P1_5p	GEGO_TRINITY_DN27395_c0_g1_i2	1073	1079
Hsa-Mir-28-P1_5p	MGSG_TRINITY_DN4172_c0_g3_i4	193	199
Hsa-Mir-28-P1_5p	MGSG_TRINITY_DN4101_c0_g1_i4	872	878
Hsa-Mir-28-P1_5p	MGSG_TRINITY_DN6399_c0_g1_i2	505	511
Hsa-Mir-28-P1_5p	GEGO_TRINITY_DN528_c0_g1_i6	851	857
Hsa-Mir-28-P1_5p	GEGO_TRINITY_DN4330_c0_g1_i2	645	651
Hsa-Mir-28-P1_5p	GFVZ_TRINITY_DN41613_c0_g1_i1	741	747
Hsa-Mir-28-P1_5p	MGSG_TRINITY_DN5729_c0_g2_i1	446	452
Hsa-Mir-28-P1_5p	GFVZ_TRINITY_DN474_c0_g1_i5	284	290
Hsa-Mir-28-P1_5p	GEGO_TRINITY_DN38992_c0_g1_i7	1045	1051
Hsa-Mir-28-P1_5p	MGSG_TRINITY_DN5821_c0_g1_i2	929	935
Hsa-Mir-28-P1_5p	GEGO_TRINITY_DN86569_c0_g1_i1	997	1003
Hsa-Mir-28-P1_5p	GEGO_TRINITY_DN7790_c0_g1_i10	217	223
Hsa-Mir-28-P1_5p	MGSG_TRINITY_DN1709_c0_g1_i11	213	219
Hsa-Mir-28-P1_5p	MGSG_TRINITY_DN7704_c0_g1_i1	1497	1503
Hsa-Mir-28-P1_5p	MGSG_TRINITY_DN5594_c0_g1_i3	156	162
Hsa-Mir-28-P1_5p	MGSG_TRINITY_DN13142_c0_g1_i2	1266	1272
Hsa-Mir-28-P1_5p	GEGO_TRINITY_DN2143_c1_g1_i3	144	150
Hsa-Mir-28-P1_5p	MGSG_TRINITY_DN197_c0_g1_i10	430	436
Hsa-Mir-28-P1_5p	MGSG_TRINITY_DN201662_c0_g1_i1	95	101
Hsa-Mir-28-P1_5p	GEGO_TRINITY_DN1911_c0_g1_i3	48	54
Hsa-Mir-28-P1_5p	GEGO_TRINITY_DN1477_c0_g2_i1	1068	1074
Hsa-Mir-28-P1_5p	MGSG_TRINITY_DN105_c0_g1_i2	662	668
Hsa-Mir-28-P1_5p	GEGO_TRINITY_DN1837_c0_g1_i13	257	263
Hsa-Mir-28-P1_5p	GEGO_TRINITY_DN460_c0_g1_i2	1397	1403
Hsa-Mir-28-P1_5p	MGSG_TRINITY_DN66118_c0_g1_i1	1293	1299
Hsa-Mir-28-P1_5p	MGSG_TRINITY_DN689_c0_g1_i7	702	708
Hsa-Mir-28-P1_5p	MGSG_TRINITY_DN82826_c0_g1_i1	107	113
Hsa-Mir-28-P1_5p	MGSG_TRINITY_DN304_c0_g1_i3	633	639
Hsa-Mir-28-P1_5p	MGSG_TRINITY_DN13727_c0_g1_i8	769	775
Hsa-Mir-28-P1_5p	MGSG_TRINITY_DN6312_c0_g1_i1	277	283
Hsa-Mir-28-P1_5p	MGSG_TRINITY_DN1070_c0_g1_i3	349	355
Hsa-Mir-28-P1_5p	GEGO_TRINITY_DN3624_c0_g1_i4	258	264
Hsa-Mir-28-P1_5p	GEGO_TRINITY_DN1666_c0_g1_i7	634	640
Hsa-Mir-28-P1_5p	MGSG_TRINITY_DN5270_c0_g1_i6	77	83
Hsa-Mir-28-P1_5p	GEGO_TRINITY_DN175_c1_g1_i9	277	283
Hsa-Mir-28-P1_5p	MGSG_TRINITY_DN2971_c0_g2_i1	1529	1535
Hsa-Mir-28-P1_5p	MGSG_TRINITY_DN46413_c0_g1_i1	1162	1168
Hsa-Mir-28-P1_5p	MGSG_TRINITY_DN899_c0_g2_i2	1295	1301
Hsa-Mir-28-P1_5p	MGSG_TRINITY_DN3505_c3_g1_i4	500	506
Hsa-Mir-28-P1_5p	MGSG_TRINITY_DN2215_c0_g2_i12	86	92
Hsa-Mir-28-P1_5p	MGSG_TRINITY_DN6280_c0_g1_i2	285	291
Hsa-Mir-28-P1_5p	MGSG_TRINITY_DN762_c0_g1_i6	1034	1040
Hsa-Mir-28-P1_5p	MGSG_TRINITY_DN19106_c0_g1_i8	46	52
Hsa-Mir-28-P1_5p	MGSG_TRINITY_DN7853_c0_g1_i9	193	199
Hsa-Mir-28-P1_5p	MGSG_TRINITY_DN11173_c0_g1_i2	1192	1198
Hsa-Mir-28-P1_5p	GEGO_TRINITY_DN63_c0_g1_i4	1280	1286
Hsa-Mir-28-P1_5p	MGSG_TRINITY_DN4442_c0_g1_i6	249	255
Hsa-Mir-28-P1_5p	MGSG_TRINITY_DN52373_c0_g1_i4	932	938
Hsa-Mir-28-P1_5p	GFVZ_TRINITY_DN5692_c0_g1_i2	25	31
Hsa-Mir-28-P1_5p	MGSG_TRINITY_DN32880_c0_g1_i4	1696	1702
Hsa-Mir-5579_5p	MGSG_TRINITY_DN86307_c0_g1_i1	324	330
Hsa-Mir-5579_5p	MGSG_TRINITY_DN9284_c0_g1_i1	1149	1155
Hsa-Mir-5579_5p	MGSG_TRINITY_DN7384_c0_g1_i10	803	809
Hsa-Mir-5579_5p	MGSG_TRINITY_DN12654_c0_g1_i1	253	259
Hsa-Mir-5579_5p	MGSG_TRINITY_DN19973_c0_g1_i2	1342	1348
Hsa-Mir-5579_5p	MGSG_TRINITY_DN4565_c0_g1_i1	524	530
Hsa-Mir-5579_5p	GEGO_TRINITY_DN9375_c0_g1_i1	256	262
Hsa-Mir-5579_5p	MGSG_TRINITY_DN3929_c0_g1_i4	423	429
Hsa-Mir-5579_5p	GEGO_TRINITY_DN23022_c0_g1_i2	1016	1022
Hsa-Mir-5579_5p	GEGO_TRINITY_DN1988_c0_g1_i3	606	612
Hsa-Mir-5579_5p	GFVZ_TRINITY_DN2894_c0_g1_i8	445	451
Hsa-Mir-5579_5p	MGSG_TRINITY_DN76281_c1_g1_i1	253	259
Hsa-Mir-5579_5p	MGSG_TRINITY_DN1041_c1_g1_i5	308	314
Hsa-Mir-5579_5p	MGSG_TRINITY_DN1088_c0_g1_i1	866	872
Hsa-Mir-5579_5p	MGSG_TRINITY_DN37799_c0_g1_i11	195	201
Hsa-Mir-5579_5p	MGSG_TRINITY_DN10638_c0_g1_i2	885	891
Hsa-Mir-5579_5p	MGSG_TRINITY_DN1954_c0_g1_i5	255	261
Hsa-Mir-5579_5p	GEGO_TRINITY_DN145323_c0_g1_i2	1113	1119
Hsa-Mir-5579_5p	MGSG_TRINITY_DN88509_c1_g1_i1	230	236
Hsa-Mir-5579_5p	GFVZ_TRINITY_DN16654_c1_g1_i2	557	563
Hsa-Mir-5579_5p	MGSG_TRINITY_DN1002_c0_g1_i4	98	104
Hsa-Mir-5579_5p	MGSG_TRINITY_DN16166_c0_g1_i1	316	322
Hsa-Mir-5579_5p	MGSG_TRINITY_DN2088_c7_g1_i4	476	482
Hsa-Mir-5579_5p	MGSG_TRINITY_DN1180_c2_g1_i1	535	541
Hsa-Mir-5579_5p	MGSG_TRINITY_DN8562_c0_g1_i1	420	426
Hsa-Mir-5579_5p	MGSG_TRINITY_DN4137_c0_g1_i5	749	755
Hsa-Mir-5579_5p	MGSG_TRINITY_DN25090_c0_g1_i2	593	599
Hsa-Mir-5579_5p	GEGO_TRINITY_DN2520_c0_g1_i2	653	659
Hsa-Mir-5579_5p	MGSG_TRINITY_DN6796_c0_g1_i8	316	322
Hsa-Mir-5579_5p	MGSG_TRINITY_DN501_c2_g1_i1	485	491
Hsa-Mir-5579_5p	MGSG_TRINITY_DN6475_c0_g1_i1	206	212
Hsa-Mir-5579_5p	MGSG_TRINITY_DN1703_c0_g1_i3	270	276
Hsa-Mir-5579_5p	GFVZ_TRINITY_DN3920_c4_g1_i3	260	266
Hsa-Mir-5579_5p	GEGO_TRINITY_DN3138_c0_g1_i1	742	748
Hsa-Mir-5579_5p	MGSG_TRINITY_DN8870_c0_g3_i5	1332	1338
Hsa-Mir-5579_5p	MGSG_TRINITY_DN887_c0_g1_i1	65	71
Hsa-Mir-5579_5p	MGSG_TRINITY_DN4611_c1_g2_i1	1356	1362
Hsa-Mir-5579_5p	MGSG_TRINITY_DN5143_c0_g1_i2	885	891
Hsa-Mir-5579_5p	MGSG_TRINITY_DN6764_c0_g1_i1	730	736
Hsa-Mir-5579_5p	MGSG_TRINITY_DN10575_c0_g1_i1	82	88
Hsa-Mir-5579_5p	GEGO_TRINITY_DN112_c0_g1_i11	959	965
Hsa-Mir-5579_5p	GEGO_TRINITY_DN5685_c0_g1_i2	81	87
Hsa-Mir-5579_5p	MGSG_TRINITY_DN7179_c1_g1_i1	4	10
Hsa-Mir-5579_5p	MGSG_TRINITY_DN18814_c0_g1_i1	524	530
Hsa-Mir-5579_5p	MGSG_TRINITY_DN5945_c0_g1_i1	808	814
Hsa-Mir-5579_5p	MGSG_TRINITY_DN14278_c0_g1_i2	295	301
Hsa-Mir-5579_5p	MGSG_TRINITY_DN9826_c0_g1_i1	401	407
Hsa-Mir-5579_5p	GEGO_TRINITY_DN26820_c0_g1_i2	246	252
Hsa-Mir-5579_5p	MGSG_TRINITY_DN130502_c0_g1_i2	454	460
Hsa-Mir-5579_5p	MGSG_TRINITY_DN8048_c0_g1_i4	702	708
Hsa-Mir-5579_5p	GEGO_TRINITY_DN1572_c0_g2_i1	1002	1008
Hsa-Mir-5579_5p	MGSG_TRINITY_DN16193_c0_g1_i2	917	923
Hsa-Mir-5579_5p	MGSG_TRINITY_DN15877_c0_g1_i7	14	20
Hsa-Mir-5579_5p	MGSG_TRINITY_DN9560_c0_g1_i3	690	696
Hsa-Mir-5579_5p	GEGO_TRINITY_DN1737_c0_g1_i3	340	346
Hsa-Mir-5579_5p	GFVZ_TRINITY_DN7310_c0_g1_i2	898	904
Hsa-Mir-5579_5p	MGSG_TRINITY_DN18278_c0_g1_i1	537	543
Hsa-Mir-5579_5p	MGSG_TRINITY_DN15210_c0_g1_i1	701	707
Hsa-Mir-5579_5p	GEGO_TRINITY_DN920_c1_g1_i2	507	513
Hsa-Mir-5579_5p	MGSG_TRINITY_DN15069_c0_g1_i1	475	481
Hsa-Mir-5579_5p	MGSG_TRINITY_DN22012_c0_g1_i2	388	394
Hsa-Mir-5579_5p	MGSG_TRINITY_DN11520_c0_g1_i4	198	204
Hsa-Mir-5579_5p	MGSG_TRINITY_DN12982_c0_g1_i2	866	872
Hsa-Mir-5579_5p	MGSG_TRINITY_DN424_c0_g1_i2	227	233
Hsa-Mir-5579_5p	MGSG_TRINITY_DN8711_c0_g1_i1	1345	1351
Hsa-Mir-452-v1_5p	MGSG_TRINITY_DN327_c9_g1_i1	669	675
Hsa-Mir-452-v1_5p	MGSG_TRINITY_DN8277_c0_g1_i1	36	42
Hsa-Mir-452-v1_5p	MGSG_TRINITY_DN1455_c0_g1_i9	570	576
Hsa-Mir-452-v1_5p	MGSG_TRINITY_DN2779_c0_g1_i2	255	261
Hsa-Mir-452-v1_5p	MGSG_TRINITY_DN8756_c0_g1_i1	593	599
Hsa-Mir-452-v1_5p	MGSG_TRINITY_DN10378_c0_g2_i3	1152	1158
Hsa-Mir-452-v1_5p	MGSG_TRINITY_DN2489_c0_g1_i11	610	616
Hsa-Mir-452-v1_5p	MGSG_TRINITY_DN5362_c3_g1_i1	464	470
Hsa-Mir-452-v1_5p	GEGO_TRINITY_DN38992_c0_g1_i7	68	74
Hsa-Mir-452-v1_5p	MGSG_TRINITY_DN156591_c0_g1_i1	21	27
Hsa-Mir-452-v1_5p	MGSG_TRINITY_DN1884_c1_g1_i2	236	242
Hsa-Mir-452-v1_5p	MGSG_TRINITY_DN5736_c0_g1_i2	497	503
Hsa-Mir-452-v1_5p	MGSG_TRINITY_DN4306_c0_g1_i10	720	726
Hsa-Mir-452-v1_5p	MGSG_TRINITY_DN662_c0_g1_i3	809	815
Hsa-Mir-452-v1_5p	MGSG_TRINITY_DN11380_c0_g1_i2	686	692
Hsa-Mir-452-v1_5p	MGSG_TRINITY_DN7954_c0_g1_i5	814	820
Hsa-Mir-452-v1_5p	MGSG_TRINITY_DN1406_c0_g2_i1	621	627
Hsa-Mir-452-v1_5p	MGSG_TRINITY_DN13867_c0_g1_i2	983	989
Hsa-Mir-452-v1_5p	MGSG_TRINITY_DN5683_c0_g1_i4	683	689
Hsa-Mir-452-v1_5p	MGSG_TRINITY_DN10771_c0_g1_i1	601	607
Hsa-Mir-452-v1_5p	GEGO_TRINITY_DN443580_c0_g1_i1	24	30
Hsa-Mir-452-v1_5p	MGSG_TRINITY_DN209_c2_g1_i1	36	42
Hsa-Mir-452-v1_5p	MGSG_TRINITY_DN27941_c0_g1_i2	403	409
Hsa-Mir-452-v1_5p	MGSG_TRINITY_DN25790_c0_g1_i2	361	367
Hsa-Mir-452-v1_5p	GFVZ_TRINITY_DN9706_c0_g1_i1	1632	1638
Hsa-Mir-452-v1_5p	MGSG_TRINITY_DN2116_c0_g1_i6	254	260
Hsa-Mir-452-v1_5p	MGSG_TRINITY_DN20226_c0_g1_i4	941	947
Hsa-Mir-452-v1_5p	GFVZ_TRINITY_DN19875_c0_g1_i3	88	94
Hsa-Mir-452-v1_5p	GFVZ_TRINITY_DN4529_c0_g1_i4	891	897
Hsa-Mir-452-v1_5p	MGSG_TRINITY_DN15292_c0_g1_i3	919	925
Hsa-Mir-452-v1_5p	GEGO_TRINITY_DN460_c0_g1_i2	1211	1217
Hsa-Mir-452-v1_5p	MGSG_TRINITY_DN10030_c0_g1_i5	478	484
Hsa-Mir-452-v1_5p	MGSG_TRINITY_DN3565_c1_g1_i3	584	590
Hsa-Mir-452-v1_5p	MGSG_TRINITY_DN6500_c0_g1_i4	1433	1439
Hsa-Mir-452-v1_5p	MGSG_TRINITY_DN8870_c0_g3_i5	532	538
Hsa-Mir-452-v1_5p	MGSG_TRINITY_DN4470_c0_g1_i2	125	131
Hsa-Mir-452-v1_5p	MGSG_TRINITY_DN3142_c2_g1_i4	142	148
Hsa-Mir-452-v1_5p	MGSG_TRINITY_DN100847_c0_g1_i1	187	193
Hsa-Mir-452-v1_5p	MGSG_TRINITY_DN1767_c0_g1_i3	1144	1150
Hsa-Mir-452-v1_5p	MGSG_TRINITY_DN9250_c0_g1_i1	832	838
Hsa-Mir-452-v1_5p	MGSG_TRINITY_DN422_c0_g1_i8	558	564
Hsa-Mir-452-v1_5p	GEGO_TRINITY_DN13050_c0_g1_i4	621	627
Hsa-Mir-452-v1_5p	MGSG_TRINITY_DN488_c0_g1_i6	79	85
Hsa-Mir-452-v1_5p	MGSG_TRINITY_DN1865_c0_g1_i1	690	696
Hsa-Mir-452-v1_5p	GFVZ_TRINITY_DN732_c1_g1_i3	228	234
Hsa-Mir-452-v1_5p	GFVZ_TRINITY_DN2724_c0_g2_i1	1063	1069
Hsa-Mir-452-v1_5p	GFVZ_TRINITY_DN1996_c1_g1_i1	544	550
Hsa-Mir-452-v1_5p	MGSG_TRINITY_DN6131_c0_g1_i1	47	53
Hsa-Mir-452-v1_5p	MGSG_TRINITY_DN6384_c0_g1_i2	512	518
Hsa-Mir-452-v1_5p	MGSG_TRINITY_DN5278_c0_g2_i1	927	933
Hsa-Mir-452-v1_5p	MGSG_TRINITY_DN20710_c0_g1_i1	158	164
Hsa-Mir-452-v1_5p	MGSG_TRINITY_DN1047_c0_g2_i7	370	376
Hsa-Mir-452-v1_5p	GEGO_TRINITY_DN2309_c0_g1_i2	815	821
Hsa-Mir-452-v1_5p	MGSG_TRINITY_DN13796_c0_g1_i2	103	109
Hsa-Mir-452-v1_5p	GEGO_TRINITY_DN4002_c0_g1_i10	868	874
Hsa-Mir-452-v1_5p	MGSG_TRINITY_DN7358_c0_g1_i2	546	552
Hsa-Mir-452-v1_5p	MGSG_TRINITY_DN3986_c0_g1_i6	428	434
Hsa-Mir-452-v1_5p	MGSG_TRINITY_DN11726_c0_g1_i3	670	676
Hsa-Mir-452-v1_5p	MGSG_TRINITY_DN33049_c0_g1_i3	562	568
Hsa-Mir-452-v1_5p	MGSG_TRINITY_DN32467_c0_g1_i4	354	360
Hsa-Mir-452-v1_5p	MGSG_TRINITY_DN568_c0_g1_i3	742	748
Hsa-Mir-452-v1_5p	MGSG_TRINITY_DN20442_c0_g1_i5	299	305
Hsa-Mir-452-v1_5p	GEGO_TRINITY_DN188184_c0_g1_i1	382	388
Hsa-Mir-452-v1_5p	GEGO_TRINITY_DN1313_c1_g1_i7	381	387
Hsa-Mir-452-v1_5p	MGSG_TRINITY_DN4536_c0_g1_i2	69	75
Hsa-Mir-452-v1_5p	MGSG_TRINITY_DN2702_c0_g1_i5	345	351
Hsa-Mir-452-v1_5p	GEGO_TRINITY_DN7759_c0_g1_i3	182	188
Hsa-Mir-452-v1_5p	MGSG_TRINITY_DN4206_c0_g1_i1	445	451
Hsa-Mir-452-v1_5p	MGSG_TRINITY_DN3696_c2_g1_i1	773	779
Hsa-Mir-452-v1_5p	MGSG_TRINITY_DN7717_c0_g2_i1	262	268
Hsa-Mir-452-v1_5p	MGSG_TRINITY_DN570_c0_g1_i7	1070	1076
Hsa-Mir-452-v1_5p	GFVZ_TRINITY_DN34490_c0_g1_i1	980	986
Hsa-Mir-452-v1_5p	MGSG_TRINITY_DN5013_c1_g1_i4	431	437
Hsa-Mir-452-v1_5p	MGSG_TRINITY_DN6018_c0_g1_i11	1396	1402
Hsa-Mir-452-v1_5p	MGSG_TRINITY_DN17156_c0_g1_i1	183	189
Hsa-Mir-452-v1_5p	MGSG_TRINITY_DN43363_c0_g1_i5	1061	1067
Hsa-Mir-190-P1_5p	MGSG_TRINITY_DN13382_c0_g1_i4	1634	1640
Hsa-Mir-190-P1_5p	GEGO_TRINITY_DN9067_c0_g1_i1	262	268
Hsa-Mir-190-P1_5p	MGSG_TRINITY_DN99278_c0_g1_i3	571	577
Hsa-Mir-190-P1_5p	MGSG_TRINITY_DN1450_c0_g2_i1	366	372
Hsa-Mir-190-P1_5p	MGSG_TRINITY_DN22941_c0_g2_i3	99	105
Hsa-Mir-190-P1_5p	MGSG_TRINITY_DN637_c0_g1_i5	1411	1417
Hsa-Mir-190-P1_5p	MGSG_TRINITY_DN11665_c0_g1_i7	326	332
Hsa-Mir-190-P1_5p	GEGO_TRINITY_DN8616_c0_g2_i1	709	715
Hsa-Mir-190-P1_5p	GEGO_TRINITY_DN8616_c0_g2_i1	1201	1207
Hsa-Mir-190-P1_5p	MGSG_TRINITY_DN3370_c0_g1_i4	470	476
Hsa-Mir-190-P1_5p	MGSG_TRINITY_DN1038_c0_g1_i6	569	575
Hsa-Mir-190-P1_5p	MGSG_TRINITY_DN2717_c0_g2_i5	400	406
Hsa-Mir-190-P1_5p	GEGO_TRINITY_DN28009_c0_g1_i6	842	848
Hsa-Mir-190-P1_5p	GEGO_TRINITY_DN2182_c0_g1_i5	1288	1294
Hsa-Mir-190-P1_5p	MGSG_TRINITY_DN3114_c0_g1_i6	764	770
Hsa-Mir-190-P1_5p	MGSG_TRINITY_DN9505_c0_g1_i3	480	486
Hsa-Mir-190-P1_5p	GFVZ_TRINITY_DN655_c0_g1_i8	612	618
Hsa-Mir-190-P1_5p	MGSG_TRINITY_DN4048_c0_g1_i2	145	151
Hsa-Mir-190-P1_5p	MGSG_TRINITY_DN1559_c9_g1_i3	375	381
Hsa-Mir-190-P1_5p	MGSG_TRINITY_DN3772_c2_g1_i8	43	49
Hsa-Mir-190-P1_5p	MGSG_TRINITY_DN5254_c0_g1_i1	1115	1121
Hsa-Mir-190-P1_5p	MGSG_TRINITY_DN8607_c0_g1_i1	335	341
Hsa-Mir-190-P1_5p	MGSG_TRINITY_DN2884_c0_g1_i4	241	247
Hsa-Mir-190-P1_5p	GEGO_TRINITY_DN12331_c0_g1_i1	1384	1390
Hsa-Mir-190-P1_5p	MGSG_TRINITY_DN13393_c0_g1_i1	119	125
Hsa-Mir-190-P1_5p	MGSG_TRINITY_DN7704_c0_g1_i1	1148	1154
Hsa-Mir-190-P1_5p	MGSG_TRINITY_DN10907_c0_g1_i5	357	363
Hsa-Mir-190-P1_5p	MGSG_TRINITY_DN5633_c0_g1_i3	183	189
Hsa-Mir-190-P1_5p	GFVZ_TRINITY_DN1609_c0_g1_i2	507	513
Hsa-Mir-190-P1_5p	MGSG_TRINITY_DN35849_c0_g1_i2	29	35
Hsa-Mir-190-P1_5p	GEGO_TRINITY_DN1015_c0_g1_i9	245	251
Hsa-Mir-190-P1_5p	GEGO_TRINITY_DN2418_c0_g1_i14	23	29
Hsa-Mir-190-P1_5p	MGSG_TRINITY_DN6966_c0_g1_i3	820	826
Hsa-Mir-190-P1_5p	MGSG_TRINITY_DN3269_c0_g1_i10	488	494
Hsa-Mir-190-P1_5p	MGSG_TRINITY_DN423_c0_g2_i1	1163	1169
Hsa-Mir-190-P1_5p	MGSG_TRINITY_DN221448_c0_g1_i1	389	395
Hsa-Mir-190-P1_5p	GEGO_TRINITY_DN2169_c0_g1_i4	922	928
Hsa-Mir-190-P1_5p	GFVZ_TRINITY_DN9648_c0_g1_i3	805	811
Hsa-Mir-190-P1_5p	MGSG_TRINITY_DN4504_c0_g1_i2	133	139
Hsa-Mir-190-P1_5p	MGSG_TRINITY_DN3142_c2_g1_i4	1374	1380
Hsa-Mir-190-P1_5p	GFVZ_TRINITY_DN910_c0_g1_i5	135	141
Hsa-Mir-190-P1_5p	MGSG_TRINITY_DN1768_c0_g1_i6	917	923
Hsa-Mir-190-P1_5p	MGSG_TRINITY_DN5411_c0_g1_i4	620	626
Hsa-Mir-190-P1_5p	MGSG_TRINITY_DN1492_c0_g1_i20	1284	1290
Hsa-Mir-190-P1_5p	MGSG_TRINITY_DN1952_c0_g1_i11	872	878
Hsa-Mir-190-P1_5p	GEGO_TRINITY_DN4028_c0_g1_i3	1201	1207
Hsa-Mir-190-P1_5p	MGSG_TRINITY_DN18854_c0_g1_i1	425	431
Hsa-Mir-190-P1_5p	MGSG_TRINITY_DN977_c0_g1_i4	404	410
Hsa-Mir-190-P1_5p	GFVZ_TRINITY_DN2772_c0_g1_i12	19	25
Hsa-Mir-190-P1_5p	MGSG_TRINITY_DN859_c0_g1_i7	192	198
Hsa-Mir-190-P1_5p	MGSG_TRINITY_DN1484_c0_g1_i20	88	94
Hsa-Mir-190-P1_5p	GEGO_TRINITY_DN8372_c0_g1_i2	618	624
Hsa-Mir-190-P1_5p	MGSG_TRINITY_DN77_c0_g1_i13	297	303
Hsa-Mir-190-P1_5p	GEGO_TRINITY_DN9785_c1_g1_i5	773	779
Hsa-Mir-190-P1_5p	MGSG_TRINITY_DN16534_c0_g1_i1	241	247
Hsa-Mir-190-P1_5p	GFVZ_TRINITY_DN50937_c0_g1_i1	464	470
Hsa-Mir-190-P1_5p	MGSG_TRINITY_DN13338_c0_g1_i1	855	861
Hsa-Mir-190-P1_5p	MGSG_TRINITY_DN9896_c0_g1_i2	440	446
Hsa-Mir-190-P1_5p	MGSG_TRINITY_DN2578_c0_g1_i3	592	598
Hsa-Mir-190-P1_5p	GEGO_TRINITY_DN7480_c0_g1_i9	114	120
Hsa-Mir-190-P1_5p	GFVZ_TRINITY_DN4063_c1_g1_i4	518	524
Hsa-Mir-190-P1_5p	MGSG_TRINITY_DN6200_c0_g1_i10	677	683
Hsa-Mir-190-P1_5p	MGSG_TRINITY_DN5429_c0_g1_i10	1065	1071
Hsa-Mir-190-P1_5p	GFVZ_TRINITY_DN7321_c0_g2_i2	217	223
Hsa-Mir-190-P1_5p	MGSG_TRINITY_DN5659_c0_g1_i1	565	571
Hsa-Mir-190-P1_5p	GEGO_TRINITY_DN690_c0_g1_i5	539	545
Hsa-Mir-190-P1_5p	MGSG_TRINITY_DN5541_c0_g1_i4	1386	1392
Hsa-Mir-190-P1_5p	MGSG_TRINITY_DN7643_c0_g1_i8	851	857
Hsa-Mir-190-P1_5p	MGSG_TRINITY_DN234088_c1_g1_i1	325	331
Hsa-Mir-190-P1_5p	MGSG_TRINITY_DN2214_c1_g1_i1	281	287
Hsa-Mir-190-P1_5p	MGSG_TRINITY_DN46975_c0_g1_i4	1549	1555
Hsa-Mir-154-P25_3p	MGSG_TRINITY_DN18640_c0_g1_i6	247	253
Hsa-Mir-154-P25_3p	MGSG_TRINITY_DN8963_c0_g1_i1	147	153
Hsa-Mir-154-P25_3p	MGSG_TRINITY_DN8963_c0_g1_i1	595	601
Hsa-Mir-154-P25_3p	GFVZ_TRINITY_DN101853_c1_g1_i3	15	21
Hsa-Mir-154-P25_3p	MGSG_TRINITY_DN906_c0_g1_i8	678	684
Hsa-Mir-154-P25_3p	MGSG_TRINITY_DN8221_c0_g1_i2	477	483
Hsa-Mir-154-P25_3p	MGSG_TRINITY_DN4934_c0_g1_i4	455	461
Hsa-Mir-154-P25_3p	GFVZ_TRINITY_DN143_c1_g1_i1	893	899
Hsa-Mir-154-P25_3p	GFVZ_TRINITY_DN439_c0_g1_i3	234	240
Hsa-Mir-154-P25_3p	MGSG_TRINITY_DN9734_c0_g1_i2	315	321
Hsa-Mir-154-P25_3p	MGSG_TRINITY_DN1281_c1_g2_i1	606	612
Hsa-Mir-154-P25_3p	MGSG_TRINITY_DN5437_c0_g1_i8	967	973
Hsa-Mir-154-P25_3p	MGSG_TRINITY_DN684_c0_g1_i5	614	620
Hsa-Mir-154-P25_3p	GEGO_TRINITY_DN4169_c1_g1_i5	554	560
Hsa-Mir-154-P25_3p	GEGO_TRINITY_DN28009_c0_g1_i6	945	951
Hsa-Mir-154-P25_3p	MGSG_TRINITY_DN1036_c0_g4_i1	756	762
Hsa-Mir-154-P25_3p	GEGO_TRINITY_DN9531_c0_g2_i1	610	616
Hsa-Mir-154-P25_3p	MGSG_TRINITY_DN10244_c0_g1_i3	797	803
Hsa-Mir-154-P25_3p	GFVZ_TRINITY_DN15130_c0_g1_i2	481	487
Hsa-Mir-154-P25_3p	MGSG_TRINITY_DN18694_c0_g1_i1	244	250
Hsa-Mir-154-P25_3p	MGSG_TRINITY_DN12805_c0_g1_i10	1551	1557
Hsa-Mir-154-P25_3p	GEGO_TRINITY_DN3528_c0_g1_i6	606	612
Hsa-Mir-154-P25_3p	MGSG_TRINITY_DN13393_c0_g1_i1	566	572
Hsa-Mir-154-P25_3p	MGSG_TRINITY_DN1138_c0_g1_i10	133	139
Hsa-Mir-154-P25_3p	MGSG_TRINITY_DN10950_c0_g1_i3	889	895
Hsa-Mir-154-P25_3p	MGSG_TRINITY_DN10102_c0_g1_i10	789	795
Hsa-Mir-154-P25_3p	GEGO_TRINITY_DN11450_c0_g1_i2	949	955
Hsa-Mir-154-P25_3p	MGSG_TRINITY_DN6474_c0_g1_i3	151	157
Hsa-Mir-154-P25_3p	GFVZ_TRINITY_DN12680_c0_g1_i3	273	279
Hsa-Mir-154-P25_3p	MGSG_TRINITY_DN6848_c1_g1_i5	1023	1029
Hsa-Mir-154-P25_3p	GEGO_TRINITY_DN18644_c0_g1_i2	404	410
Hsa-Mir-154-P25_3p	MGSG_TRINITY_DN454671_c0_g1_i1	427	433
Hsa-Mir-154-P25_3p	MGSG_TRINITY_DN6796_c0_g1_i8	170	176
Hsa-Mir-154-P25_3p	MGSG_TRINITY_DN13889_c0_g1_i1	748	754
Hsa-Mir-154-P25_3p	MGSG_TRINITY_DN4413_c0_g1_i6	101	107
Hsa-Mir-154-P25_3p	GEGO_TRINITY_DN1994_c0_g2_i4	265	271
Hsa-Mir-154-P25_3p	MGSG_TRINITY_DN300_c0_g1_i3	471	477
Hsa-Mir-154-P25_3p	MGSG_TRINITY_DN4840_c0_g1_i3	1218	1224
Hsa-Mir-154-P25_3p	MGSG_TRINITY_DN1180_c0_g1_i2	35	41
Hsa-Mir-154-P25_3p	GFVZ_TRINITY_DN595_c0_g2_i3	490	496
Hsa-Mir-154-P25_3p	MGSG_TRINITY_DN12598_c0_g1_i1	127	133
Hsa-Mir-154-P25_3p	GEGO_TRINITY_DN285_c0_g1_i12	794	800
Hsa-Mir-154-P25_3p	MGSG_TRINITY_DN4523_c0_g1_i2	856	862
Hsa-Mir-154-P25_3p	MGSG_TRINITY_DN5143_c0_g1_i2	402	408
Hsa-Mir-154-P25_3p	MGSG_TRINITY_DN8118_c0_g1_i7	1731	1737
Hsa-Mir-154-P25_3p	MGSG_TRINITY_DN859_c1_g1_i1	123	129
Hsa-Mir-154-P25_3p	MGSG_TRINITY_DN2259_c1_g1_i1	1124	1130
Hsa-Mir-154-P25_3p	MGSG_TRINITY_DN14352_c0_g2_i2	265	271
Hsa-Mir-154-P25_3p	MGSG_TRINITY_DN6131_c0_g1_i1	426	432
Hsa-Mir-154-P25_3p	GFVZ_TRINITY_DN2772_c0_g1_i12	653	659
Hsa-Mir-154-P25_3p	MGSG_TRINITY_DN3173_c0_g1_i7	886	892
Hsa-Mir-154-P25_3p	GFVZ_TRINITY_DN3704_c0_g2_i1	528	534
Hsa-Mir-154-P25_3p	MGSG_TRINITY_DN3737_c0_g2_i3	354	360
Hsa-Mir-154-P25_3p	GFVZ_TRINITY_DN7310_c0_g1_i2	1009	1015
Hsa-Mir-154-P25_3p	GEGO_TRINITY_DN888_c0_g1_i1	622	628
Hsa-Mir-154-P25_3p	MGSG_TRINITY_DN3527_c2_g1_i1	419	425
Hsa-Mir-154-P25_3p	MGSG_TRINITY_DN5027_c0_g2_i1	109	115
Hsa-Mir-154-P25_3p	GEGO_TRINITY_DN20844_c0_g2_i1	442	448
Hsa-Mir-154-P25_3p	MGSG_TRINITY_DN15634_c0_g1_i3	566	572
Hsa-Mir-154-P25_3p	GEGO_TRINITY_DN1830_c6_g2_i4	622	628
Hsa-Mir-154-P25_3p	MGSG_TRINITY_DN39816_c0_g1_i1	522	528
Hsa-Mir-154-P25_3p	MGSG_TRINITY_DN104_c0_g2_i4	322	328
Hsa-Mir-154-P25_3p	MGSG_TRINITY_DN234088_c1_g1_i1	230	236
Hsa-Mir-154-P25_3p	MGSG_TRINITY_DN8177_c0_g1_i2	770	776
Hsa-Mir-154-P25_3p	MGSG_TRINITY_DN174_c0_g1_i3	417	423
Hsa-Mir-17-P2c_5p	MGSG_TRINITY_DN9284_c0_g1_i1	809	815
Hsa-Mir-17-P2c_5p	GFVZ_TRINITY_DN2352_c0_g1_i1	861	867
Hsa-Mir-17-P2c_5p	GEGO_TRINITY_DN2375_c1_g1_i4	755	761
Hsa-Mir-17-P2c_5p	MGSG_TRINITY_DN15757_c0_g1_i2	50	56
Hsa-Mir-17-P2c_5p	MGSG_TRINITY_DN166_c0_g2_i8	155	161
Hsa-Mir-17-P2c_5p	MGSG_TRINITY_DN4474_c0_g2_i2	128	134
Hsa-Mir-17-P2c_5p	MGSG_TRINITY_DN4610_c0_g1_i9	1110	1116
Hsa-Mir-17-P2c_5p	GEGO_TRINITY_DN3072_c0_g1_i1	607	613
Hsa-Mir-17-P2c_5p	MGSG_TRINITY_DN1159_c0_g1_i11	464	470
Hsa-Mir-17-P2c_5p	MGSG_TRINITY_DN4314_c1_g1_i5	588	594
Hsa-Mir-17-P2c_5p	GFVZ_TRINITY_DN1230_c0_g2_i3	94	100
Hsa-Mir-17-P2c_5p	GFVZ_TRINITY_DN11209_c1_g1_i2	748	754
Hsa-Mir-17-P2c_5p	MGSG_TRINITY_DN26035_c0_g1_i5	1395	1401
Hsa-Mir-17-P2c_5p	GEGO_TRINITY_DN9406_c0_g1_i4	96	102
Hsa-Mir-17-P2c_5p	MGSG_TRINITY_DN12132_c0_g1_i1	800	806
Hsa-Mir-17-P2c_5p	MGSG_TRINITY_DN12378_c0_g1_i6	618	624
Hsa-Mir-17-P2c_5p	MGSG_TRINITY_DN1106_c0_g1_i5	934	940
Hsa-Mir-17-P2c_5p	GEGO_TRINITY_DN1015_c0_g1_i9	931	937
Hsa-Mir-17-P2c_5p	GFVZ_TRINITY_DN3309_c0_g1_i1	449	455
Hsa-Mir-17-P2c_5p	MGSG_TRINITY_DN4098_c0_g4_i1	96	102
Hsa-Mir-17-P2c_5p	GFVZ_TRINITY_DN20705_c0_g1_i2	260	266
Hsa-Mir-17-P2c_5p	MGSG_TRINITY_DN7068_c0_g1_i1	430	436
Hsa-Mir-17-P2c_5p	MGSG_TRINITY_DN18314_c2_g1_i2	254	260
Hsa-Mir-17-P2c_5p	MGSG_TRINITY_DN1811_c0_g1_i5	921	927
Hsa-Mir-17-P2c_5p	MGSG_TRINITY_DN3381_c0_g1_i2	172	178
Hsa-Mir-17-P2c_5p	MGSG_TRINITY_DN16569_c0_g1_i7	180	186
Hsa-Mir-17-P2c_5p	MGSG_TRINITY_DN14407_c0_g1_i4	97	103
Hsa-Mir-17-P2c_5p	MGSG_TRINITY_DN8075_c0_g1_i2	80	86
Hsa-Mir-17-P2c_5p	MGSG_TRINITY_DN12595_c0_g1_i3	786	792
Hsa-Mir-17-P2c_5p	GEGO_TRINITY_DN15068_c0_g1_i1	28	34
Hsa-Mir-17-P2c_5p	MGSG_TRINITY_DN12481_c0_g1_i5	491	497
Hsa-Mir-17-P2c_5p	MGSG_TRINITY_DN9560_c0_g1_i3	587	593
Hsa-Mir-17-P2c_5p	MGSG_TRINITY_DN8426_c0_g1_i4	95	101
Hsa-Mir-17-P2c_5p	MGSG_TRINITY_DN10538_c0_g1_i5	1200	1206
Hsa-Mir-17-P2c_5p	GFVZ_TRINITY_DN6291_c0_g1_i2	187	193
Hsa-Mir-17-P2c_5p	MGSG_TRINITY_DN1559_c2_g1_i5	472	478
Hsa-Mir-17-P2c_5p	MGSG_TRINITY_DN3044_c0_g1_i1	1242	1248
Hsa-Mir-17-P2c_5p	MGSG_TRINITY_DN2636_c0_g1_i1	650	656
Hsa-Mir-17-P2c_5p	MGSG_TRINITY_DN206598_c0_g1_i1	343	349
Hsa-Mir-17-P2c_5p	MGSG_TRINITY_DN2800_c2_g1_i1	483	489
Hsa-Mir-17-P2c_5p	GEGO_TRINITY_DN6576_c0_g2_i4	100	106
Hsa-Mir-430-P33_5p	MGSG_TRINITY_DN2327_c8_g2_i1	304	310
Hsa-Mir-430-P33_5p	MGSG_TRINITY_DN8277_c0_g1_i1	166	172
Hsa-Mir-430-P33_5p	MGSG_TRINITY_DN14144_c0_g1_i6	1369	1375
Hsa-Mir-430-P33_5p	GFVZ_TRINITY_DN19970_c0_g1_i3	511	517
Hsa-Mir-430-P33_5p	GFVZ_TRINITY_DN1117_c5_g1_i2	29	35
Hsa-Mir-430-P33_5p	GEGO_TRINITY_DN1229_c0_g1_i2	437	443
Hsa-Mir-430-P33_5p	MGSG_TRINITY_DN49483_c1_g1_i2	309	315
Hsa-Mir-430-P33_5p	GEGO_TRINITY_DN5406_c0_g1_i3	1412	1418
Hsa-Mir-430-P33_5p	GEGO_TRINITY_DN1151_c1_g1_i5	504	510
Hsa-Mir-430-P33_5p	MGSG_TRINITY_DN10950_c0_g1_i3	41	47
Hsa-Mir-430-P33_5p	MGSG_TRINITY_DN7491_c0_g2_i3	1244	1250
Hsa-Mir-430-P33_5p	MGSG_TRINITY_DN12979_c2_g2_i1	773	779
Hsa-Mir-430-P33_5p	MGSG_TRINITY_DN1533_c0_g1_i2	286	292
Hsa-Mir-430-P33_5p	GEGO_TRINITY_DN292_c0_g1_i5	60	66
Hsa-Mir-430-P33_5p	MGSG_TRINITY_DN1583_c0_g1_i3	557	563
Hsa-Mir-430-P33_5p	GEGO_TRINITY_DN2451_c1_g1_i6	905	911
Hsa-Mir-430-P33_5p	MGSG_TRINITY_DN201662_c0_g1_i1	122	128
Hsa-Mir-430-P33_5p	GEGO_TRINITY_DN2342_c0_g1_i5	371	377
Hsa-Mir-430-P33_5p	GEGO_TRINITY_DN45121_c0_g1_i2	558	564
Hsa-Mir-430-P33_5p	MGSG_TRINITY_DN25_c0_g1_i3	524	530
Hsa-Mir-430-P33_5p	MGSG_TRINITY_DN6060_c0_g2_i1	389	395
Hsa-Mir-430-P33_5p	GFVZ_TRINITY_DN4529_c0_g1_i4	256	262
Hsa-Mir-430-P33_5p	MGSG_TRINITY_DN10398_c0_g1_i2	454	460
Hsa-Mir-430-P33_5p	MGSG_TRINITY_DN5309_c0_g1_i7	452	458
Hsa-Mir-430-P33_5p	GEGO_TRINITY_DN125_c0_g1_i2	670	676
Hsa-Mir-430-P33_5p	GEGO_TRINITY_DN8468_c0_g2_i1	438	444
Hsa-Mir-430-P33_5p	GFVZ_TRINITY_DN15139_c3_g1_i2	694	700
Hsa-Mir-430-P33_5p	MGSG_TRINITY_DN3497_c0_g1_i10	137	143
Hsa-Mir-430-P33_5p	GEGO_TRINITY_DN25565_c0_g1_i1	936	942
Hsa-Mir-430-P33_5p	GEGO_TRINITY_DN25565_c0_g1_i1	1423	1429
Hsa-Mir-430-P33_5p	MGSG_TRINITY_DN4144_c0_g1_i1	618	624
Hsa-Mir-430-P33_5p	MGSG_TRINITY_DN422_c0_g1_i8	802	808
Hsa-Mir-430-P33_5p	MGSG_TRINITY_DN779_c0_g1_i1	44	50
Hsa-Mir-430-P33_5p	GFVZ_TRINITY_DN20546_c0_g1_i1	244	250
Hsa-Mir-430-P33_5p	MGSG_TRINITY_DN5094_c0_g2_i1	484	490
Hsa-Mir-430-P33_5p	MGSG_TRINITY_DN8138_c0_g1_i4	1666	1672
Hsa-Mir-430-P33_5p	MGSG_TRINITY_DN8048_c0_g1_i4	487	493
Hsa-Mir-430-P33_5p	MGSG_TRINITY_DN2971_c0_g2_i1	406	412
Hsa-Mir-430-P33_5p	MGSG_TRINITY_DN568_c0_g1_i3	212	218
Hsa-Mir-430-P33_5p	MGSG_TRINITY_DN192014_c0_g1_i1	377	383
Hsa-Mir-430-P33_5p	GFVZ_TRINITY_DN8119_c0_g2_i1	763	769
Hsa-Mir-430-P33_5p	MGSG_TRINITY_DN7624_c1_g1_i2	1249	1255
Hsa-Mir-430-P33_5p	MGSG_TRINITY_DN5490_c1_g1_i1	143	149
Hsa-Mir-430-P33_5p	MGSG_TRINITY_DN10894_c0_g1_i1	483	489
Hsa-Mir-430-P33_5p	GFVZ_TRINITY_DN2353_c0_g1_i3	8	14
Hsa-Mir-430-P33_5p	GEGO_TRINITY_DN11604_c0_g1_i4	46	52
Hsa-Mir-430-P33_5p	MGSG_TRINITY_DN7402_c0_g1_i1	140	146
Hsa-Mir-430-P33_5p	MGSG_TRINITY_DN38177_c0_g1_i1	286	292
Hsa-Mir-430-P33_5p	GEGO_TRINITY_DN171081_c0_g1_i1	43	49
Hsa-Mir-430-P33_5p	MGSG_TRINITY_DN8711_c0_g1_i1	155	161
Hsa-Mir-430-P33_5p	MGSG_TRINITY_DN13757_c0_g1_i8	1518	1524
Hsa-Mir-9851_3p	GFVZ_TRINITY_DN14181_c2_g1_i1	817	823
Hsa-Mir-9851_3p	GEGO_TRINITY_DN61_c1_g1_i4	209	215
Hsa-Mir-9851_3p	GEGO_TRINITY_DN2699_c1_g1_i4	15	21
Hsa-Mir-9851_3p	MGSG_TRINITY_DN5947_c0_g2_i2	915	921
Hsa-Mir-9851_3p	MGSG_TRINITY_DN2717_c0_g2_i5	172	178
Hsa-Mir-9851_3p	GEGO_TRINITY_DN6759_c0_g1_i1	1002	1008
Hsa-Mir-9851_3p	GEGO_TRINITY_DN2298_c0_g1_i3	446	452
Hsa-Mir-9851_3p	MGSG_TRINITY_DN7704_c0_g1_i1	1002	1008
Hsa-Mir-9851_3p	MGSG_TRINITY_DN12230_c0_g1_i2	640	646
Hsa-Mir-9851_3p	MGSG_TRINITY_DN197_c0_g1_i10	510	516
Hsa-Mir-9851_3p	MGSG_TRINITY_DN2642_c0_g1_i7	661	667
Hsa-Mir-9851_3p	GEGO_TRINITY_DN17766_c0_g1_i1	55	61
Hsa-Mir-9851_3p	GFVZ_TRINITY_DN27_c0_g2_i4	580	586
Hsa-Mir-9851_3p	MGSG_TRINITY_DN24052_c0_g1_i6	1665	1671
Hsa-Mir-9851_3p	MGSG_TRINITY_DN166587_c1_g1_i1	37	43
Hsa-Mir-9851_3p	MGSG_TRINITY_DN2368_c0_g1_i1	76	82
Hsa-Mir-9851_3p	MGSG_TRINITY_DN5083_c0_g1_i1	394	400
Hsa-Mir-9851_3p	GEGO_TRINITY_DN4932_c0_g1_i9	323	329
Hsa-Mir-9851_3p	MGSG_TRINITY_DN13412_c0_g1_i1	198	204
Hsa-Mir-9851_3p	MGSG_TRINITY_DN1380_c2_g2_i1	236	242
Hsa-Mir-9851_3p	GFVZ_TRINITY_DN2939_c0_g1_i6	977	983
Hsa-Mir-9851_3p	MGSG_TRINITY_DN238_c0_g1_i10	430	436
Hsa-Mir-9851_3p	MGSG_TRINITY_DN5556_c0_g1_i1	202	208
Hsa-Mir-1343_3p	MGSG_TRINITY_DN8736_c0_g1_i4	785	791
Hsa-Mir-1343_3p	MGSG_TRINITY_DN2183_c0_g1_i5	1206	1212
Hsa-Mir-1343_3p	MGSG_TRINITY_DN13939_c0_g2_i4	6	12
Hsa-Mir-1343_3p	GFVZ_TRINITY_DN15130_c0_g1_i2	1444	1450
Hsa-Mir-1343_3p	MGSG_TRINITY_DN6199_c0_g1_i4	90	96
Hsa-Mir-1343_3p	GEGO_TRINITY_DN1100_c1_g1_i2	178	184
Hsa-Mir-1343_3p	MGSG_TRINITY_DN11659_c0_g1_i1	522	528
Hsa-Mir-1343_3p	MGSG_TRINITY_DN1002_c0_g1_i4	463	469
Hsa-Mir-1343_3p	MGSG_TRINITY_DN10731_c0_g1_i3	510	516
Hsa-Mir-1343_3p	GEGO_TRINITY_DN9939_c0_g1_i5	1529	1535
Hsa-Mir-1343_3p	MGSG_TRINITY_DN35377_c0_g1_i8	598	604
Hsa-Mir-1343_3p	MGSG_TRINITY_DN1492_c0_g1_i20	838	844
Hsa-Mir-1343_3p	MGSG_TRINITY_DN6913_c0_g1_i6	247	253
Hsa-Mir-1343_3p	MGSG_TRINITY_DN2106_c0_g2_i8	1616	1622
Hsa-Mir-1343_3p	MGSG_TRINITY_DN18278_c0_g1_i1	9	15
Hsa-Mir-1343_3p	GEGO_TRINITY_DN28_c4_g1_i1	109	115
Hsa-Mir-1343_3p	MGSG_TRINITY_DN13823_c0_g1_i3	183	189
Hsa-Mir-203-v2_3p	MGSG_TRINITY_DN9228_c0_g1_i2	333	339
Hsa-Mir-203-v2_3p	MGSG_TRINITY_DN27_c2_g1_i5	1485	1491
Hsa-Mir-203-v2_3p	MGSG_TRINITY_DN14144_c0_g1_i6	280	286
Hsa-Mir-203-v2_3p	MGSG_TRINITY_DN14144_c0_g1_i6	1215	1221
Hsa-Mir-203-v2_3p	MGSG_TRINITY_DN8419_c0_g1_i1	381	387
Hsa-Mir-203-v2_3p	MGSG_TRINITY_DN10966_c0_g1_i3	427	433
Hsa-Mir-203-v2_3p	MGSG_TRINITY_DN82154_c0_g1_i2	211	217
Hsa-Mir-203-v2_3p	MGSG_TRINITY_DN8359_c0_g1_i2	907	913
Hsa-Mir-203-v2_3p	MGSG_TRINITY_DN2506_c0_g1_i3	228	234
Hsa-Mir-203-v2_3p	MGSG_TRINITY_DN4172_c0_g3_i4	419	425
Hsa-Mir-203-v2_3p	MGSG_TRINITY_DN11528_c0_g1_i3	820	826
Hsa-Mir-203-v2_3p	MGSG_TRINITY_DN6895_c0_g1_i4	890	896
Hsa-Mir-203-v2_3p	GEGO_TRINITY_DN4169_c1_g1_i5	1123	1129
Hsa-Mir-203-v2_3p	GFVZ_TRINITY_DN6054_c1_g2_i2	276	282
Hsa-Mir-203-v2_3p	MGSG_TRINITY_DN7843_c2_g1_i1	529	535
Hsa-Mir-203-v2_3p	MGSG_TRINITY_DN1380_c3_g1_i2	1308	1314
Hsa-Mir-203-v2_3p	GFVZ_TRINITY_DN3945_c0_g1_i4	184	190
Hsa-Mir-203-v2_3p	MGSG_TRINITY_DN5736_c0_g1_i2	426	432
Hsa-Mir-203-v2_3p	MGSG_TRINITY_DN11087_c0_g1_i4	875	881
Hsa-Mir-203-v2_3p	GEGO_TRINITY_DN30183_c0_g1_i6	560	566
Hsa-Mir-203-v2_3p	MGSG_TRINITY_DN1575_c0_g1_i1	182	188
Hsa-Mir-203-v2_3p	GEGO_TRINITY_DN1878_c0_g1_i5	257	263
Hsa-Mir-203-v2_3p	MGSG_TRINITY_DN4378_c0_g1_i4	1035	1041
Hsa-Mir-203-v2_3p	MGSG_TRINITY_DN126_c1_g1_i3	860	866
Hsa-Mir-203-v2_3p	MGSG_TRINITY_DN12230_c0_g1_i2	37	43
Hsa-Mir-203-v2_3p	MGSG_TRINITY_DN4985_c0_g1_i8	801	807
Hsa-Mir-203-v2_3p	GEGO_TRINITY_DN3588_c5_g1_i3	447	453
Hsa-Mir-203-v2_3p	MGSG_TRINITY_DN4132_c0_g1_i3	443	449
Hsa-Mir-203-v2_3p	MGSG_TRINITY_DN1720_c0_g1_i8	759	765
Hsa-Mir-203-v2_3p	GFVZ_TRINITY_DN31633_c0_g2_i1	594	600
Hsa-Mir-203-v2_3p	GEGO_TRINITY_DN3987_c0_g1_i1	1399	1405
Hsa-Mir-203-v2_3p	MGSG_TRINITY_DN3750_c0_g1_i1	451	457
Hsa-Mir-203-v2_3p	GEGO_TRINITY_DN1477_c0_g2_i1	228	234
Hsa-Mir-203-v2_3p	MGSG_TRINITY_DN10121_c0_g2_i3	422	428
Hsa-Mir-203-v2_3p	MGSG_TRINITY_DN33365_c1_g1_i1	527	533
Hsa-Mir-203-v2_3p	MGSG_TRINITY_DN3269_c0_g1_i10	880	886
Hsa-Mir-203-v2_3p	MGSG_TRINITY_DN4195_c0_g1_i2	1433	1439
Hsa-Mir-203-v2_3p	MGSG_TRINITY_DN4390_c0_g1_i2	68	74
Hsa-Mir-203-v2_3p	MGSG_TRINITY_DN1300_c0_g2_i3	182	188
Hsa-Mir-203-v2_3p	MGSG_TRINITY_DN70630_c0_g1_i1	516	522
Hsa-Mir-203-v2_3p	GEGO_TRINITY_DN18_c0_g1_i4	181	187
Hsa-Mir-203-v2_3p	MGSG_TRINITY_DN7256_c0_g1_i1	526	532
Hsa-Mir-203-v2_3p	MGSG_TRINITY_DN4840_c0_g1_i1	556	562
Hsa-Mir-203-v2_3p	MGSG_TRINITY_DN166403_c0_g1_i1	458	464
Hsa-Mir-203-v2_3p	MGSG_TRINITY_DN9610_c0_g1_i2	959	965
Hsa-Mir-203-v2_3p	GFVZ_TRINITY_DN1_c1_g1_i1	1444	1450
Hsa-Mir-203-v2_3p	MGSG_TRINITY_DN12499_c0_g1_i8	364	370
Hsa-Mir-203-v2_3p	MGSG_TRINITY_DN604_c0_g1_i9	911	917
Hsa-Mir-203-v2_3p	MGSG_TRINITY_DN7664_c0_g1_i10	10	16
Hsa-Mir-203-v2_3p	MGSG_TRINITY_DN422_c0_g1_i8	928	934
Hsa-Mir-203-v2_3p	GEGO_TRINITY_DN58861_c0_g1_i1	501	507
Hsa-Mir-203-v2_3p	MGSG_TRINITY_DN167248_c0_g1_i1	127	133
Hsa-Mir-203-v2_3p	MGSG_TRINITY_DN6496_c0_g1_i9	477	483
Hsa-Mir-203-v2_3p	GEGO_TRINITY_DN2947_c0_g1_i14	710	716
Hsa-Mir-203-v2_3p	MGSG_TRINITY_DN362_c0_g1_i4	25	31
Hsa-Mir-203-v2_3p	MGSG_TRINITY_DN1811_c0_g1_i5	869	875
Hsa-Mir-203-v2_3p	MGSG_TRINITY_DN548_c0_g2_i4	880	886
Hsa-Mir-203-v2_3p	GEGO_TRINITY_DN36_c0_g1_i8	206	212
Hsa-Mir-203-v2_3p	MGSG_TRINITY_DN8138_c0_g1_i4	91	97
Hsa-Mir-203-v2_3p	MGSG_TRINITY_DN3_c1_g1_i2	1395	1401
Hsa-Mir-203-v2_3p	MGSG_TRINITY_DN630_c0_g2_i2	877	883
Hsa-Mir-203-v2_3p	GFVZ_TRINITY_DN13083_c0_g1_i1	1238	1244
Hsa-Mir-203-v2_3p	GEGO_TRINITY_DN6102_c1_g1_i3	213	219
Hsa-Mir-203-v2_3p	MGSG_TRINITY_DN33049_c0_g1_i3	660	666
Hsa-Mir-203-v2_3p	GFVZ_TRINITY_DN36445_c0_g1_i1	33	39
Hsa-Mir-203-v2_3p	GFVZ_TRINITY_DN253983_c0_g1_i1	691	697
Hsa-Mir-203-v2_3p	MGSG_TRINITY_DN1474_c2_g1_i3	806	812
Hsa-Mir-203-v2_3p	MGSG_TRINITY_DN8765_c0_g3_i1	513	519
Hsa-Mir-203-v2_3p	MGSG_TRINITY_DN218_c0_g1_i19	21	27
Hsa-Mir-203-v2_3p	MGSG_TRINITY_DN1040_c0_g1_i1	452	458
Hsa-Mir-203-v2_3p	GEGO_TRINITY_DN3408_c5_g2_i1	1016	1022
Hsa-Mir-203-v2_3p	MGSG_TRINITY_DN762_c0_g1_i6	282	288
Hsa-Mir-203-v2_3p	GEGO_TRINITY_DN2758_c0_g2_i1	1496	1502
Hsa-Mir-203-v2_3p	GFVZ_TRINITY_DN2018_c0_g3_i1	122	128
Hsa-Mir-203-v2_3p	MGSG_TRINITY_DN1453_c1_g1_i2	826	832
Hsa-Mir-203-v2_3p	GEGO_TRINITY_DN41819_c0_g1_i1	61	67
Hsa-Mir-203-v2_3p	GEGO_TRINITY_DN303_c0_g1_i7	139	145
Hsa-Mir-203-v2_3p	GEGO_TRINITY_DN607_c0_g1_i3	329	335
Hsa-Mir-203-v2_3p	MGSG_TRINITY_DN1901_c0_g1_i1	1135	1141
Hsa-Mir-203-v2_3p	MGSG_TRINITY_DN6339_c1_g2_i3	236	242
Hsa-Mir-203-v2_3p	MGSG_TRINITY_DN9802_c0_g1_i3	685	691
Hsa-Mir-203-v2_3p	GFVZ_TRINITY_DN5692_c0_g1_i2	806	812
Hsa-Mir-203-v2_3p	MGSG_TRINITY_DN8711_c0_g1_i1	1272	1278
Hsa-Mir-361-v2_3p	MGSG_TRINITY_DN18659_c0_g1_i3	128	134
Hsa-Mir-361-v2_3p	GFVZ_TRINITY_DN13718_c0_g1_i1	732	738
Hsa-Mir-361-v2_3p	MGSG_TRINITY_DN10638_c0_g1_i2	1233	1239
Hsa-Mir-361-v2_3p	GEGO_TRINITY_DN5334_c0_g1_i2	1032	1038
Hsa-Mir-361-v2_3p	MGSG_TRINITY_DN33764_c0_g1_i1	486	492
Hsa-Mir-361-v2_3p	GEGO_TRINITY_DN9975_c0_g1_i2	970	976
Hsa-Mir-361-v2_3p	MGSG_TRINITY_DN1332_c0_g1_i7	1251	1257
Hsa-Mir-361-v2_3p	MGSG_TRINITY_DN9984_c0_g1_i1	116	122
Hsa-Mir-361-v2_3p	MGSG_TRINITY_DN2368_c0_g1_i4	448	454
Hsa-Mir-361-v2_3p	MGSG_TRINITY_DN617_c0_g2_i1	667	673
Hsa-Mir-361-v2_3p	GFVZ_TRINITY_DN2939_c0_g1_i6	573	579
Hsa-Mir-550-P2b_3p	MGSG_TRINITY_DN234476_c0_g1_i1	169	175
Hsa-Mir-550-P2b_3p	GFVZ_TRINITY_DN2786_c0_g1_i8	465	471
Hsa-Mir-550-P2b_3p	MGSG_TRINITY_DN8528_c0_g1_i9	61	67
Hsa-Mir-550-P2b_3p	MGSG_TRINITY_DN8755_c0_g1_i2	219	225
Hsa-Mir-550-P2b_3p	MGSG_TRINITY_DN177200_c0_g1_i1	935	941
Hsa-Mir-550-P2b_3p	GEGO_TRINITY_DN4330_c0_g1_i2	408	414
Hsa-Mir-550-P2b_3p	GEGO_TRINITY_DN3035_c0_g1_i4	1077	1083
Hsa-Mir-550-P2b_3p	MGSG_TRINITY_DN5729_c0_g2_i1	556	562
Hsa-Mir-550-P2b_3p	MGSG_TRINITY_DN4656_c0_g1_i1	511	517
Hsa-Mir-550-P2b_3p	MGSG_TRINITY_DN48975_c0_g1_i5	1212	1218
Hsa-Mir-550-P2b_3p	MGSG_TRINITY_DN2512_c0_g1_i2	499	505
Hsa-Mir-550-P2b_3p	MGSG_TRINITY_DN1647_c0_g2_i1	1008	1014
Hsa-Mir-550-P2b_3p	MGSG_TRINITY_DN1533_c0_g1_i2	1088	1094
Hsa-Mir-550-P2b_3p	MGSG_TRINITY_DN725_c0_g1_i9	624	630
Hsa-Mir-550-P2b_3p	MGSG_TRINITY_DN144612_c0_g1_i1	184	190
Hsa-Mir-550-P2b_3p	MGSG_TRINITY_DN2116_c0_g1_i6	298	304
Hsa-Mir-550-P2b_3p	MGSG_TRINITY_DN1419_c0_g1_i6	111	117
Hsa-Mir-550-P2b_3p	MGSG_TRINITY_DN8990_c0_g1_i1	443	449
Hsa-Mir-550-P2b_3p	GEGO_TRINITY_DN4475_c0_g1_i7	489	495
Hsa-Mir-550-P2b_3p	MGSG_TRINITY_DN3715_c0_g1_i7	760	766
Hsa-Mir-550-P2b_3p	MGSG_TRINITY_DN19409_c1_g1_i1	747	753
Hsa-Mir-550-P2b_3p	MGSG_TRINITY_DN10575_c0_g1_i1	404	410
Hsa-Mir-550-P2b_3p	GEGO_TRINITY_DN16440_c0_g1_i14	54	60
Hsa-Mir-550-P2b_3p	MGSG_TRINITY_DN304_c0_g1_i3	597	603
Hsa-Mir-550-P2b_3p	MGSG_TRINITY_DN7245_c0_g1_i1	1097	1103
Hsa-Mir-550-P2b_3p	MGSG_TRINITY_DN17152_c0_g1_i1	149	155
Hsa-Mir-550-P2b_3p	MGSG_TRINITY_DN11979_c0_g1_i1	979	985
Hsa-Mir-550-P2b_3p	GFVZ_TRINITY_DN8662_c0_g1_i15	1051	1057
Hsa-Mir-550-P2b_3p	GEGO_TRINITY_DN1666_c0_g1_i9	131	137
Hsa-Mir-550-P2b_3p	GEGO_TRINITY_DN3779_c0_g1_i4	1217	1223
Hsa-Mir-550-P2b_3p	GFVZ_TRINITY_DN86236_c0_g4_i1	926	932
Hsa-Mir-550-P2b_3p	MGSG_TRINITY_DN3930_c0_g1_i1	505	511
Hsa-Mir-550-P2b_3p	GFVZ_TRINITY_DN13868_c0_g1_i1	31	37
Hsa-Mir-550-P2b_3p	MGSG_TRINITY_DN22508_c0_g1_i3	246	252
Hsa-Mir-550-P2b_3p	MGSG_TRINITY_DN6616_c0_g1_i1	155	161
Hsa-Mir-550-P2b_3p	MGSG_TRINITY_DN6280_c0_g1_i2	702	708
Hsa-Mir-550-P2b_3p	GEGO_TRINITY_DN478_c0_g1_i7	876	882
Hsa-Mir-550-P2b_3p	MGSG_TRINITY_DN19057_c0_g1_i2	232	238
Hsa-Mir-550-P2b_3p	MGSG_TRINITY_DN68547_c0_g1_i2	903	909
Hsa-Mir-550-P2b_3p	MGSG_TRINITY_DN5171_c0_g1_i6	250	256
Hsa-Mir-92-P2a_3p	MGSG_TRINITY_DN778_c0_g1_i11	1060	1066
Hsa-Mir-92-P2a_3p	MGSG_TRINITY_DN3073_c0_g1_i14	1123	1129
Hsa-Mir-92-P2a_3p	MGSG_TRINITY_DN23385_c0_g1_i2	999	1005
Hsa-Mir-92-P2a_3p	MGSG_TRINITY_DN21885_c0_g1_i6	822	828
Hsa-Mir-92-P2a_3p	MGSG_TRINITY_DN5988_c1_g2_i3	30	36
Hsa-Mir-92-P2a_3p	MGSG_TRINITY_DN7974_c0_g1_i1	1212	1218
Hsa-Mir-92-P2a_3p	GEGO_TRINITY_DN8054_c2_g1_i1	154	160
Hsa-Mir-92-P2a_3p	GEGO_TRINITY_DN295_c0_g1_i6	8	14
Hsa-Mir-92-P2a_3p	MGSG_TRINITY_DN11071_c0_g1_i8	923	929
Hsa-Mir-92-P2a_3p	GEGO_TRINITY_DN5814_c0_g1_i1	594	600
Hsa-Mir-92-P2a_3p	GEGO_TRINITY_DN5458_c2_g1_i1	1449	1455
Hsa-Mir-92-P2a_3p	MGSG_TRINITY_DN4567_c0_g1_i9	641	647
Hsa-Mir-92-P2a_3p	GFVZ_TRINITY_DN15130_c0_g1_i2	1298	1304
Hsa-Mir-92-P2a_3p	MGSG_TRINITY_DN6901_c0_g1_i1	241	247
Hsa-Mir-92-P2a_3p	MGSG_TRINITY_DN10492_c0_g2_i3	679	685
Hsa-Mir-92-P2a_3p	GEGO_TRINITY_DN7790_c0_g1_i10	574	580
Hsa-Mir-92-P2a_3p	MGSG_TRINITY_DN1319_c0_g1_i13	1038	1044
Hsa-Mir-92-P2a_3p	MGSG_TRINITY_DN4251_c0_g1_i1	655	661
Hsa-Mir-92-P2a_3p	MGSG_TRINITY_DN3772_c2_g1_i8	387	393
Hsa-Mir-92-P2a_3p	GEGO_TRINITY_DN9827_c0_g1_i1	722	728
Hsa-Mir-92-P2a_3p	GEGO_TRINITY_DN4961_c0_g1_i4	379	385
Hsa-Mir-92-P2a_3p	GEGO_TRINITY_DN6478_c0_g1_i1	144	150
Hsa-Mir-92-P2a_3p	GFVZ_TRINITY_DN6862_c0_g2_i1	1319	1325
Hsa-Mir-92-P2a_3p	MGSG_TRINITY_DN4378_c0_g1_i4	403	409
Hsa-Mir-92-P2a_3p	MGSG_TRINITY_DN5683_c0_g1_i4	220	226
Hsa-Mir-92-P2a_3p	MGSG_TRINITY_DN10771_c0_g1_i1	1299	1305
Hsa-Mir-92-P2a_3p	GEGO_TRINITY_DN840_c0_g1_i4	354	360
Hsa-Mir-92-P2a_3p	MGSG_TRINITY_DN76664_c0_g1_i7	1278	1284
Hsa-Mir-92-P2a_3p	MGSG_TRINITY_DN75145_c0_g1_i1	497	503
Hsa-Mir-92-P2a_3p	GFVZ_TRINITY_DN12258_c0_g1_i4	489	495
Hsa-Mir-92-P2a_3p	MGSG_TRINITY_DN3962_c0_g2_i1	522	528
Hsa-Mir-92-P2a_3p	GEGO_TRINITY_DN1015_c0_g1_i9	964	970
Hsa-Mir-92-P2a_3p	GEGO_TRINITY_DN1015_c0_g1_i9	1475	1481
Hsa-Mir-92-P2a_3p	MGSG_TRINITY_DN20324_c0_g1_i3	194	200
Hsa-Mir-92-P2a_3p	GFVZ_TRINITY_DN31633_c0_g2_i1	317	323
Hsa-Mir-92-P2a_3p	GEGO_TRINITY_DN8461_c0_g3_i2	291	297
Hsa-Mir-92-P2a_3p	GEGO_TRINITY_DN234567_c0_g1_i1	38	44
Hsa-Mir-92-P2a_3p	GFVZ_TRINITY_DN7988_c0_g1_i1	678	684
Hsa-Mir-92-P2a_3p	MGSG_TRINITY_DN8958_c0_g1_i3	707	713
Hsa-Mir-92-P2a_3p	MGSG_TRINITY_DN1767_c0_g1_i3	671	677
Hsa-Mir-92-P2a_3p	MGSG_TRINITY_DN34668_c0_g1_i8	835	841
Hsa-Mir-92-P2a_3p	MGSG_TRINITY_DN1127_c1_g1_i1	386	392
Hsa-Mir-92-P2a_3p	MGSG_TRINITY_DN40634_c0_g1_i1	200	206
Hsa-Mir-92-P2a_3p	MGSG_TRINITY_DN923_c1_g3_i2	310	316
Hsa-Mir-92-P2a_3p	MGSG_TRINITY_DN43594_c0_g1_i1	489	495
Hsa-Mir-92-P2a_3p	GEGO_TRINITY_DN1315_c0_g1_i8	1310	1316
Hsa-Mir-92-P2a_3p	MGSG_TRINITY_DN2229_c0_g2_i1	160	166
Hsa-Mir-92-P2a_3p	GEGO_TRINITY_DN1051_c0_g1_i3	66	72
Hsa-Mir-92-P2a_3p	GEGO_TRINITY_DN6012_c0_g1_i2	1099	1105
Hsa-Mir-92-P2a_3p	GFVZ_TRINITY_DN4657_c0_g1_i1	145	151
Hsa-Mir-92-P2a_3p	MGSG_TRINITY_DN8838_c0_g1_i2	244	250
Hsa-Mir-92-P2a_3p	GEGO_TRINITY_DN13045_c0_g1_i2	161	167
Hsa-Mir-92-P2a_3p	GEGO_TRINITY_DN3307_c0_g1_i2	108	114
Hsa-Mir-92-P2a_3p	MGSG_TRINITY_DN131442_c0_g1_i1	212	218
Hsa-Mir-92-P2a_3p	GEGO_TRINITY_DN1313_c1_g1_i7	679	685
Hsa-Mir-92-P2a_3p	GEGO_TRINITY_DN4938_c0_g1_i6	724	730
Hsa-Mir-92-P2a_3p	MGSG_TRINITY_DN1809_c0_g1_i2	964	970
Hsa-Mir-92-P2a_3p	MGSG_TRINITY_DN3276_c0_g1_i5	469	475
Hsa-Mir-92-P2a_3p	MGSG_TRINITY_DN9190_c0_g1_i2	336	342
Hsa-Mir-92-P2a_3p	MGSG_TRINITY_DN7823_c0_g2_i2	188	194
Hsa-Mir-92-P2a_3p	GEGO_TRINITY_DN5686_c0_g2_i6	1326	1332
Hsa-Mir-92-P2a_3p	GEGO_TRINITY_DN7099_c0_g1_i1	386	392
Hsa-Mir-92-P2a_3p	GFVZ_TRINITY_DN1684_c1_g1_i1	31	37
Hsa-Mir-10-P1c-v1_5p	GFVZ_TRINITY_DN8493_c0_g1_i1	272	278
Hsa-Mir-10-P1c-v1_5p	MGSG_TRINITY_DN14144_c0_g1_i6	666	672
Hsa-Mir-10-P1c-v1_5p	MGSG_TRINITY_DN1455_c0_g1_i9	419	425
Hsa-Mir-10-P1c-v1_5p	MGSG_TRINITY_DN5301_c1_g1_i2	1250	1256
Hsa-Mir-10-P1c-v1_5p	MGSG_TRINITY_DN12239_c0_g1_i1	179	185
Hsa-Mir-10-P1c-v1_5p	MGSG_TRINITY_DN3852_c0_g2_i5	192	198
Hsa-Mir-10-P1c-v1_5p	MGSG_TRINITY_DN26159_c0_g1_i8	162	168
Hsa-Mir-10-P1c-v1_5p	MGSG_TRINITY_DN10508_c0_g2_i2	7	13
Hsa-Mir-10-P1c-v1_5p	MGSG_TRINITY_DN457_c0_g1_i1	612	618
Hsa-Mir-10-P1c-v1_5p	MGSG_TRINITY_DN16147_c0_g1_i3	1134	1140
Hsa-Mir-10-P1c-v1_5p	MGSG_TRINITY_DN252_c0_g2_i2	1671	1677
Hsa-Mir-10-P1c-v1_5p	GEGO_TRINITY_DN417421_c0_g1_i1	1179	1185
Hsa-Mir-10-P1c-v1_5p	GFVZ_TRINITY_DN3513_c0_g1_i7	1172	1178
Hsa-Mir-10-P1c-v1_5p	MGSG_TRINITY_DN1109_c1_g1_i2	833	839
Hsa-Mir-10-P1c-v1_5p	MGSG_TRINITY_DN7885_c1_g1_i4	593	599
Hsa-Mir-10-P1c-v1_5p	GEGO_TRINITY_DN5334_c0_g1_i2	1324	1330
Hsa-Mir-10-P1c-v1_5p	MGSG_TRINITY_DN4945_c0_g1_i2	991	997
Hsa-Mir-10-P1c-v1_5p	GEGO_TRINITY_DN1409_c0_g1_i8	605	611
Hsa-Mir-10-P1c-v1_5p	MGSG_TRINITY_DN40910_c1_g3_i1	436	442
Hsa-Mir-10-P1c-v1_5p	MGSG_TRINITY_DN1614_c0_g1_i1	542	548
Hsa-Mir-10-P1c-v1_5p	GEGO_TRINITY_DN814_c0_g1_i5	1009	1015
Hsa-Mir-10-P1c-v1_5p	MGSG_TRINITY_DN31938_c1_g1_i4	294	300
Hsa-Mir-10-P1c-v1_5p	GEGO_TRINITY_DN4471_c0_g1_i6	304	310
Hsa-Mir-10-P1c-v1_5p	GEGO_TRINITY_DN3082_c0_g2_i3	783	789
Hsa-Mir-10-P1c-v1_5p	MGSG_TRINITY_DN6883_c0_g1_i7	683	689
Hsa-Mir-10-P1c-v1_5p	MGSG_TRINITY_DN11307_c0_g1_i4	529	535
Hsa-Mir-10-P1c-v1_5p	MGSG_TRINITY_DN488_c0_g1_i6	86	92
Hsa-Mir-10-P1c-v1_5p	MGSG_TRINITY_DN10259_c0_g1_i3	304	310
Hsa-Mir-10-P1c-v1_5p	MGSG_TRINITY_DN362_c0_g1_i4	961	967
Hsa-Mir-10-P1c-v1_5p	MGSG_TRINITY_DN3100_c0_g1_i16	354	360
Hsa-Mir-10-P1c-v1_5p	MGSG_TRINITY_DN7366_c0_g1_i8	992	998
Hsa-Mir-10-P1c-v1_5p	MGSG_TRINITY_DN7826_c0_g1_i6	233	239
Hsa-Mir-10-P1c-v1_5p	MGSG_TRINITY_DN13338_c0_g1_i1	88	94
Hsa-Mir-10-P1c-v1_5p	MGSG_TRINITY_DN8903_c0_g1_i1	700	706
Hsa-Mir-10-P1c-v1_5p	MGSG_TRINITY_DN52373_c0_g1_i4	908	914
Hsa-Mir-10-P1c-v1_5p	GEGO_TRINITY_DN19787_c0_g1_i1	88	94
Hsa-Mir-128-P2_3p	MGSG_TRINITY_DN99278_c0_g1_i3	445	451
Hsa-Mir-128-P2_3p	GEGO_TRINITY_DN394_c0_g1_i7	498	504
Hsa-Mir-128-P2_3p	MGSG_TRINITY_DN9696_c0_g2_i3	786	792
Hsa-Mir-128-P2_3p	MGSG_TRINITY_DN85394_c1_g1_i3	593	599
Hsa-Mir-128-P2_3p	GEGO_TRINITY_DN144502_c0_g1_i2	810	816
Hsa-Mir-128-P2_3p	MGSG_TRINITY_DN1766_c0_g3_i1	432	438
Hsa-Mir-128-P2_3p	MGSG_TRINITY_DN1743_c1_g2_i1	450	456
Hsa-Mir-128-P2_3p	GEGO_TRINITY_DN1869_c0_g1_i9	412	418
Hsa-Mir-128-P2_3p	GEGO_TRINITY_DN11306_c1_g1_i1	148	154
Hsa-Mir-128-P2_3p	MGSG_TRINITY_DN25_c0_g1_i3	371	377
Hsa-Mir-128-P2_3p	MGSG_TRINITY_DN3081_c0_g1_i3	622	628
Hsa-Mir-128-P2_3p	GEGO_TRINITY_DN10760_c0_g1_i6	311	317
Hsa-Mir-128-P2_3p	MGSG_TRINITY_DN12060_c0_g1_i6	603	609
Hsa-Mir-128-P2_3p	MGSG_TRINITY_DN89249_c0_g1_i7	581	587
Hsa-Mir-128-P2_3p	GEGO_TRINITY_DN2324_c2_g1_i1	92	98
Hsa-Mir-128-P2_3p	MGSG_TRINITY_DN4902_c0_g1_i1	187	193
Hsa-Mir-128-P2_3p	GEGO_TRINITY_DN5173_c1_g1_i8	942	948
Hsa-Mir-128-P2_3p	GEGO_TRINITY_DN3390_c1_g2_i5	366	372
Hsa-Mir-128-P2_3p	GEGO_TRINITY_DN25100_c0_g1_i9	202	208
Hsa-Mir-128-P2_3p	MGSG_TRINITY_DN9758_c0_g1_i1	59	65
Hsa-Mir-128-P2_3p	MGSG_TRINITY_DN617_c0_g2_i1	697	703
Hsa-Mir-128-P2_3p	MGSG_TRINITY_DN1067_c2_g1_i3	748	754
Hsa-Mir-128-P2_3p	MGSG_TRINITY_DN16193_c0_g1_i2	315	321
Hsa-Mir-128-P2_3p	MGSG_TRINITY_DN4794_c0_g1_i13	601	607
Hsa-Mir-128-P2_3p	MGSG_TRINITY_DN899_c0_g2_i2	94	100
Hsa-Mir-128-P2_3p	MGSG_TRINITY_DN2751_c0_g1_i7	1013	1019
Hsa-Mir-128-P2_3p	MGSG_TRINITY_DN7853_c0_g1_i9	958	964
Hsa-Mir-128-P2_3p	MGSG_TRINITY_DN17675_c0_g2_i1	247	253
Hsa-Mir-128-P2_3p	MGSG_TRINITY_DN7040_c0_g1_i1	344	350
Hsa-Mir-128-P2_3p	GEGO_TRINITY_DN2565_c0_g2_i2	170	176
Hsa-Mir-342_3p	MGSG_TRINITY_DN2653_c1_g1_i2	1265	1271
Hsa-Mir-342_3p	GEGO_TRINITY_DN10531_c0_g1_i2	781	787
Hsa-Mir-342_3p	GEGO_TRINITY_DN4427_c0_g2_i2	1021	1027
Hsa-Mir-342_3p	GEGO_TRINITY_DN34_c0_g1_i3	696	702
Hsa-Mir-342_3p	MGSG_TRINITY_DN662_c0_g1_i3	98	104
Hsa-Mir-342_3p	GFVZ_TRINITY_DN6862_c0_g2_i1	919	925
Hsa-Mir-342_3p	MGSG_TRINITY_DN6474_c0_g1_i3	729	735
Hsa-Mir-342_3p	MGSG_TRINITY_DN6848_c1_g1_i5	1089	1095
Hsa-Mir-342_3p	MGSG_TRINITY_DN3498_c0_g1_i3	610	616
Hsa-Mir-342_3p	MGSG_TRINITY_DN4137_c0_g1_i5	1153	1159
Hsa-Mir-342_3p	GEGO_TRINITY_DN394_c0_g1_i12	668	674
Hsa-Mir-342_3p	GEGO_TRINITY_DN2451_c1_g1_i6	278	284
Hsa-Mir-342_3p	GEGO_TRINITY_DN668_c0_g1_i7	365	371
Hsa-Mir-342_3p	MGSG_TRINITY_DN7374_c0_g1_i1	823	829
Hsa-Mir-342_3p	MGSG_TRINITY_DN6457_c0_g1_i6	1513	1519
Hsa-Mir-342_3p	MGSG_TRINITY_DN7256_c0_g1_i1	766	772
Hsa-Mir-342_3p	MGSG_TRINITY_DN2817_c0_g1_i2	1395	1401
Hsa-Mir-342_3p	MGSG_TRINITY_DN5863_c0_g2_i4	171	177
Hsa-Mir-342_3p	MGSG_TRINITY_DN13002_c0_g2_i3	15	21
Hsa-Mir-342_3p	MGSG_TRINITY_DN10296_c0_g1_i4	470	476
Hsa-Mir-342_3p	MGSG_TRINITY_DN6496_c0_g1_i9	1377	1383
Hsa-Mir-342_3p	MGSG_TRINITY_DN3525_c0_g1_i2	433	439
Hsa-Mir-342_3p	MGSG_TRINITY_DN907_c0_g2_i5	745	751
Hsa-Mir-342_3p	GFVZ_TRINITY_DN4631_c0_g1_i7	772	778
Hsa-Mir-342_3p	GEGO_TRINITY_DN26820_c0_g1_i2	527	533
Hsa-Mir-342_3p	MGSG_TRINITY_DN630_c0_g2_i2	38	44
Hsa-Mir-342_3p	GEGO_TRINITY_DN8450_c0_g1_i2	457	463
Hsa-Mir-342_3p	GFVZ_TRINITY_DN13868_c0_g1_i1	1220	1226
Hsa-Mir-342_3p	MGSG_TRINITY_DN9560_c0_g1_i3	57	63
Hsa-Mir-342_3p	MGSG_TRINITY_DN666_c0_g1_i4	941	947
Hsa-Mir-342_3p	GFVZ_TRINITY_DN6291_c0_g1_i2	576	582
Hsa-Mir-342_3p	MGSG_TRINITY_DN1559_c2_g1_i5	158	164
Hsa-Mir-342_3p	MGSG_TRINITY_DN2016_c0_g1_i7	187	193
Hsa-Mir-342_3p	MGSG_TRINITY_DN17526_c0_g1_i5	1592	1598
Hsa-Mir-342_3p	MGSG_TRINITY_DN68547_c0_g1_i2	871	877
Hsa-Mir-342_3p	MGSG_TRINITY_DN38177_c0_g1_i1	638	644
Hsa-Mir-342_3p	GEGO_TRINITY_DN1734_c0_g1_i11	813	819
Hsa-Mir-342_3p	GEGO_TRINITY_DN94341_c0_g1_i1	467	473
Hsa-Mir-1251_5p	MGSG_TRINITY_DN3455_c0_g1_i15	947	953
Hsa-Mir-1251_5p	MGSG_TRINITY_DN2653_c1_g1_i2	886	892
Hsa-Mir-1251_5p	MGSG_TRINITY_DN8419_c0_g1_i1	654	660
Hsa-Mir-1251_5p	MGSG_TRINITY_DN12239_c0_g1_i1	993	999
Hsa-Mir-1251_5p	GEGO_TRINITY_DN485_c0_g1_i6	200	206
Hsa-Mir-1251_5p	MGSG_TRINITY_DN6105_c0_g2_i1	909	915
Hsa-Mir-1251_5p	MGSG_TRINITY_DN1380_c3_g1_i2	1631	1637
Hsa-Mir-1251_5p	MGSG_TRINITY_DN5319_c0_g1_i2	117	123
Hsa-Mir-1251_5p	GFVZ_TRINITY_DN1373_c0_g4_i2	103	109
Hsa-Mir-1251_5p	MGSG_TRINITY_DN13063_c0_g1_i2	548	554
Hsa-Mir-1251_5p	MGSG_TRINITY_DN4080_c2_g2_i3	244	250
Hsa-Mir-1251_5p	GEGO_TRINITY_DN2760_c0_g3_i2	160	166
Hsa-Mir-1251_5p	GEGO_TRINITY_DN8236_c0_g1_i4	373	379
Hsa-Mir-1251_5p	MGSG_TRINITY_DN1703_c0_g1_i3	215	221
Hsa-Mir-1251_5p	MGSG_TRINITY_DN8870_c0_g3_i5	294	300
Hsa-Mir-1251_5p	MGSG_TRINITY_DN6807_c0_g1_i7	421	427
Hsa-Mir-1251_5p	MGSG_TRINITY_DN3142_c2_g1_i4	117	123
Hsa-Mir-1251_5p	MGSG_TRINITY_DN271_c0_g1_i4	1369	1375
Hsa-Mir-1251_5p	MGSG_TRINITY_DN5863_c0_g2_i4	571	577
Hsa-Mir-1251_5p	GEGO_TRINITY_DN6784_c0_g1_i3	450	456
Hsa-Mir-1251_5p	MGSG_TRINITY_DN304_c0_g1_i3	248	254
Hsa-Mir-1251_5p	GFVZ_TRINITY_DN1502_c1_g1_i1	693	699
Hsa-Mir-1251_5p	MGSG_TRINITY_DN6663_c0_g1_i3	1385	1391
Hsa-Mir-1251_5p	MGSG_TRINITY_DN59443_c0_g1_i1	815	821
Hsa-Mir-1251_5p	GEGO_TRINITY_DN10357_c0_g1_i7	542	548
Hsa-Mir-1251_5p	MGSG_TRINITY_DN888_c0_g1_i2	1133	1139
Hsa-Mir-1251_5p	MGSG_TRINITY_DN73268_c1_g1_i3	522	528
Hsa-Mir-1251_5p	MGSG_TRINITY_DN32467_c0_g1_i4	1009	1015
Hsa-Mir-1251_5p	MGSG_TRINITY_DN2971_c0_g2_i1	867	873
Hsa-Mir-1251_5p	GEGO_TRINITY_DN30919_c0_g2_i1	279	285
Hsa-Mir-1251_5p	GEGO_TRINITY_DN1089_c0_g1_i1	1007	1013
Hsa-Mir-1251_5p	GEGO_TRINITY_DN1269_c0_g1_i12	977	983
Hsa-Mir-1251_5p	MGSG_TRINITY_DN5927_c0_g1_i6	1241	1247
Hsa-Mir-1251_5p	GFVZ_TRINITY_DN9553_c1_g1_i2	42	48
Hsa-Mir-1251_5p	MGSG_TRINITY_DN4206_c0_g1_i1	202	208
Hsa-Mir-1251_5p	MGSG_TRINITY_DN4442_c0_g1_i6	1037	1043
Hsa-Mir-1251_5p	MGSG_TRINITY_DN7402_c0_g1_i1	493	499
Hsa-Mir-1251_5p	MGSG_TRINITY_DN5645_c0_g1_i4	772	778
Hsa-Mir-430-P6_3p	MGSG_TRINITY_DN1627_c1_g1_i1	411	417
Hsa-Mir-430-P6_3p	MGSG_TRINITY_DN210_c0_g1_i6	379	385
Hsa-Mir-430-P6_3p	MGSG_TRINITY_DN12547_c0_g1_i10	396	402
Hsa-Mir-430-P6_3p	MGSG_TRINITY_DN319_c11_g1_i4	1349	1355
Hsa-Mir-430-P6_3p	GEGO_TRINITY_DN7260_c0_g1_i1	1587	1593
Hsa-Mir-430-P6_3p	MGSG_TRINITY_DN1227_c0_g1_i2	508	514
Hsa-Mir-430-P6_3p	GFVZ_TRINITY_DN439_c0_g1_i3	1457	1463
Hsa-Mir-430-P6_3p	MGSG_TRINITY_DN3929_c0_g1_i4	281	287
Hsa-Mir-430-P6_3p	MGSG_TRINITY_DN379_c1_g1_i7	168	174
Hsa-Mir-430-P6_3p	GEGO_TRINITY_DN3140_c0_g1_i11	797	803
Hsa-Mir-430-P6_3p	GEGO_TRINITY_DN2375_c1_g1_i4	1364	1370
Hsa-Mir-430-P6_3p	GEGO_TRINITY_DN8616_c0_g2_i1	1227	1233
Hsa-Mir-430-P6_3p	MGSG_TRINITY_DN1608_c0_g1_i20	174	180
Hsa-Mir-430-P6_3p	GEGO_TRINITY_DN8_c4_g1_i4	20	26
Hsa-Mir-430-P6_3p	MGSG_TRINITY_DN2643_c0_g1_i6	956	962
Hsa-Mir-430-P6_3p	MGSG_TRINITY_DN7659_c0_g1_i3	611	617
Hsa-Mir-430-P6_3p	GEGO_TRINITY_DN7241_c0_g1_i2	412	418
Hsa-Mir-430-P6_3p	MGSG_TRINITY_DN1696_c2_g1_i4	297	303
Hsa-Mir-430-P6_3p	GFVZ_TRINITY_DN1230_c0_g2_i3	670	676
Hsa-Mir-430-P6_3p	GEGO_TRINITY_DN63098_c0_g1_i1	561	567
Hsa-Mir-430-P6_3p	MGSG_TRINITY_DN3549_c0_g2_i2	790	796
Hsa-Mir-430-P6_3p	GEGO_TRINITY_DN24556_c0_g1_i4	158	164
Hsa-Mir-430-P6_3p	GEGO_TRINITY_DN4983_c0_g1_i5	1201	1207
Hsa-Mir-430-P6_3p	MGSG_TRINITY_DN8772_c0_g1_i1	211	217
Hsa-Mir-430-P6_3p	MGSG_TRINITY_DN209_c2_g1_i1	466	472
Hsa-Mir-430-P6_3p	MGSG_TRINITY_DN4247_c1_g1_i3	229	235
Hsa-Mir-430-P6_3p	MGSG_TRINITY_DN11029_c0_g1_i2	1320	1326
Hsa-Mir-430-P6_3p	MGSG_TRINITY_DN3233_c0_g1_i6	1399	1405
Hsa-Mir-430-P6_3p	GEGO_TRINITY_DN26434_c0_g1_i1	232	238
Hsa-Mir-430-P6_3p	MGSG_TRINITY_DN4611_c3_g1_i5	22	28
Hsa-Mir-430-P6_3p	MGSG_TRINITY_DN171_c0_g1_i6	438	444
Hsa-Mir-430-P6_3p	MGSG_TRINITY_DN4207_c0_g1_i3	469	475
Hsa-Mir-430-P6_3p	MGSG_TRINITY_DN1080_c0_g1_i5	724	730
Hsa-Mir-430-P6_3p	GFVZ_TRINITY_DN135477_c1_g1_i4	1292	1298
Hsa-Mir-430-P6_3p	MGSG_TRINITY_DN2475_c0_g1_i4	656	662
Hsa-Mir-430-P6_3p	MGSG_TRINITY_DN6098_c0_g1_i3	578	584
Hsa-Mir-430-P6_3p	GFVZ_TRINITY_DN1619_c0_g1_i2	644	650
Hsa-Mir-430-P6_3p	MGSG_TRINITY_DN11307_c0_g1_i4	419	425
Hsa-Mir-430-P6_3p	GFVZ_TRINITY_DN116408_c0_g2_i1	1379	1385
Hsa-Mir-430-P6_3p	MGSG_TRINITY_DN17105_c0_g1_i2	388	394
Hsa-Mir-430-P6_3p	MGSG_TRINITY_DN12346_c0_g1_i11	268	274
Hsa-Mir-430-P6_3p	MGSG_TRINITY_DN8118_c0_g1_i7	1719	1725
Hsa-Mir-430-P6_3p	MGSG_TRINITY_DN10296_c0_g1_i4	1245	1251
Hsa-Mir-430-P6_3p	GFVZ_TRINITY_DN2724_c0_g2_i1	208	214
Hsa-Mir-430-P6_3p	MGSG_TRINITY_DN362_c0_g1_i4	763	769
Hsa-Mir-430-P6_3p	MGSG_TRINITY_DN9557_c0_g1_i4	244	250
Hsa-Mir-430-P6_3p	GEGO_TRINITY_DN38389_c0_g1_i1	242	248
Hsa-Mir-430-P6_3p	MGSG_TRINITY_DN8075_c0_g1_i2	1131	1137
Hsa-Mir-430-P6_3p	MGSG_TRINITY_DN3571_c3_g1_i2	444	450
Hsa-Mir-430-P6_3p	MGSG_TRINITY_DN6502_c0_g1_i4	1266	1272
Hsa-Mir-430-P6_3p	MGSG_TRINITY_DN10396_c0_g1_i2	138	144
Hsa-Mir-430-P6_3p	GFVZ_TRINITY_DN13159_c0_g1_i3	353	359
Hsa-Mir-430-P6_3p	MGSG_TRINITY_DN6616_c0_g1_i1	25	31
Hsa-Mir-430-P6_3p	GFVZ_TRINITY_DN3295_c0_g5_i5	1166	1172
Hsa-Mir-430-P6_3p	MGSG_TRINITY_DN15210_c0_g1_i1	44	50
Hsa-Mir-430-P6_3p	MGSG_TRINITY_DN2428_c0_g2_i1	235	241
Hsa-Mir-430-P6_3p	MGSG_TRINITY_DN238225_c0_g1_i1	391	397
Hsa-Mir-430-P6_3p	MGSG_TRINITY_DN5033_c0_g1_i4	1418	1424
Hsa-Mir-430-P6_3p	MGSG_TRINITY_DN9802_c0_g1_i3	564	570
Hsa-Mir-430-P6_3p	MGSG_TRINITY_DN43363_c0_g1_i5	1327	1333
Hsa-Mir-430-P6_3p	MGSG_TRINITY_DN3509_c0_g1_i1	536	542
Hsa-Mir-28-P2_3p	GFVZ_TRINITY_DN639_c1_g1_i6	713	719
Hsa-Mir-28-P2_3p	MGSG_TRINITY_DN1489_c0_g1_i11	529	535
Hsa-Mir-28-P2_3p	MGSG_TRINITY_DN234476_c0_g1_i1	1479	1485
Hsa-Mir-28-P2_3p	MGSG_TRINITY_DN5957_c0_g1_i11	143	149
Hsa-Mir-28-P2_3p	MGSG_TRINITY_DN8221_c0_g1_i2	567	573
Hsa-Mir-28-P2_3p	MGSG_TRINITY_DN3676_c0_g1_i1	111	117
Hsa-Mir-28-P2_3p	MGSG_TRINITY_DN1209_c2_g2_i3	62	68
Hsa-Mir-28-P2_3p	MGSG_TRINITY_DN306125_c0_g1_i1	120	126
Hsa-Mir-28-P2_3p	MGSG_TRINITY_DN1019_c0_g1_i6	183	189
Hsa-Mir-28-P2_3p	MGSG_TRINITY_DN379_c1_g1_i3	188	194
Hsa-Mir-28-P2_3p	MGSG_TRINITY_DN410_c1_g1_i13	432	438
Hsa-Mir-28-P2_3p	MGSG_TRINITY_DN4756_c0_g1_i1	744	750
Hsa-Mir-28-P2_3p	MGSG_TRINITY_DN2669_c0_g1_i8	1077	1083
Hsa-Mir-28-P2_3p	MGSG_TRINITY_DN9990_c0_g1_i3	1258	1264
Hsa-Mir-28-P2_3p	MGSG_TRINITY_DN3700_c0_g1_i1	40	46
Hsa-Mir-28-P2_3p	MGSG_TRINITY_DN1788_c0_g1_i8	526	532
Hsa-Mir-28-P2_3p	MGSG_TRINITY_DN29886_c1_g1_i1	256	262
Hsa-Mir-28-P2_3p	MGSG_TRINITY_DN4591_c0_g1_i5	51	57
Hsa-Mir-28-P2_3p	GEGO_TRINITY_DN8517_c0_g1_i4	469	475
Hsa-Mir-28-P2_3p	MGSG_TRINITY_DN12805_c0_g1_i10	778	784
Hsa-Mir-28-P2_3p	GEGO_TRINITY_DN2298_c0_g1_i3	1184	1190
Hsa-Mir-28-P2_3p	MGSG_TRINITY_DN1372_c0_g1_i2	327	333
Hsa-Mir-28-P2_3p	MGSG_TRINITY_DN30065_c0_g1_i11	10	16
Hsa-Mir-28-P2_3p	MGSG_TRINITY_DN10102_c0_g1_i10	256	262
Hsa-Mir-28-P2_3p	MGSG_TRINITY_DN436_c0_g1_i3	841	847
Hsa-Mir-28-P2_3p	GFVZ_TRINITY_DN1296_c0_g1_i4	1022	1028
Hsa-Mir-28-P2_3p	MGSG_TRINITY_DN1002_c0_g1_i4	117	123
Hsa-Mir-28-P2_3p	MGSG_TRINITY_DN4477_c0_g1_i1	504	510
Hsa-Mir-28-P2_3p	MGSG_TRINITY_DN2070_c0_g1_i4	692	698
Hsa-Mir-28-P2_3p	GEGO_TRINITY_DN2143_c1_g1_i3	1277	1283
Hsa-Mir-28-P2_3p	MGSG_TRINITY_DN4073_c0_g1_i14	762	768
Hsa-Mir-28-P2_3p	MGSG_TRINITY_DN3233_c0_g1_i6	1499	1505
Hsa-Mir-28-P2_3p	MGSG_TRINITY_DN9274_c0_g1_i4	495	501
Hsa-Mir-28-P2_3p	MGSG_TRINITY_DN23396_c0_g1_i2	290	296
Hsa-Mir-28-P2_3p	GFVZ_TRINITY_DN25419_c0_g2_i2	396	402
Hsa-Mir-28-P2_3p	GEGO_TRINITY_DN8468_c0_g2_i1	1673	1679
Hsa-Mir-28-P2_3p	MGSG_TRINITY_DN4840_c0_g1_i3	545	551
Hsa-Mir-28-P2_3p	MGSG_TRINITY_DN4840_c0_g1_i3	1087	1093
Hsa-Mir-28-P2_3p	GFVZ_TRINITY_DN3162_c0_g2_i2	26	32
Hsa-Mir-28-P2_3p	GEGO_TRINITY_DN16371_c0_g1_i3	83	89
Hsa-Mir-28-P2_3p	MGSG_TRINITY_DN1767_c0_g1_i3	220	226
Hsa-Mir-28-P2_3p	MGSG_TRINITY_DN21891_c0_g1_i2	553	559
Hsa-Mir-28-P2_3p	MGSG_TRINITY_DN7068_c0_g1_i1	510	516
Hsa-Mir-28-P2_3p	MGSG_TRINITY_DN1449_c0_g1_i1	173	179
Hsa-Mir-28-P2_3p	GEGO_TRINITY_DN112_c0_g1_i11	1685	1691
Hsa-Mir-28-P2_3p	MGSG_TRINITY_DN9224_c0_g1_i2	398	404
Hsa-Mir-28-P2_3p	MGSG_TRINITY_DN888_c0_g1_i2	440	446
Hsa-Mir-28-P2_3p	MGSG_TRINITY_DN907_c0_g2_i5	113	119
Hsa-Mir-28-P2_3p	MGSG_TRINITY_DN31469_c0_g1_i1	266	272
Hsa-Mir-28-P2_3p	GFVZ_TRINITY_DN86236_c0_g4_i1	936	942
Hsa-Mir-28-P2_3p	GEGO_TRINITY_DN2706_c0_g1_i4	1717	1723
Hsa-Mir-28-P2_3p	GEGO_TRINITY_DN245_c0_g1_i6	1667	1673
Hsa-Mir-28-P2_3p	GEGO_TRINITY_DN897_c0_g1_i4	500	506
Hsa-Mir-28-P2_3p	MGSG_TRINITY_DN6020_c0_g1_i7	1270	1276
Hsa-Mir-28-P2_3p	GEGO_TRINITY_DN2272_c0_g3_i1	293	299
Hsa-Mir-28-P2_3p	GEGO_TRINITY_DN816_c2_g1_i1	697	703
Hsa-Mir-28-P2_3p	GEGO_TRINITY_DN5449_c0_g1_i7	527	533
Hsa-Mir-28-P2_3p	MGSG_TRINITY_DN857_c0_g1_i2	267	273
Hsa-Mir-28-P2_3p	MGSG_TRINITY_DN21455_c0_g2_i5	159	165
Hsa-Mir-28-P2_3p	GEGO_TRINITY_DN217961_c0_g1_i7	152	158
Hsa-Mir-28-P2_3p	GFVZ_TRINITY_DN44638_c0_g1_i4	392	398
Hsa-Mir-28-P2_3p	MGSG_TRINITY_DN854_c0_g2_i1	703	709
Hsa-Mir-28-P2_3p	MGSG_TRINITY_DN6442_c0_g2_i3	12	18
Hsa-Mir-28-P2_3p	MGSG_TRINITY_DN6469_c0_g1_i4	356	362
Hsa-Mir-491_5p	GEGO_TRINITY_DN5346_c0_g1_i3	1072	1078
Hsa-Mir-491_5p	MGSG_TRINITY_DN27_c2_g1_i5	729	735
Hsa-Mir-491_5p	GEGO_TRINITY_DN744_c0_g1_i7	1293	1299
Hsa-Mir-491_5p	GFVZ_TRINITY_DN376_c0_g1_i4	755	761
Hsa-Mir-491_5p	MGSG_TRINITY_DN6995_c0_g1_i5	1282	1288
Hsa-Mir-491_5p	MGSG_TRINITY_DN1942_c0_g1_i5	1291	1297
Hsa-Mir-491_5p	MGSG_TRINITY_DN5077_c0_g1_i8	1588	1594
Hsa-Mir-491_5p	MGSG_TRINITY_DN6570_c0_g1_i1	700	706
Hsa-Mir-491_5p	MGSG_TRINITY_DN2434_c0_g4_i1	1049	1055
Hsa-Mir-491_5p	MGSG_TRINITY_DN6462_c0_g1_i1	11	17
Hsa-Mir-491_5p	MGSG_TRINITY_DN330_c0_g1_i7	221	227
Hsa-Mir-491_5p	MGSG_TRINITY_DN882_c0_g1_i1	1169	1175
Hsa-Mir-491_5p	MGSG_TRINITY_DN3967_c0_g1_i9	581	587
Hsa-Mir-491_5p	MGSG_TRINITY_DN510_c0_g4_i1	319	325
Hsa-Mir-491_5p	MGSG_TRINITY_DN4904_c0_g1_i4	1171	1177
Hsa-Mir-491_5p	MGSG_TRINITY_DN26243_c0_g1_i2	1057	1063
Hsa-Mir-491_5p	MGSG_TRINITY_DN2070_c0_g1_i4	76	82
Hsa-Mir-491_5p	GEGO_TRINITY_DN125_c0_g1_i21	841	847
Hsa-Mir-491_5p	MGSG_TRINITY_DN1703_c0_g1_i3	1219	1225
Hsa-Mir-491_5p	MGSG_TRINITY_DN3667_c0_g1_i1	27	33
Hsa-Mir-491_5p	MGSG_TRINITY_DN3667_c0_g1_i1	843	849
Hsa-Mir-491_5p	GEGO_TRINITY_DN863_c3_g1_i2	553	559
Hsa-Mir-491_5p	MGSG_TRINITY_DN10248_c0_g1_i2	234	240
Hsa-Mir-491_5p	MGSG_TRINITY_DN6556_c0_g1_i1	1526	1532
Hsa-Mir-491_5p	MGSG_TRINITY_DN6926_c0_g1_i4	880	886
Hsa-Mir-491_5p	MGSG_TRINITY_DN1115_c0_g1_i5	816	822
Hsa-Mir-491_5p	GEGO_TRINITY_DN6873_c0_g1_i5	711	717
Hsa-Mir-491_5p	MGSG_TRINITY_DN1127_c1_g1_i1	1247	1253
Hsa-Mir-491_5p	MGSG_TRINITY_DN3484_c0_g1_i4	366	372
Hsa-Mir-491_5p	MGSG_TRINITY_DN7643_c0_g1_i11	773	779
Hsa-Mir-491_5p	MGSG_TRINITY_DN6131_c0_g1_i1	155	161
Hsa-Mir-491_5p	MGSG_TRINITY_DN548_c0_g2_i4	664	670
Hsa-Mir-491_5p	GEGO_TRINITY_DN8372_c0_g1_i2	320	326
Hsa-Mir-491_5p	GEGO_TRINITY_DN1051_c0_g1_i3	1470	1476
Hsa-Mir-491_5p	MGSG_TRINITY_DN13485_c0_g2_i3	276	282
Hsa-Mir-491_5p	MGSG_TRINITY_DN6863_c0_g1_i13	1602	1608
Hsa-Mir-491_5p	MGSG_TRINITY_DN132965_c0_g1_i1	347	353
Hsa-Mir-491_5p	MGSG_TRINITY_DN3930_c0_g1_i1	917	923
Hsa-Mir-491_5p	MGSG_TRINITY_DN218_c0_g1_i19	601	607
Hsa-Mir-491_5p	MGSG_TRINITY_DN43747_c0_g1_i1	1366	1372
Hsa-Mir-491_5p	MGSG_TRINITY_DN1932_c1_g1_i10	87	93
Hsa-Mir-491_5p	MGSG_TRINITY_DN1504_c0_g1_i13	760	766
Hsa-Mir-491_5p	MGSG_TRINITY_DN1668_c1_g1_i1	282	288
Hsa-Mir-491_5p	GEGO_TRINITY_DN116_c1_g2_i9	61	67
Hsa-Mir-491_5p	MGSG_TRINITY_DN19106_c0_g1_i8	797	803
Hsa-Mir-491_5p	GEGO_TRINITY_DN72680_c0_g1_i1	1199	1205
Hsa-Mir-491_5p	GEGO_TRINITY_DN479060_c0_g1_i1	305	311
Hsa-Mir-491_5p	GFVZ_TRINITY_DN13926_c0_g1_i2	377	383
Hsa-Mir-491_5p	GEGO_TRINITY_DN2565_c0_g2_i2	358	364
Hsa-Mir-491_5p	GEGO_TRINITY_DN4472_c0_g1_i3	446	452
Hsa-Mir-491_5p	MGSG_TRINITY_DN13757_c0_g1_i8	601	607
Hsa-Mir-766_3p	MGSG_TRINITY_DN1282_c4_g1_i3	55	61
Hsa-Mir-766_3p	MGSG_TRINITY_DN2769_c0_g1_i1	319	325
Hsa-Mir-766_3p	MGSG_TRINITY_DN14134_c0_g1_i1	583	589
Hsa-Mir-766_3p	MGSG_TRINITY_DN2878_c0_g1_i5	685	691
Hsa-Mir-766_3p	MGSG_TRINITY_DN4934_c0_g1_i1	1316	1322
Hsa-Mir-766_3p	MGSG_TRINITY_DN1139_c1_g1_i1	421	427
Hsa-Mir-766_3p	MGSG_TRINITY_DN5437_c0_g1_i8	98	104
Hsa-Mir-766_3p	MGSG_TRINITY_DN10660_c0_g1_i3	981	987
Hsa-Mir-766_3p	MGSG_TRINITY_DN14660_c0_g1_i2	761	767
Hsa-Mir-766_3p	MGSG_TRINITY_DN13939_c0_g2_i4	148	154
Hsa-Mir-766_3p	GEGO_TRINITY_DN82_c1_g1_i4	428	434
Hsa-Mir-766_3p	MGSG_TRINITY_DN3306_c0_g1_i2	308	314
Hsa-Mir-766_3p	MGSG_TRINITY_DN454894_c0_g1_i1	89	95
Hsa-Mir-766_3p	MGSG_TRINITY_DN662_c0_g1_i8	1146	1152
Hsa-Mir-766_3p	MGSG_TRINITY_DN12132_c0_g1_i1	591	597
Hsa-Mir-766_3p	MGSG_TRINITY_DN7717_c0_g1_i2	939	945
Hsa-Mir-766_3p	MGSG_TRINITY_DN7646_c0_g1_i3	1491	1497
Hsa-Mir-766_3p	GFVZ_TRINITY_DN13929_c0_g1_i9	194	200
Hsa-Mir-766_3p	MGSG_TRINITY_DN1015_c0_g1_i1	551	557
Hsa-Mir-766_3p	GEGO_TRINITY_DN30531_c0_g1_i2	295	301
Hsa-Mir-766_3p	MGSG_TRINITY_DN3752_c0_g1_i6	477	483
Hsa-Mir-766_3p	MGSG_TRINITY_DN14475_c0_g1_i1	399	405
Hsa-Mir-766_3p	GEGO_TRINITY_DN6873_c0_g1_i5	530	536
Hsa-Mir-766_3p	MGSG_TRINITY_DN22812_c0_g1_i2	288	294
Hsa-Mir-766_3p	MGSG_TRINITY_DN10003_c0_g1_i1	140	146
Hsa-Mir-766_3p	MGSG_TRINITY_DN1004_c0_g1_i7	528	534
Hsa-Mir-766_3p	GEGO_TRINITY_DN7485_c0_g1_i1	90	96
Hsa-Mir-766_3p	MGSG_TRINITY_DN2839_c0_g2_i1	945	951
Hsa-Mir-766_3p	MGSG_TRINITY_DN46413_c0_g1_i1	279	285
Hsa-Mir-766_3p	MGSG_TRINITY_DN2832_c0_g1_i2	681	687
Hsa-Mir-766_3p	GEGO_TRINITY_DN7759_c0_g1_i3	1118	1124
Hsa-Mir-766_3p	MGSG_TRINITY_DN72272_c0_g1_i2	573	579
Hsa-Mir-766_3p	GFVZ_TRINITY_DN11285_c0_g1_i1	80	86
Hsa-Mir-766_3p	GEGO_TRINITY_DN18753_c0_g1_i1	898	904
Hsa-Mir-766_3p	GEGO_TRINITY_DN2565_c0_g2_i2	958	964
Hsa-Mir-29-P2b_3p	MGSG_TRINITY_DN8916_c0_g1_i1	1431	1437
Hsa-Mir-29-P2b_3p	GEGO_TRINITY_DN10091_c0_g1_i2	2	8
Hsa-Mir-29-P2b_3p	MGSG_TRINITY_DN28506_c0_g1_i1	312	318
Hsa-Mir-29-P2b_3p	GFVZ_TRINITY_DN1481_c0_g1_i2	542	548
Hsa-Mir-29-P2b_3p	MGSG_TRINITY_DN6027_c0_g1_i1	509	515
Hsa-Mir-29-P2b_3p	GEGO_TRINITY_DN3002_c0_g2_i6	178	184
Hsa-Mir-29-P2b_3p	MGSG_TRINITY_DN3145_c0_g1_i5	1014	1020
Hsa-Mir-29-P2b_3p	MGSG_TRINITY_DN26035_c0_g1_i5	1566	1572
Hsa-Mir-29-P2b_3p	MGSG_TRINITY_DN662_c0_g1_i8	70	76
Hsa-Mir-29-P2b_3p	MGSG_TRINITY_DN12077_c0_g2_i1	399	405
Hsa-Mir-29-P2b_3p	GFVZ_TRINITY_DN6594_c0_g1_i7	488	494
Hsa-Mir-29-P2b_3p	MGSG_TRINITY_DN12052_c0_g1_i1	614	620
Hsa-Mir-29-P2b_3p	MGSG_TRINITY_DN809_c3_g1_i1	1057	1063
Hsa-Mir-29-P2b_3p	GEGO_TRINITY_DN11438_c0_g1_i5	83	89
Hsa-Mir-29-P2b_3p	MGSG_TRINITY_DN6966_c0_g1_i3	582	588
Hsa-Mir-29-P2b_3p	MGSG_TRINITY_DN4195_c0_g1_i2	232	238
Hsa-Mir-29-P2b_3p	MGSG_TRINITY_DN15292_c0_g1_i3	207	213
Hsa-Mir-29-P2b_3p	GEGO_TRINITY_DN4471_c0_g1_i6	840	846
Hsa-Mir-29-P2b_3p	MGSG_TRINITY_DN1251_c0_g1_i3	1363	1369
Hsa-Mir-29-P2b_3p	MGSG_TRINITY_DN1161_c1_g1_i19	272	278
Hsa-Mir-29-P2b_3p	GEGO_TRINITY_DN4731_c0_g1_i1	93	99
Hsa-Mir-29-P2b_3p	GEGO_TRINITY_DN9313_c0_g1_i1	261	267
Hsa-Mir-29-P2b_3p	GFVZ_TRINITY_DN443_c0_g1_i8	759	765
Hsa-Mir-29-P2b_3p	MGSG_TRINITY_DN8075_c0_g1_i2	1296	1302
Hsa-Mir-29-P2b_3p	MGSG_TRINITY_DN132965_c0_g1_i1	1042	1048
Hsa-Mir-29-P2b_3p	MGSG_TRINITY_DN4497_c0_g1_i3	830	836
Hsa-Mir-29-P2b_3p	MGSG_TRINITY_DN4497_c0_g1_i3	1439	1445
Hsa-Mir-29-P2b_3p	GEGO_TRINITY_DN2272_c0_g3_i1	257	263
Hsa-Mir-29-P2b_3p	GEGO_TRINITY_DN7931_c0_g1_i2	1260	1266
Hsa-Mir-29-P2b_3p	MGSG_TRINITY_DN1286_c0_g1_i5	1457	1463
Hsa-Mir-29-P2b_3p	MGSG_TRINITY_DN1559_c2_g1_i5	831	837
Hsa-Mir-29-P2b_3p	MGSG_TRINITY_DN1559_c2_g1_i5	1631	1637
Hsa-Mir-29-P2b_3p	GEGO_TRINITY_DN1830_c6_g2_i4	283	289
Hsa-Mir-29-P2b_3p	GFVZ_TRINITY_DN13056_c0_g1_i1	130	136
Hsa-Mir-29-P2b_3p	MGSG_TRINITY_DN2214_c1_g1_i1	768	774
Hsa-Mir-29-P2b_3p	GEGO_TRINITY_DN7099_c0_g1_i1	1498	1504
Hsa-Mir-506-P1_3p	MGSG_TRINITY_DN82831_c0_g1_i1	75	81
Hsa-Mir-506-P1_3p	GEGO_TRINITY_DN10091_c0_g1_i2	444	450
Hsa-Mir-506-P1_3p	MGSG_TRINITY_DN86307_c0_g1_i1	692	698
Hsa-Mir-506-P1_3p	MGSG_TRINITY_DN9284_c0_g1_i1	110	116
Hsa-Mir-506-P1_3p	GFVZ_TRINITY_DN1084_c0_g1_i8	1395	1401
Hsa-Mir-506-P1_3p	GFVZ_TRINITY_DN618_c0_g1_i2	724	730
Hsa-Mir-506-P1_3p	GEGO_TRINITY_DN3577_c0_g1_i4	1622	1628
Hsa-Mir-506-P1_3p	MGSG_TRINITY_DN5446_c0_g1_i1	586	592
Hsa-Mir-506-P1_3p	MGSG_TRINITY_DN6444_c0_g1_i3	1100	1106
Hsa-Mir-506-P1_3p	GEGO_TRINITY_DN5562_c0_g1_i9	54	60
Hsa-Mir-506-P1_3p	MGSG_TRINITY_DN3243_c0_g1_i3	218	224
Hsa-Mir-506-P1_3p	MGSG_TRINITY_DN2506_c0_g1_i3	933	939
Hsa-Mir-506-P1_3p	GEGO_TRINITY_DN5458_c2_g1_i1	596	602
Hsa-Mir-506-P1_3p	GEGO_TRINITY_DN9940_c0_g1_i1	322	328
Hsa-Mir-506-P1_3p	MGSG_TRINITY_DN1159_c0_g1_i11	188	194
Hsa-Mir-506-P1_3p	MGSG_TRINITY_DN4314_c1_g1_i5	466	472
Hsa-Mir-506-P1_3p	MGSG_TRINITY_DN26597_c0_g1_i8	1048	1054
Hsa-Mir-506-P1_3p	MGSG_TRINITY_DN2526_c0_g1_i1	709	715
Hsa-Mir-506-P1_3p	MGSG_TRINITY_DN3556_c0_g1_i2	193	199
Hsa-Mir-506-P1_3p	MGSG_TRINITY_DN3556_c0_g1_i2	891	897
Hsa-Mir-506-P1_3p	MGSG_TRINITY_DN2512_c0_g1_i2	406	412
Hsa-Mir-506-P1_3p	MGSG_TRINITY_DN775_c0_g1_i2	220	226
Hsa-Mir-506-P1_3p	MGSG_TRINITY_DN13364_c0_g3_i1	283	289
Hsa-Mir-506-P1_3p	GEGO_TRINITY_DN292_c0_g1_i5	547	553
Hsa-Mir-506-P1_3p	MGSG_TRINITY_DN6848_c1_g1_i5	1102	1108
Hsa-Mir-506-P1_3p	MGSG_TRINITY_DN4477_c0_g1_i1	537	543
Hsa-Mir-506-P1_3p	MGSG_TRINITY_DN8562_c0_g1_i1	48	54
Hsa-Mir-506-P1_3p	MGSG_TRINITY_DN144612_c0_g1_i1	1392	1398
Hsa-Mir-506-P1_3p	GEGO_TRINITY_DN1297_c0_g1_i3	1143	1149
Hsa-Mir-506-P1_3p	MGSG_TRINITY_DN197_c0_g1_i10	859	865
Hsa-Mir-506-P1_3p	MGSG_TRINITY_DN9886_c0_g1_i2	499	505
Hsa-Mir-506-P1_3p	MGSG_TRINITY_DN76664_c0_g1_i7	544	550
Hsa-Mir-506-P1_3p	MGSG_TRINITY_DN85514_c0_g1_i1	82	88
Hsa-Mir-506-P1_3p	GEGO_TRINITY_DN668_c0_g1_i7	848	854
Hsa-Mir-506-P1_3p	GEGO_TRINITY_DN11438_c0_g1_i5	880	886
Hsa-Mir-506-P1_3p	MGSG_TRINITY_DN6466_c0_g1_i1	210	216
Hsa-Mir-506-P1_3p	MGSG_TRINITY_DN236304_c0_g1_i2	522	528
Hsa-Mir-506-P1_3p	MGSG_TRINITY_DN11868_c0_g1_i7	571	577
Hsa-Mir-506-P1_3p	GEGO_TRINITY_DN8468_c0_g2_i1	870	876
Hsa-Mir-506-P1_3p	GFVZ_TRINITY_DN135477_c1_g1_i4	951	957
Hsa-Mir-506-P1_3p	MGSG_TRINITY_DN6926_c0_g1_i4	576	582
Hsa-Mir-506-P1_3p	MGSG_TRINITY_DN7536_c0_g1_i7	590	596
Hsa-Mir-506-P1_3p	MGSG_TRINITY_DN961_c0_g3_i5	782	788
Hsa-Mir-506-P1_3p	GEGO_TRINITY_DN87_c0_g1_i10	827	833
Hsa-Mir-506-P1_3p	GEGO_TRINITY_DN9785_c1_g1_i11	1112	1118
Hsa-Mir-506-P1_3p	MGSG_TRINITY_DN2655_c0_g1_i3	760	766
Hsa-Mir-506-P1_3p	GEGO_TRINITY_DN11037_c0_g1_i1	356	362
Hsa-Mir-506-P1_3p	MGSG_TRINITY_DN6128_c0_g2_i3	61	67
Hsa-Mir-506-P1_3p	MGSG_TRINITY_DN16569_c0_g1_i7	1198	1204
Hsa-Mir-506-P1_3p	MGSG_TRINITY_DN85360_c0_g1_i4	83	89
Hsa-Mir-506-P1_3p	GFVZ_TRINITY_DN86236_c0_g4_i1	1405	1411
Hsa-Mir-506-P1_3p	GFVZ_TRINITY_DN4657_c0_g1_i1	286	292
Hsa-Mir-506-P1_3p	MGSG_TRINITY_DN2849_c0_g2_i6	362	368
Hsa-Mir-506-P1_3p	GEGO_TRINITY_DN3307_c0_g1_i2	611	617
Hsa-Mir-506-P1_3p	MGSG_TRINITY_DN10538_c0_g1_i5	841	847
Hsa-Mir-506-P1_3p	MGSG_TRINITY_DN1668_c1_g1_i1	117	123
Hsa-Mir-506-P1_3p	MGSG_TRINITY_DN2605_c1_g5_i1	76	82
Hsa-Mir-506-P1_3p	MGSG_TRINITY_DN23514_c0_g1_i4	1198	1204
Hsa-Mir-506-P1_3p	MGSG_TRINITY_DN1427_c1_g1_i1	551	557
Hsa-Mir-506-P1_3p	MGSG_TRINITY_DN9190_c0_g1_i2	933	939
Hsa-Mir-506-P1_3p	MGSG_TRINITY_DN38177_c0_g1_i1	379	385
Hsa-Mir-506-P1_3p	MGSG_TRINITY_DN9584_c0_g1_i6	1337	1343
Hsa-Mir-506-P1_3p	MGSG_TRINITY_DN1077_c0_g1_i5	205	211
Hsa-Mir-8-P2a_3p	MGSG_TRINITY_DN327_c9_g1_i1	672	678
Hsa-Mir-8-P2a_3p	MGSG_TRINITY_DN35633_c0_g1_i1	365	371
Hsa-Mir-8-P2a_3p	MGSG_TRINITY_DN9653_c0_g1_i2	103	109
Hsa-Mir-8-P2a_3p	GEGO_TRINITY_DN51340_c0_g1_i1	124	130
Hsa-Mir-8-P2a_3p	GFVZ_TRINITY_DN2506_c0_g3_i2	896	902
Hsa-Mir-8-P2a_3p	MGSG_TRINITY_DN962_c0_g1_i10	1597	1603
Hsa-Mir-8-P2a_3p	MGSG_TRINITY_DN383_c2_g3_i1	645	651
Hsa-Mir-8-P2a_3p	MGSG_TRINITY_DN5356_c0_g1_i3	317	323
Hsa-Mir-8-P2a_3p	MGSG_TRINITY_DN3206_c0_g1_i3	918	924
Hsa-Mir-8-P2a_3p	MGSG_TRINITY_DN9840_c0_g2_i3	33	39
Hsa-Mir-8-P2a_3p	MGSG_TRINITY_DN1696_c2_g1_i4	312	318
Hsa-Mir-8-P2a_3p	MGSG_TRINITY_DN7708_c0_g1_i1	195	201
Hsa-Mir-8-P2a_3p	MGSG_TRINITY_DN16719_c0_g1_i1	1093	1099
Hsa-Mir-8-P2a_3p	MGSG_TRINITY_DN4048_c0_g1_i2	17	23
Hsa-Mir-8-P2a_3p	MGSG_TRINITY_DN3772_c2_g1_i8	1502	1508
Hsa-Mir-8-P2a_3p	GEGO_TRINITY_DN175014_c0_g1_i2	1125	1131
Hsa-Mir-8-P2a_3p	MGSG_TRINITY_DN12132_c0_g1_i1	844	850
Hsa-Mir-8-P2a_3p	MGSG_TRINITY_DN30065_c0_g1_i11	869	875
Hsa-Mir-8-P2a_3p	GFVZ_TRINITY_DN16606_c1_g2_i1	271	277
Hsa-Mir-8-P2a_3p	MGSG_TRINITY_DN13696_c0_g1_i8	278	284
Hsa-Mir-8-P2a_3p	MGSG_TRINITY_DN6917_c0_g1_i4	460	466
Hsa-Mir-8-P2a_3p	MGSG_TRINITY_DN14911_c0_g1_i2	423	429
Hsa-Mir-8-P2a_3p	GEGO_TRINITY_DN125_c0_g1_i2	425	431
Hsa-Mir-8-P2a_3p	MGSG_TRINITY_DN166918_c0_g1_i1	381	387
Hsa-Mir-8-P2a_3p	MGSG_TRINITY_DN25120_c0_g1_i2	848	854
Hsa-Mir-8-P2a_3p	MGSG_TRINITY_DN4688_c0_g1_i3	553	559
Hsa-Mir-8-P2a_3p	MGSG_TRINITY_DN1115_c0_g1_i5	339	345
Hsa-Mir-8-P2a_3p	GEGO_TRINITY_DN285_c0_g1_i12	23	29
Hsa-Mir-8-P2a_3p	GEGO_TRINITY_DN3725_c0_g1_i3	1368	1374
Hsa-Mir-8-P2a_3p	GFVZ_TRINITY_DN27_c0_g2_i4	695	701
Hsa-Mir-8-P2a_3p	MGSG_TRINITY_DN143_c0_g1_i1	116	122
Hsa-Mir-8-P2a_3p	MGSG_TRINITY_DN5143_c0_g1_i2	432	438
Hsa-Mir-8-P2a_3p	GEGO_TRINITY_DN6873_c0_g1_i5	345	351
Hsa-Mir-8-P2a_3p	GEGO_TRINITY_DN6873_c0_g1_i5	355	361
Hsa-Mir-8-P2a_3p	MGSG_TRINITY_DN12346_c0_g1_i11	549	555
Hsa-Mir-8-P2a_3p	MGSG_TRINITY_DN24052_c0_g1_i6	1637	1643
Hsa-Mir-8-P2a_3p	MGSG_TRINITY_DN2893_c0_g1_i4	296	302
Hsa-Mir-8-P2a_3p	MGSG_TRINITY_DN1004_c0_g1_i7	1411	1417
Hsa-Mir-8-P2a_3p	MGSG_TRINITY_DN923_c1_g3_i2	209	215
Hsa-Mir-8-P2a_3p	GFVZ_TRINITY_DN2724_c0_g2_i1	411	417
Hsa-Mir-8-P2a_3p	MGSG_TRINITY_DN3381_c0_g1_i2	602	608
Hsa-Mir-8-P2a_3p	MGSG_TRINITY_DN8503_c0_g1_i2	557	563
Hsa-Mir-8-P2a_3p	MGSG_TRINITY_DN10448_c0_g1_i4	255	261
Hsa-Mir-8-P2a_3p	MGSG_TRINITY_DN2229_c0_g2_i1	953	959
Hsa-Mir-8-P2a_3p	MGSG_TRINITY_DN7636_c0_g1_i6	143	149
Hsa-Mir-8-P2a_3p	GFVZ_TRINITY_DN86236_c0_g4_i1	481	487
Hsa-Mir-8-P2a_3p	MGSG_TRINITY_DN3_c1_g1_i2	872	878
Hsa-Mir-8-P2a_3p	MGSG_TRINITY_DN10041_c2_g1_i2	1336	1342
Hsa-Mir-8-P2a_3p	MGSG_TRINITY_DN8114_c0_g1_i2	4	10
Hsa-Mir-8-P2a_3p	MGSG_TRINITY_DN3953_c0_g1_i2	462	468
Hsa-Mir-8-P2a_3p	MGSG_TRINITY_DN666_c0_g1_i5	1178	1184
Hsa-Mir-8-P2a_3p	GFVZ_TRINITY_DN40300_c0_g1_i1	149	155
Hsa-Mir-8-P2a_3p	GEGO_TRINITY_DN116_c1_g2_i9	153	159
Hsa-Mir-8-P2a_3p	MGSG_TRINITY_DN5477_c0_g2_i3	1122	1128
Hsa-Mir-8-P2a_3p	MGSG_TRINITY_DN14923_c0_g1_i3	734	740
Hsa-Mir-8-P2a_3p	GFVZ_TRINITY_DN7321_c0_g2_i2	254	260
Hsa-Mir-8-P2a_3p	MGSG_TRINITY_DN15645_c0_g2_i3	569	575
Hsa-Mir-8-P2a_3p	GFVZ_TRINITY_DN4532_c1_g1_i3	553	559
Hsa-Mir-8-P2a_3p	GEGO_TRINITY_DN14668_c0_g1_i1	530	536
Hsa-Mir-3146_3p	MGSG_TRINITY_DN1507_c0_g1_i4	1179	1185
Hsa-Mir-3146_3p	MGSG_TRINITY_DN4022_c0_g1_i6	789	795
Hsa-Mir-3146_3p	MGSG_TRINITY_DN9653_c0_g1_i1	796	802
Hsa-Mir-3146_3p	MGSG_TRINITY_DN57898_c0_g1_i2	275	281
Hsa-Mir-3146_3p	MGSG_TRINITY_DN345_c0_g2_i2	853	859
Hsa-Mir-3146_3p	GFVZ_TRINITY_DN19970_c0_g1_i4	851	857
Hsa-Mir-3146_3p	MGSG_TRINITY_DN4358_c0_g1_i1	841	847
Hsa-Mir-3146_3p	GEGO_TRINITY_DN3140_c0_g1_i11	1207	1213
Hsa-Mir-3146_3p	GEGO_TRINITY_DN2375_c1_g1_i4	566	572
Hsa-Mir-3146_3p	MGSG_TRINITY_DN5437_c0_g1_i8	1296	1302
Hsa-Mir-3146_3p	MGSG_TRINITY_DN5947_c0_g2_i2	1375	1381
Hsa-Mir-3146_3p	GEGO_TRINITY_DN4330_c0_g1_i2	434	440
Hsa-Mir-3146_3p	MGSG_TRINITY_DN10758_c0_g1_i2	307	313
Hsa-Mir-3146_3p	GEGO_TRINITY_DN10687_c0_g1_i1	129	135
Hsa-Mir-3146_3p	MGSG_TRINITY_DN4455_c0_g1_i2	192	198
Hsa-Mir-3146_3p	MGSG_TRINITY_DN7303_c0_g1_i1	294	300
Hsa-Mir-3146_3p	MGSG_TRINITY_DN1380_c3_g1_i2	544	550
Hsa-Mir-3146_3p	MGSG_TRINITY_DN4834_c0_g1_i6	732	738
Hsa-Mir-3146_3p	MGSG_TRINITY_DN4567_c0_g1_i9	1076	1082
Hsa-Mir-3146_3p	MGSG_TRINITY_DN6252_c0_g1_i2	825	831
Hsa-Mir-3146_3p	MGSG_TRINITY_DN671_c0_g1_i8	815	821
Hsa-Mir-3146_3p	MGSG_TRINITY_DN5736_c0_g1_i2	66	72
Hsa-Mir-3146_3p	GEGO_TRINITY_DN8517_c0_g1_i4	929	935
Hsa-Mir-3146_3p	GEGO_TRINITY_DN30183_c0_g1_i6	1004	1010
Hsa-Mir-3146_3p	MGSG_TRINITY_DN5495_c0_g1_i7	8	14
Hsa-Mir-3146_3p	MGSG_TRINITY_DN12052_c0_g1_i1	109	115
Hsa-Mir-3146_3p	MGSG_TRINITY_DN5031_c0_g1_i1	1128	1134
Hsa-Mir-3146_3p	MGSG_TRINITY_DN4905_c0_g1_i2	583	589
Hsa-Mir-3146_3p	MGSG_TRINITY_DN1002_c0_g1_i4	987	993
Hsa-Mir-3146_3p	MGSG_TRINITY_DN346_c0_g1_i8	388	394
Hsa-Mir-3146_3p	MGSG_TRINITY_DN23396_c0_g1_i2	401	407
Hsa-Mir-3146_3p	MGSG_TRINITY_DN5309_c0_g1_i7	1144	1150
Hsa-Mir-3146_3p	GEGO_TRINITY_DN711_c0_g1_i6	409	415
Hsa-Mir-3146_3p	GFVZ_TRINITY_DN595_c0_g2_i3	1232	1238
Hsa-Mir-3146_3p	GFVZ_TRINITY_DN14937_c0_g2_i3	217	223
Hsa-Mir-3146_3p	MGSG_TRINITY_DN6098_c0_g1_i3	712	718
Hsa-Mir-3146_3p	GFVZ_TRINITY_DN55021_c0_g2_i1	113	119
Hsa-Mir-3146_3p	MGSG_TRINITY_DN11264_c0_g1_i2	813	819
Hsa-Mir-3146_3p	MGSG_TRINITY_DN13002_c0_g2_i3	216	222
Hsa-Mir-3146_3p	GFVZ_TRINITY_DN1686_c0_g1_i1	479	485
Hsa-Mir-3146_3p	MGSG_TRINITY_DN7197_c2_g1_i5	1458	1464
Hsa-Mir-3146_3p	MGSG_TRINITY_DN6131_c0_g1_i8	671	677
Hsa-Mir-3146_3p	MGSG_TRINITY_DN5945_c0_g1_i1	688	694
Hsa-Mir-3146_3p	GEGO_TRINITY_DN2774_c0_g1_i7	669	675
Hsa-Mir-3146_3p	GEGO_TRINITY_DN2053_c1_g1_i4	89	95
Hsa-Mir-3146_3p	GFVZ_TRINITY_DN7154_c1_g4_i1	375	381
Hsa-Mir-3146_3p	MGSG_TRINITY_DN6521_c0_g1_i5	1063	1069
Hsa-Mir-3146_3p	MGSG_TRINITY_DN977_c1_g2_i4	858	864
Hsa-Mir-3146_3p	MGSG_TRINITY_DN12038_c0_g1_i1	1402	1408
Hsa-Mir-3146_3p	GEGO_TRINITY_DN23860_c0_g1_i4	326	332
Hsa-Mir-3146_3p	MGSG_TRINITY_DN10538_c0_g1_i5	1501	1507
Hsa-Mir-3146_3p	MGSG_TRINITY_DN2927_c0_g1_i5	901	907
Hsa-Mir-3146_3p	MGSG_TRINITY_DN3678_c0_g1_i7	919	925
Hsa-Mir-3146_3p	GEGO_TRINITY_DN10755_c0_g1_i3	776	782
Hsa-Mir-3146_3p	MGSG_TRINITY_DN15645_c0_g2_i3	690	696
Hsa-Mir-3146_3p	MGSG_TRINITY_DN8903_c0_g1_i1	653	659
Hsa-Mir-3146_3p	MGSG_TRINITY_DN2636_c0_g1_i1	203	209
Hsa-Mir-3146_3p	MGSG_TRINITY_DN5927_c0_g1_i6	530	536
Hsa-Mir-3146_3p	MGSG_TRINITY_DN8122_c0_g1_i1	523	529
Hsa-Mir-3146_3p	GEGO_TRINITY_DN3958_c0_g1_i9	455	461
Hsa-Mir-3146_3p	GEGO_TRINITY_DN2565_c0_g2_i2	1360	1366
Hsa-Mir-3146_3p	MGSG_TRINITY_DN4465_c0_g1_i4	1188	1194
Hsa-Mir-3924_5p	MGSG_TRINITY_DN3596_c0_g1_i4	1668	1674
Hsa-Mir-3924_5p	MGSG_TRINITY_DN234476_c0_g1_i1	1567	1573
Hsa-Mir-3924_5p	GFVZ_TRINITY_DN4375_c0_g1_i3	1018	1024
Hsa-Mir-3924_5p	MGSG_TRINITY_DN12654_c0_g1_i1	21	27
Hsa-Mir-3924_5p	MGSG_TRINITY_DN8069_c0_g1_i1	520	526
Hsa-Mir-3924_5p	GEGO_TRINITY_DN2614_c0_g1_i2	35	41
Hsa-Mir-3924_5p	MGSG_TRINITY_DN24127_c0_g1_i1	181	187
Hsa-Mir-3924_5p	MGSG_TRINITY_DN2226_c0_g1_i7	41	47
Hsa-Mir-3924_5p	MGSG_TRINITY_DN8060_c0_g1_i3	57	63
Hsa-Mir-3924_5p	MGSG_TRINITY_DN3929_c0_g1_i4	446	452
Hsa-Mir-3924_5p	MGSG_TRINITY_DN1019_c0_g1_i6	1496	1502
Hsa-Mir-3924_5p	MGSG_TRINITY_DN5437_c0_g1_i8	395	401
Hsa-Mir-3924_5p	MGSG_TRINITY_DN5822_c0_g1_i2	248	254
Hsa-Mir-3924_5p	GEGO_TRINITY_DN144502_c0_g1_i2	1137	1143
Hsa-Mir-3924_5p	MGSG_TRINITY_DN4782_c0_g1_i4	635	641
Hsa-Mir-3924_5p	MGSG_TRINITY_DN626_c0_g1_i3	643	649
Hsa-Mir-3924_5p	GFVZ_TRINITY_DN15083_c0_g1_i1	150	156
Hsa-Mir-3924_5p	MGSG_TRINITY_DN1949_c0_g1_i4	193	199
Hsa-Mir-3924_5p	MGSG_TRINITY_DN24626_c0_g1_i2	10	16
Hsa-Mir-3924_5p	MGSG_TRINITY_DN511_c0_g1_i1	1622	1628
Hsa-Mir-3924_5p	MGSG_TRINITY_DN2780_c0_g1_i5	701	707
Hsa-Mir-3924_5p	MGSG_TRINITY_DN15470_c0_g1_i1	542	548
Hsa-Mir-3924_5p	MGSG_TRINITY_DN1743_c1_g2_i1	1274	1280
Hsa-Mir-3924_5p	MGSG_TRINITY_DN4753_c0_g1_i2	752	758
Hsa-Mir-3924_5p	MGSG_TRINITY_DN1406_c0_g2_i1	63	69
Hsa-Mir-3924_5p	MGSG_TRINITY_DN12378_c0_g1_i6	160	166
Hsa-Mir-3924_5p	MGSG_TRINITY_DN13696_c0_g1_i8	5	11
Hsa-Mir-3924_5p	MGSG_TRINITY_DN2116_c0_g1_i6	1237	1243
Hsa-Mir-3924_5p	MGSG_TRINITY_DN15969_c0_g1_i1	883	889
Hsa-Mir-3924_5p	GEGO_TRINITY_DN125_c0_g1_i2	1098	1104
Hsa-Mir-3924_5p	GFVZ_TRINITY_DN15139_c3_g1_i2	147	153
Hsa-Mir-3924_5p	MGSG_TRINITY_DN12134_c0_g1_i3	557	563
Hsa-Mir-3924_5p	MGSG_TRINITY_DN6500_c0_g1_i9	18	24
Hsa-Mir-3924_5p	MGSG_TRINITY_DN6500_c0_g1_i4	766	772
Hsa-Mir-3924_5p	GEGO_TRINITY_DN89_c0_g2_i2	303	309
Hsa-Mir-3924_5p	GFVZ_TRINITY_DN1481_c2_g1_i1	1002	1008
Hsa-Mir-3924_5p	MGSG_TRINITY_DN689_c0_g1_i7	812	818
Hsa-Mir-3924_5p	MGSG_TRINITY_DN3649_c3_g1_i2	1096	1102
Hsa-Mir-3924_5p	GFVZ_TRINITY_DN3256_c0_g1_i1	670	676
Hsa-Mir-3924_5p	MGSG_TRINITY_DN1865_c0_g1_i1	149	155
Hsa-Mir-3924_5p	MGSG_TRINITY_DN9617_c0_g5_i2	529	535
Hsa-Mir-3924_5p	GEGO_TRINITY_DN4028_c0_g1_i3	152	158
Hsa-Mir-3924_5p	MGSG_TRINITY_DN10448_c0_g1_i4	965	971
Hsa-Mir-3924_5p	MGSG_TRINITY_DN520_c0_g1_i5	399	405
Hsa-Mir-3924_5p	MGSG_TRINITY_DN8048_c0_g1_i4	455	461
Hsa-Mir-3924_5p	MGSG_TRINITY_DN544_c0_g1_i8	397	403
Hsa-Mir-3924_5p	GEGO_TRINITY_DN18240_c0_g1_i1	777	783
Hsa-Mir-3924_5p	GEGO_TRINITY_DN8450_c0_g1_i2	920	926
Hsa-Mir-3924_5p	MGSG_TRINITY_DN32663_c0_g2_i2	877	883
Hsa-Mir-3924_5p	MGSG_TRINITY_DN6454_c0_g1_i4	367	373
Hsa-Mir-3924_5p	MGSG_TRINITY_DN2578_c0_g1_i3	1138	1144
Hsa-Mir-3924_5p	GEGO_TRINITY_DN888_c0_g1_i1	806	812
Hsa-Mir-3924_5p	MGSG_TRINITY_DN2430_c0_g1_i4	867	873
Hsa-Mir-3924_5p	MGSG_TRINITY_DN10364_c0_g1_i3	498	504
Hsa-Mir-3924_5p	MGSG_TRINITY_DN3543_c0_g1_i6	104	110
Hsa-Mir-3924_5p	MGSG_TRINITY_DN1094_c0_g1_i5	663	669
Hsa-Mir-3924_5p	GEGO_TRINITY_DN5686_c0_g2_i6	582	588
Hsa-Mir-3924_5p	GEGO_TRINITY_DN94341_c0_g1_i1	1523	1529
Hsa-Mir-154-P8_3p	MGSG_TRINITY_DN7710_c0_g1_i3	637	643
Hsa-Mir-154-P8_3p	GEGO_TRINITY_DN12276_c0_g1_i3	78	84
Hsa-Mir-154-P8_3p	MGSG_TRINITY_DN27_c2_g1_i5	1459	1465
Hsa-Mir-154-P8_3p	MGSG_TRINITY_DN3785_c0_g1_i4	424	430
Hsa-Mir-154-P8_3p	GFVZ_TRINITY_DN101853_c1_g1_i3	797	803
Hsa-Mir-154-P8_3p	MGSG_TRINITY_DN2406_c0_g1_i3	396	402
Hsa-Mir-154-P8_3p	GFVZ_TRINITY_DN2352_c0_g1_i1	392	398
Hsa-Mir-154-P8_3p	MGSG_TRINITY_DN3429_c0_g2_i7	480	486
Hsa-Mir-154-P8_3p	MGSG_TRINITY_DN5437_c0_g1_i8	121	127
Hsa-Mir-154-P8_3p	MGSG_TRINITY_DN2643_c0_g1_i6	1059	1065
Hsa-Mir-154-P8_3p	MGSG_TRINITY_DN13967_c0_g2_i1	854	860
Hsa-Mir-154-P8_3p	MGSG_TRINITY_DN15757_c0_g1_i2	338	344
Hsa-Mir-154-P8_3p	MGSG_TRINITY_DN2717_c0_g2_i5	754	760
Hsa-Mir-154-P8_3p	GEGO_TRINITY_DN379970_c0_g1_i1	1033	1039
Hsa-Mir-154-P8_3p	MGSG_TRINITY_DN3332_c1_g1_i6	625	631
Hsa-Mir-154-P8_3p	GEGO_TRINITY_DN86569_c0_g1_i2	873	879
Hsa-Mir-154-P8_3p	MGSG_TRINITY_DN731_c0_g1_i16	45	51
Hsa-Mir-154-P8_3p	MGSG_TRINITY_DN511_c0_g1_i1	958	964
Hsa-Mir-154-P8_3p	MGSG_TRINITY_DN2488_c0_g1_i2	58	64
Hsa-Mir-154-P8_3p	GFVZ_TRINITY_DN3513_c0_g1_i7	672	678
Hsa-Mir-154-P8_3p	GEGO_TRINITY_DN8601_c0_g1_i3	158	164
Hsa-Mir-154-P8_3p	GEGO_TRINITY_DN1580_c0_g1_i4	204	210
Hsa-Mir-154-P8_3p	GEGO_TRINITY_DN30_c40_g1_i1	50	56
Hsa-Mir-154-P8_3p	MGSG_TRINITY_DN7704_c0_g1_i1	1556	1562
Hsa-Mir-154-P8_3p	GFVZ_TRINITY_DN6862_c0_g2_i1	202	208
Hsa-Mir-154-P8_3p	MGSG_TRINITY_DN14893_c0_g1_i1	464	470
Hsa-Mir-154-P8_3p	GFVZ_TRINITY_DN390_c1_g1_i1	728	734
Hsa-Mir-154-P8_3p	MGSG_TRINITY_DN11659_c0_g1_i1	1517	1523
Hsa-Mir-154-P8_3p	MGSG_TRINITY_DN2219_c0_g1_i3	103	109
Hsa-Mir-154-P8_3p	MGSG_TRINITY_DN13696_c0_g1_i8	590	596
Hsa-Mir-154-P8_3p	GFVZ_TRINITY_DN32931_c0_g1_i1	97	103
Hsa-Mir-154-P8_3p	MGSG_TRINITY_DN6460_c0_g1_i7	688	694
Hsa-Mir-154-P8_3p	MGSG_TRINITY_DN3498_c0_g1_i3	1470	1476
Hsa-Mir-154-P8_3p	GEGO_TRINITY_DN2520_c0_g1_i2	426	432
Hsa-Mir-154-P8_3p	MGSG_TRINITY_DN2116_c0_g1_i6	927	933
Hsa-Mir-154-P8_3p	MGSG_TRINITY_DN6828_c0_g1_i4	1374	1380
Hsa-Mir-154-P8_3p	MGSG_TRINITY_DN6831_c0_g1_i4	1411	1417
Hsa-Mir-154-P8_3p	GEGO_TRINITY_DN11438_c0_g1_i5	277	283
Hsa-Mir-154-P8_3p	GEGO_TRINITY_DN3424_c0_g1_i2	905	911
Hsa-Mir-154-P8_3p	MGSG_TRINITY_DN10030_c0_g1_i8	112	118
Hsa-Mir-154-P8_3p	MGSG_TRINITY_DN360166_c0_g1_i1	621	627
Hsa-Mir-154-P8_3p	MGSG_TRINITY_DN7374_c0_g1_i1	583	589
Hsa-Mir-154-P8_3p	GEGO_TRINITY_DN711_c0_g1_i6	97	103
Hsa-Mir-154-P8_3p	GEGO_TRINITY_DN2131_c0_g1_i1	566	572
Hsa-Mir-154-P8_3p	MGSG_TRINITY_DN427_c2_g1_i1	376	382
Hsa-Mir-154-P8_3p	MGSG_TRINITY_DN427_c2_g1_i1	713	719
Hsa-Mir-154-P8_3p	MGSG_TRINITY_DN5027_c0_g3_i2	1222	1228
Hsa-Mir-154-P8_3p	GEGO_TRINITY_DN3138_c0_g1_i1	935	941
Hsa-Mir-154-P8_3p	MGSG_TRINITY_DN8018_c0_g1_i2	224	230
Hsa-Mir-154-P8_3p	MGSG_TRINITY_DN2032_c0_g1_i7	1086	1092
Hsa-Mir-154-P8_3p	MGSG_TRINITY_DN689_c1_g1_i4	1073	1079
Hsa-Mir-154-P8_3p	MGSG_TRINITY_DN2129_c0_g1_i14	160	166
Hsa-Mir-154-P8_3p	GFVZ_TRINITY_DN18352_c0_g1_i1	67	73
Hsa-Mir-154-P8_3p	GEGO_TRINITY_DN4731_c0_g1_i1	180	191
Hsa-Mir-154-P8_3p	MGSG_TRINITY_DN6312_c0_g1_i1	606	612
Hsa-Mir-154-P8_3p	MGSG_TRINITY_DN2259_c1_g1_i1	545	551
Hsa-Mir-154-P8_3p	GFVZ_TRINITY_DN9018_c1_g1_i1	402	408
Hsa-Mir-154-P8_3p	MGSG_TRINITY_DN5278_c0_g2_i1	250	256
Hsa-Mir-154-P8_3p	MGSG_TRINITY_DN38876_c0_g1_i4	546	552
Hsa-Mir-154-P8_3p	MGSG_TRINITY_DN10448_c0_g1_i4	1513	1519
Hsa-Mir-154-P8_3p	MGSG_TRINITY_DN14275_c0_g1_i1	616	622
Hsa-Mir-154-P8_3p	MGSG_TRINITY_DN12326_c0_g1_i2	718	724
Hsa-Mir-154-P8_3p	MGSG_TRINITY_DN7755_c0_g1_i6	513	519
Hsa-Mir-154-P8_3p	GEGO_TRINITY_DN3307_c0_g1_i2	716	722
Hsa-Mir-154-P8_3p	MGSG_TRINITY_DN218_c0_g1_i19	781	787
Hsa-Mir-154-P8_3p	MGSG_TRINITY_DN6913_c0_g1_i6	882	888
Hsa-Mir-154-P8_3p	MGSG_TRINITY_DN478_c0_g1_i1	34	40
Hsa-Mir-154-P8_3p	GFVZ_TRINITY_DN3077_c0_g1_i12	704	710
Hsa-Mir-154-P8_3p	MGSG_TRINITY_DN310_c1_g2_i1	554	560
Hsa-Mir-154-P8_3p	MGSG_TRINITY_DN21469_c1_g1_i1	384	390
Hsa-Mir-154-P8_3p	GEGO_TRINITY_DN37195_c0_g1_i6	869	875
Hsa-Mir-154-P8_3p	MGSG_TRINITY_DN398_c0_g1_i10	1054	1060
Hsa-Mir-154-P8_3p	MGSG_TRINITY_DN2215_c0_g2_i12	432	438
Hsa-Mir-154-P8_3p	MGSG_TRINITY_DN5670_c0_g1_i12	274	280
Hsa-Mir-154-P8_3p	GEGO_TRINITY_DN7231_c0_g1_i1	1217	1223
Hsa-Mir-154-P8_3p	MGSG_TRINITY_DN17526_c0_g1_i5	413	419
Hsa-Mir-154-P8_3p	MGSG_TRINITY_DN9425_c0_g2_i3	648	654
Hsa-Mir-154-P8_3p	MGSG_TRINITY_DN11253_c0_g1_i1	206	212
Hsa-Mir-154-P8_3p	MGSG_TRINITY_DN3888_c0_g1_i2	400	406
Hsa-Mir-154-P8_3p	GFVZ_TRINITY_DN4532_c1_g1_i3	119	125
Hsa-Mir-154-P8_3p	GFVZ_TRINITY_DN4354_c1_g1_i8	129	135
Hsa-Mir-154-P8_3p	MGSG_TRINITY_DN11465_c0_g2_i1	647	653
Hsa-Mir-154-P8_3p	MGSG_TRINITY_DN5556_c0_g1_i1	532	538
Hsa-Mir-154-P3b_3p	MGSG_TRINITY_DN990_c0_g1_i3	305	311
Hsa-Mir-154-P3b_3p	MGSG_TRINITY_DN8419_c0_g1_i1	478	484
Hsa-Mir-154-P3b_3p	MGSG_TRINITY_DN2856_c0_g2_i1	565	571
Hsa-Mir-154-P3b_3p	MGSG_TRINITY_DN2380_c0_g1_i1	91	97
Hsa-Mir-154-P3b_3p	MGSG_TRINITY_DN11681_c0_g2_i2	353	359
Hsa-Mir-154-P3b_3p	MGSG_TRINITY_DN4449_c0_g1_i1	199	205
Hsa-Mir-154-P3b_3p	MGSG_TRINITY_DN2543_c0_g1_i1	129	135
Hsa-Mir-154-P3b_3p	MGSG_TRINITY_DN4101_c0_g1_i4	234	240
Hsa-Mir-154-P3b_3p	MGSG_TRINITY_DN349650_c0_g1_i1	397	403
Hsa-Mir-154-P3b_3p	MGSG_TRINITY_DN13939_c0_g2_i4	292	298
Hsa-Mir-154-P3b_3p	GEGO_TRINITY_DN22112_c0_g1_i2	253	259
Hsa-Mir-154-P3b_3p	GEGO_TRINITY_DN5458_c2_g1_i1	217	223
Hsa-Mir-154-P3b_3p	MGSG_TRINITY_DN731_c0_g1_i16	90	96
Hsa-Mir-154-P3b_3p	MGSG_TRINITY_DN377_c2_g1_i5	558	564
Hsa-Mir-154-P3b_3p	MGSG_TRINITY_DN15333_c0_g1_i3	513	519
Hsa-Mir-154-P3b_3p	GFVZ_TRINITY_DN707_c0_g2_i2	1076	1082
Hsa-Mir-154-P3b_3p	GEGO_TRINITY_DN6635_c0_g1_i1	94	100
Hsa-Mir-154-P3b_3p	GEGO_TRINITY_DN63098_c0_g1_i1	102	108
Hsa-Mir-154-P3b_3p	MGSG_TRINITY_DN1718_c0_g1_i2	1044	1050
Hsa-Mir-154-P3b_3p	MGSG_TRINITY_DN1050_c0_g1_i9	131	137
Hsa-Mir-154-P3b_3p	MGSG_TRINITY_DN12805_c0_g1_i10	1701	1707
Hsa-Mir-154-P3b_3p	GEGO_TRINITY_DN1863_c0_g1_i3	421	427
Hsa-Mir-154-P3b_3p	GEGO_TRINITY_DN30_c40_g1_i1	113	119
Hsa-Mir-154-P3b_3p	MGSG_TRINITY_DN4080_c2_g2_i3	44	50
Hsa-Mir-154-P3b_3p	MGSG_TRINITY_DN7491_c0_g2_i3	165	171
Hsa-Mir-154-P3b_3p	MGSG_TRINITY_DN11075_c0_g2_i2	332	338
Hsa-Mir-154-P3b_3p	MGSG_TRINITY_DN4137_c0_g1_i5	1393	1399
Hsa-Mir-154-P3b_3p	GEGO_TRINITY_DN2342_c0_g1_i5	1542	1548
Hsa-Mir-154-P3b_3p	MGSG_TRINITY_DN166491_c0_g1_i2	410	416
Hsa-Mir-154-P3b_3p	MGSG_TRINITY_DN18299_c0_g1_i2	1332	1338
Hsa-Mir-154-P3b_3p	MGSG_TRINITY_DN211_c0_g1_i7	722	728
Hsa-Mir-154-P3b_3p	MGSG_TRINITY_DN33365_c1_g1_i1	140	146
Hsa-Mir-154-P3b_3p	MGSG_TRINITY_DN33254_c0_g1_i5	611	617
Hsa-Mir-154-P3b_3p	MGSG_TRINITY_DN6807_c0_g1_i7	702	708
Hsa-Mir-154-P3b_3p	MGSG_TRINITY_DN37_c0_g1_i4	396	402
Hsa-Mir-154-P3b_3p	GEGO_TRINITY_DN3735_c0_g1_i1	329	335
Hsa-Mir-154-P3b_3p	MGSG_TRINITY_DN35377_c0_g1_i8	1363	1369
Hsa-Mir-154-P3b_3p	MGSG_TRINITY_DN34270_c0_g1_i1	204	210
Hsa-Mir-154-P3b_3p	GEGO_TRINITY_DN7025_c0_g2_i1	420	426
Hsa-Mir-154-P3b_3p	MGSG_TRINITY_DN40634_c0_g1_i1	96	102
Hsa-Mir-154-P3b_3p	MGSG_TRINITY_DN2368_c0_g1_i4	268	274
Hsa-Mir-154-P3b_3p	GFVZ_TRINITY_DN1502_c1_g1_i1	262	268
Hsa-Mir-154-P3b_3p	MGSG_TRINITY_DN4831_c0_g1_i5	891	897
Hsa-Mir-154-P3b_3p	MGSG_TRINITY_DN9557_c0_g1_i4	1037	1043
Hsa-Mir-154-P3b_3p	MGSG_TRINITY_DN22128_c0_g1_i3	763	769
Hsa-Mir-154-P3b_3p	MGSG_TRINITY_DN548_c0_g2_i4	178	184
Hsa-Mir-154-P3b_3p	GEGO_TRINITY_DN2706_c0_g1_i4	927	933
Hsa-Mir-154-P3b_3p	MGSG_TRINITY_DN4163_c1_g1_i2	256	262
Hsa-Mir-154-P3b_3p	GFVZ_TRINITY_DN55301_c0_g1_i2	358	364
Hsa-Mir-154-P3b_3p	MGSG_TRINITY_DN6067_c0_g1_i9	1087	1093
Hsa-Mir-154-P3b_3p	MGSG_TRINITY_DN4794_c0_g1_i13	1401	1407
Hsa-Mir-154-P3b_3p	MGSG_TRINITY_DN666_c0_g1_i5	683	689
Hsa-Mir-154-P3b_3p	GFVZ_TRINITY_DN1102_c0_g2_i2	50	56
Hsa-Mir-154-P3b_3p	GEGO_TRINITY_DN1269_c0_g1_i12	1125	1131
Hsa-Mir-154-P3b_3p	MGSG_TRINITY_DN28394_c0_g1_i13	699	705
Hsa-Mir-154-P3b_3p	MGSG_TRINITY_DN5477_c0_g2_i3	514	520
Hsa-Mir-154-P3b_3p	MGSG_TRINITY_DN52373_c0_g1_i4	175	181
Hsa-Mir-154-P3b_3p	GEGO_TRINITY_DN317_c0_g1_i1	380	386
Hsa-Mir-651_5p	MGSG_TRINITY_DN2327_c8_g2_i1	498	504
Hsa-Mir-651_5p	MGSG_TRINITY_DN327_c9_g1_i1	781	787
Hsa-Mir-651_5p	GEGO_TRINITY_DN285_c0_g1_i4	315	321
Hsa-Mir-651_5p	GEGO_TRINITY_DN285_c0_g1_i4	630	636
Hsa-Mir-651_5p	GEGO_TRINITY_DN857_c0_g1_i13	351	357
Hsa-Mir-651_5p	MGSG_TRINITY_DN12547_c0_g1_i10	689	695
Hsa-Mir-651_5p	MGSG_TRINITY_DN8926_c0_g1_i5	40	46
Hsa-Mir-651_5p	GEGO_TRINITY_DN4312_c1_g1_i4	584	590
Hsa-Mir-651_5p	MGSG_TRINITY_DN298074_c0_g1_i1	151	157
Hsa-Mir-651_5p	MGSG_TRINITY_DN1049_c0_g1_i3	44	50
Hsa-Mir-651_5p	GFVZ_TRINITY_DN439_c0_g1_i3	949	955
Hsa-Mir-651_5p	MGSG_TRINITY_DN8755_c0_g1_i2	993	999
Hsa-Mir-651_5p	MGSG_TRINITY_DN221_c0_g1_i2	744	750
Hsa-Mir-651_5p	GEGO_TRINITY_DN4427_c0_g2_i2	512	518
Hsa-Mir-651_5p	GEGO_TRINITY_DN4427_c0_g2_i2	991	997
Hsa-Mir-651_5p	MGSG_TRINITY_DN6444_c0_g1_i3	487	493
Hsa-Mir-651_5p	GEGO_TRINITY_DN14152_c0_g1_i1	1280	1286
Hsa-Mir-651_5p	GEGO_TRINITY_DN4198_c0_g1_i6	1430	1436
Hsa-Mir-651_5p	MGSG_TRINITY_DN2172_c0_g1_i8	96	102
Hsa-Mir-651_5p	MGSG_TRINITY_DN349650_c0_g1_i1	303	309
Hsa-Mir-651_5p	MGSG_TRINITY_DN349650_c0_g1_i1	480	486
Hsa-Mir-651_5p	MGSG_TRINITY_DN358_c0_g3_i1	31	37
Hsa-Mir-651_5p	MGSG_TRINITY_DN166_c0_g2_i8	579	585
Hsa-Mir-651_5p	MGSG_TRINITY_DN7303_c0_g1_i1	581	587
Hsa-Mir-651_5p	MGSG_TRINITY_DN7816_c0_g2_i1	160	166
Hsa-Mir-651_5p	MGSG_TRINITY_DN4656_c0_g1_i1	620	626
Hsa-Mir-651_5p	MGSG_TRINITY_DN5821_c0_g1_i2	705	711
Hsa-Mir-651_5p	MGSG_TRINITY_DN1088_c0_g1_i1	228	234
Hsa-Mir-651_5p	MGSG_TRINITY_DN10416_c0_g1_i1	1606	1612
Hsa-Mir-651_5p	MGSG_TRINITY_DN4048_c0_g1_i2	86	92
Hsa-Mir-651_5p	MGSG_TRINITY_DN11399_c0_g1_i2	140	146
Hsa-Mir-651_5p	GFVZ_TRINITY_DN1603_c0_g1_i3	359	365
Hsa-Mir-651_5p	GFVZ_TRINITY_DN28041_c0_g1_i1	334	340
Hsa-Mir-651_5p	GFVZ_TRINITY_DN9521_c0_g4_i1	1369	1375
Hsa-Mir-651_5p	MGSG_TRINITY_DN3064_c0_g1_i3	1163	1169
Hsa-Mir-651_5p	MGSG_TRINITY_DN4753_c0_g1_i2	948	954
Hsa-Mir-651_5p	MGSG_TRINITY_DN7704_c0_g1_i1	1110	1116
Hsa-Mir-651_5p	MGSG_TRINITY_DN5901_c0_g1_i7	1260	1266
Hsa-Mir-651_5p	MGSG_TRINITY_DN21183_c0_g1_i3	307	313
Hsa-Mir-651_5p	MGSG_TRINITY_DN8924_c0_g1_i1	353	359
Hsa-Mir-651_5p	GEGO_TRINITY_DN443580_c0_g1_i1	350	356
Hsa-Mir-651_5p	MGSG_TRINITY_DN582_c0_g1_i1	469	475
Hsa-Mir-651_5p	MGSG_TRINITY_DN749_c0_g1_i6	1285	1291
Hsa-Mir-651_5p	MGSG_TRINITY_DN162_c0_g1_i2	1634	1640
Hsa-Mir-651_5p	MGSG_TRINITY_DN4614_c0_g1_i2	12	18
Hsa-Mir-651_5p	GEGO_TRINITY_DN9835_c0_g1_i1	819	825
Hsa-Mir-651_5p	MGSG_TRINITY_DN4413_c0_g1_i6	315	321
Hsa-Mir-651_5p	GEGO_TRINITY_DN831_c0_g1_i3	433	439
Hsa-Mir-651_5p	GEGO_TRINITY_DN4475_c0_g1_i7	916	922
Hsa-Mir-651_5p	MGSG_TRINITY_DN1703_c0_g1_i3	501	507
Hsa-Mir-651_5p	MGSG_TRINITY_DN9331_c0_g1_i1	547	553
Hsa-Mir-651_5p	MGSG_TRINITY_DN15969_c0_g1_i1	765	771
Hsa-Mir-651_5p	MGSG_TRINITY_DN1707_c0_g2_i2	1276	1282
Hsa-Mir-651_5p	MGSG_TRINITY_DN2159_c0_g1_i1	787	793
Hsa-Mir-651_5p	GEGO_TRINITY_DN1650_c1_g1_i4	399	405
Hsa-Mir-651_5p	MGSG_TRINITY_DN4840_c0_g1_i3	1484	1490
Hsa-Mir-651_5p	MGSG_TRINITY_DN3497_c0_g1_i10	34	40
Hsa-Mir-651_5p	MGSG_TRINITY_DN3497_c0_g1_i10	1514	1520
Hsa-Mir-651_5p	MGSG_TRINITY_DN13002_c0_g2_i3	122	128
Hsa-Mir-651_5p	GFVZ_TRINITY_DN1686_c0_g1_i1	6	12
Hsa-Mir-651_5p	GFVZ_TRINITY_DN1686_c0_g1_i1	1527	1533
Hsa-Mir-651_5p	GEGO_TRINITY_DN1014_c0_g1_i5	207	213
Hsa-Mir-651_5p	GFVZ_TRINITY_DN3090_c0_g1_i12	1317	1323
Hsa-Mir-651_5p	GEGO_TRINITY_DN1315_c0_g1_i8	1222	1228
Hsa-Mir-651_5p	MGSG_TRINITY_DN61100_c1_g2_i2	26	32
Hsa-Mir-651_5p	GEGO_TRINITY_DN1666_c0_g1_i7	616	622
Hsa-Mir-651_5p	GEGO_TRINITY_DN6331_c0_g1_i1	222	228
Hsa-Mir-651_5p	MGSG_TRINITY_DN888_c0_g1_i2	979	985
Hsa-Mir-651_5p	MGSG_TRINITY_DN5270_c0_g1_i6	289	295
Hsa-Mir-651_5p	MGSG_TRINITY_DN7636_c0_g1_i6	1749	1755
Hsa-Mir-651_5p	MGSG_TRINITY_DN6863_c0_g1_i13	1250	1256
Hsa-Mir-651_5p	GEGO_TRINITY_DN4002_c0_g1_i10	769	775
Hsa-Mir-651_5p	MGSG_TRINITY_DN23974_c0_g1_i2	193	199
Hsa-Mir-651_5p	GFVZ_TRINITY_DN3077_c0_g1_i16	20	26
Hsa-Mir-651_5p	GEGO_TRINITY_DN1269_c0_g1_i12	1003	1009
Hsa-Mir-651_5p	MGSG_TRINITY_DN20244_c3_g1_i5	318	324
Hsa-Mir-651_5p	MGSG_TRINITY_DN15210_c0_g1_i1	416	422
Hsa-Mir-651_5p	MGSG_TRINITY_DN15210_c0_g1_i1	836	842
Hsa-Mir-651_5p	MGSG_TRINITY_DN2428_c0_g2_i1	167	173
Hsa-Mir-651_5p	MGSG_TRINITY_DN1559_c2_g1_i5	555	561
Hsa-Mir-651_5p	MGSG_TRINITY_DN2016_c0_g1_i7	211	217
Hsa-Mir-651_5p	MGSG_TRINITY_DN3276_c0_g1_i5	458	464
Hsa-Mir-651_5p	MGSG_TRINITY_DN9190_c0_g1_i2	654	660
Hsa-Mir-651_5p	MGSG_TRINITY_DN9190_c0_g1_i2	893	899
Hsa-Mir-651_5p	GFVZ_TRINITY_DN34490_c0_g1_i1	1008	1014
Hsa-Mir-651_5p	GEGO_TRINITY_DN18753_c0_g1_i1	80	86
Hsa-Mir-651_5p	GFVZ_TRINITY_DN5692_c0_g1_i2	585	591
Hsa-Mir-651_5p	MGSG_TRINITY_DN6084_c0_g1_i8	1470	1476
Hsa-Mir-651_5p	MGSG_TRINITY_DN4465_c0_g1_i4	64	70
Hsa-Mir-95-P3-v1_5p	GEGO_TRINITY_DN3422_c0_g1_i3	310	316
Hsa-Mir-95-P3-v1_5p	MGSG_TRINITY_DN13274_c0_g1_i2	910	916
Hsa-Mir-95-P3-v1_5p	MGSG_TRINITY_DN8419_c0_g1_i1	117	123
Hsa-Mir-95-P3-v1_5p	GEGO_TRINITY_DN13293_c0_g1_i5	1572	1578
Hsa-Mir-95-P3-v1_5p	MGSG_TRINITY_DN5301_c1_g1_i2	1537	1543
Hsa-Mir-95-P3-v1_5p	MGSG_TRINITY_DN647_c1_g1_i3	21	27
Hsa-Mir-95-P3-v1_5p	MGSG_TRINITY_DN637_c0_g1_i5	1102	1108
Hsa-Mir-95-P3-v1_5p	GFVZ_TRINITY_DN50056_c0_g2_i1	358	364
Hsa-Mir-95-P3-v1_5p	MGSG_TRINITY_DN4576_c0_g1_i5	242	248
Hsa-Mir-95-P3-v1_5p	MGSG_TRINITY_DN9990_c0_g1_i3	1250	1256
Hsa-Mir-95-P3-v1_5p	MGSG_TRINITY_DN14479_c0_g1_i2	238	244
Hsa-Mir-95-P3-v1_5p	GFVZ_TRINITY_DN1373_c0_g4_i2	886	892
Hsa-Mir-95-P3-v1_5p	MGSG_TRINITY_DN3064_c0_g1_i3	1645	1651
Hsa-Mir-95-P3-v1_5p	GFVZ_TRINITY_DN3513_c0_g1_i7	1058	1064
Hsa-Mir-95-P3-v1_5p	MGSG_TRINITY_DN3168_c0_g1_i7	849	855
Hsa-Mir-95-P3-v1_5p	GEGO_TRINITY_DN8351_c0_g1_i1	304	310
Hsa-Mir-95-P3-v1_5p	MGSG_TRINITY_DN129_c0_g1_i9	502	508
Hsa-Mir-95-P3-v1_5p	GFVZ_TRINITY_DN611_c0_g1_i2	570	576
Hsa-Mir-95-P3-v1_5p	MGSG_TRINITY_DN8754_c0_g1_i1	932	938
Hsa-Mir-95-P3-v1_5p	GEGO_TRINITY_DN1756_c0_g1_i2	1141	1147
Hsa-Mir-95-P3-v1_5p	GFVZ_TRINITY_DN6180_c2_g1_i1	370	376
Hsa-Mir-95-P3-v1_5p	MGSG_TRINITY_DN4660_c0_g1_i2	748	754
Hsa-Mir-95-P3-v1_5p	GFVZ_TRINITY_DN7455_c1_g1_i1	728	734
Hsa-Mir-95-P3-v1_5p	MGSG_TRINITY_DN823_c0_g1_i13	497	503
Hsa-Mir-95-P3-v1_5p	MGSG_TRINITY_DN13061_c0_g1_i1	514	520
Hsa-Mir-95-P3-v1_5p	MGSG_TRINITY_DN6098_c0_g1_i1	644	650
Hsa-Mir-95-P3-v1_5p	MGSG_TRINITY_DN689_c0_g1_i7	1662	1668
Hsa-Mir-95-P3-v1_5p	GFVZ_TRINITY_DN20546_c0_g1_i1	481	487
Hsa-Mir-95-P3-v1_5p	GEGO_TRINITY_DN46431_c0_g1_i5	535	541
Hsa-Mir-95-P3-v1_5p	MGSG_TRINITY_DN6852_c0_g1_i4	113	119
Hsa-Mir-95-P3-v1_5p	GEGO_TRINITY_DN1666_c0_g1_i9	239	245
Hsa-Mir-95-P3-v1_5p	MGSG_TRINITY_DN6128_c0_g2_i3	206	212
Hsa-Mir-95-P3-v1_5p	MGSG_TRINITY_DN888_c0_g1_i2	792	798
Hsa-Mir-95-P3-v1_5p	MGSG_TRINITY_DN299661_c0_g1_i1	243	249
Hsa-Mir-95-P3-v1_5p	GFVZ_TRINITY_DN2498_c2_g1_i8	98	104
Hsa-Mir-95-P3-v1_5p	MGSG_TRINITY_DN230_c1_g2_i2	95	101
Hsa-Mir-95-P3-v1_5p	MGSG_TRINITY_DN4493_c0_g2_i2	249	255
Hsa-Mir-95-P3-v1_5p	MGSG_TRINITY_DN18747_c0_g1_i2	744	750
Hsa-Mir-95-P3-v1_5p	MGSG_TRINITY_DN977_c1_g2_i4	344	350
Hsa-Mir-95-P3-v1_5p	MGSG_TRINITY_DN544_c0_g1_i8	33	39
Hsa-Mir-95-P3-v1_5p	MGSG_TRINITY_DN9352_c0_g1_i1	660	666
Hsa-Mir-95-P3-v1_5p	MGSG_TRINITY_DN666_c0_g1_i5	1309	1315
Hsa-Mir-95-P3-v1_5p	GFVZ_TRINITY_DN4063_c1_g1_i4	323	329
Hsa-Mir-95-P3-v1_5p	MGSG_TRINITY_DN857_c0_g1_i2	452	458
Hsa-Mir-95-P3-v1_5p	MGSG_TRINITY_DN6863_c1_g1_i5	734	740
Hsa-Mir-95-P3-v1_5p	MGSG_TRINITY_DN5927_c0_g1_i6	678	684
Hsa-Mir-95-P3-v1_5p	GEGO_TRINITY_DN19925_c0_g1_i4	695	701
Hsa-Mir-95-P3-v1_5p	MGSG_TRINITY_DN7402_c0_g1_i1	368	374
Hsa-Mir-95-P3-v1_5p	MGSG_TRINITY_DN6442_c0_g2_i3	403	409
Hsa-Mir-95-P3-v1_5p	MGSG_TRINITY_DN6739_c1_g1_i1	188	194
Hsa-Mir-95-P3-v1_5p	MGSG_TRINITY_DN13757_c0_g1_i8	464	470
Hsa-Mir-362-P4_3p	MGSG_TRINITY_DN18640_c0_g1_i6	946	952
Hsa-Mir-362-P4_3p	MGSG_TRINITY_DN27_c2_g1_i5	882	888
Hsa-Mir-362-P4_3p	MGSG_TRINITY_DN4609_c0_g1_i4	181	187
Hsa-Mir-362-P4_3p	MGSG_TRINITY_DN8495_c0_g1_i1	949	955
Hsa-Mir-362-P4_3p	MGSG_TRINITY_DN4565_c0_g1_i1	1367	1373
Hsa-Mir-362-P4_3p	MGSG_TRINITY_DN4286_c0_g1_i2	696	702
Hsa-Mir-362-P4_3p	MGSG_TRINITY_DN298074_c0_g1_i1	233	239
Hsa-Mir-362-P4_3p	MGSG_TRINITY_DN7974_c0_g1_i1	1372	1378
Hsa-Mir-362-P4_3p	MGSG_TRINITY_DN735_c0_g1_i1	329	335
Hsa-Mir-362-P4_3p	MGSG_TRINITY_DN28850_c0_g1_i3	147	153
Hsa-Mir-362-P4_3p	MGSG_TRINITY_DN379_c1_g1_i7	1318	1324
Hsa-Mir-362-P4_3p	GEGO_TRINITY_DN485_c0_g1_i6	226	232
Hsa-Mir-362-P4_3p	MGSG_TRINITY_DN1751_c0_g1_i1	231	237
Hsa-Mir-362-P4_3p	MGSG_TRINITY_DN9990_c0_g1_i3	1142	1148
Hsa-Mir-362-P4_3p	GEGO_TRINITY_DN4611_c1_g1_i1	22	28
Hsa-Mir-362-P4_3p	MGSG_TRINITY_DN20308_c0_g1_i2	579	585
Hsa-Mir-362-P4_3p	MGSG_TRINITY_DN13850_c0_g1_i2	177	183
Hsa-Mir-362-P4_3p	MGSG_TRINITY_DN3332_c1_g1_i6	1450	1456
Hsa-Mir-362-P4_3p	MGSG_TRINITY_DN10728_c0_g1_i1	596	602
Hsa-Mir-362-P4_3p	MGSG_TRINITY_DN1728_c0_g2_i2	1123	1129
Hsa-Mir-362-P4_3p	MGSG_TRINITY_DN2488_c0_g1_i2	518	524
Hsa-Mir-362-P4_3p	GEGO_TRINITY_DN1770_c0_g2_i1	342	348
Hsa-Mir-362-P4_3p	MGSG_TRINITY_DN44795_c0_g1_i1	418	424
Hsa-Mir-362-P4_3p	MGSG_TRINITY_DN10102_c0_g1_i10	745	751
Hsa-Mir-362-P4_3p	MGSG_TRINITY_DN5352_c1_g2_i2	1271	1277
Hsa-Mir-362-P4_3p	MGSG_TRINITY_DN13364_c0_g3_i1	491	497
Hsa-Mir-362-P4_3p	MGSG_TRINITY_DN582_c0_g1_i1	169	175
Hsa-Mir-362-P4_3p	GEGO_TRINITY_DN1409_c0_g1_i8	929	935
Hsa-Mir-362-P4_3p	MGSG_TRINITY_DN3233_c0_g1_i6	109	115
Hsa-Mir-362-P4_3p	GFVZ_TRINITY_DN176199_c0_g1_i1	549	555
Hsa-Mir-362-P4_3p	MGSG_TRINITY_DN3715_c0_g1_i7	999	1005
Hsa-Mir-362-P4_3p	GEGO_TRINITY_DN5461_c1_g1_i1	1520	1526
Hsa-Mir-362-P4_3p	MGSG_TRINITY_DN13893_c0_g1_i1	77	83
Hsa-Mir-362-P4_3p	MGSG_TRINITY_DN3497_c0_g1_i10	555	561
Hsa-Mir-362-P4_3p	MGSG_TRINITY_DN703_c0_g1_i3	1334	1340
Hsa-Mir-362-P4_3p	MGSG_TRINITY_DN4611_c1_g2_i1	1242	1248
Hsa-Mir-362-P4_3p	GEGO_TRINITY_DN3735_c0_g1_i2	947	953
Hsa-Mir-362-P4_3p	GFVZ_TRINITY_DN116408_c0_g2_i1	889	895
Hsa-Mir-362-P4_3p	MGSG_TRINITY_DN374_c1_g1_i7	98	104
Hsa-Mir-362-P4_3p	MGSG_TRINITY_DN3174_c0_g1_i8	1668	1674
Hsa-Mir-362-P4_3p	GFVZ_TRINITY_DN2772_c0_g1_i12	665	671
Hsa-Mir-362-P4_3p	GEGO_TRINITY_DN3165_c0_g1_i17	344	350
Hsa-Mir-362-P4_3p	GEGO_TRINITY_DN147279_c0_g1_i1	630	636
Hsa-Mir-362-P4_3p	GFVZ_TRINITY_DN2296_c2_g2_i2	131	137
Hsa-Mir-362-P4_3p	GEGO_TRINITY_DN26820_c0_g1_i2	1520	1526
Hsa-Mir-362-P4_3p	MGSG_TRINITY_DN14714_c0_g1_i3	45	51
Hsa-Mir-362-P4_3p	MGSG_TRINITY_DN310_c1_g2_i1	996	1002
Hsa-Mir-362-P4_3p	MGSG_TRINITY_DN4947_c0_g1_i3	91	97
Hsa-Mir-362-P4_3p	GEGO_TRINITY_DN888_c0_g1_i1	1183	1189
Hsa-Mir-362-P4_3p	GEGO_TRINITY_DN7480_c0_g1_i9	250	256
Hsa-Mir-362-P4_3p	GEGO_TRINITY_DN7931_c0_g1_i2	1148	1154
Hsa-Mir-362-P4_3p	MGSG_TRINITY_DN11447_c0_g2_i2	503	509
Hsa-Mir-362-P4_3p	MGSG_TRINITY_DN12987_c0_g1_i2	1394	1400
Hsa-Mir-362-P4_3p	MGSG_TRINITY_DN10894_c0_g1_i1	939	945
Hsa-Mir-133-P1-v2_3p	MGSG_TRINITY_DN7133_c0_g1_i5	1083	1089
Hsa-Mir-133-P1-v2_3p	MGSG_TRINITY_DN8168_c0_g1_i6	566	572
Hsa-Mir-133-P1-v2_3p	MGSG_TRINITY_DN1714_c0_g1_i2	1602	1608
Hsa-Mir-133-P1-v2_3p	GEGO_TRINITY_DN3387_c0_g1_i11	173	179
Hsa-Mir-133-P1-v2_3p	MGSG_TRINITY_DN2072_c0_g1_i5	44	50
Hsa-Mir-133-P1-v2_3p	MGSG_TRINITY_DN14660_c0_g1_i2	1456	1462
Hsa-Mir-133-P1-v2_3p	GEGO_TRINITY_DN7695_c0_g1_i1	309	315
Hsa-Mir-133-P1-v2_3p	MGSG_TRINITY_DN4306_c0_g1_i10	327	333
Hsa-Mir-133-P1-v2_3p	MGSG_TRINITY_DN2870_c0_g1_i3	485	491
Hsa-Mir-133-P1-v2_3p	MGSG_TRINITY_DN2488_c0_g1_i2	90	96
Hsa-Mir-133-P1-v2_3p	MGSG_TRINITY_DN3772_c2_g1_i8	789	795
Hsa-Mir-133-P1-v2_3p	MGSG_TRINITY_DN1575_c0_g1_i1	291	297
Hsa-Mir-133-P1-v2_3p	MGSG_TRINITY_DN2219_c0_g1_i3	467	473
Hsa-Mir-133-P1-v2_3p	MGSG_TRINITY_DN582_c0_g1_i3	218	224
Hsa-Mir-133-P1-v2_3p	GEGO_TRINITY_DN1409_c0_g1_i8	868	874
Hsa-Mir-133-P1-v2_3p	MGSG_TRINITY_DN10487_c0_g1_i5	195	201
Hsa-Mir-133-P1-v2_3p	GFVZ_TRINITY_DN28801_c0_g2_i1	11	17
Hsa-Mir-133-P1-v2_3p	MGSG_TRINITY_DN10121_c0_g2_i3	1216	1222
Hsa-Mir-133-P1-v2_3p	MGSG_TRINITY_DN33365_c1_g1_i1	625	631
Hsa-Mir-133-P1-v2_3p	MGSG_TRINITY_DN16098_c0_g3_i5	250	256
Hsa-Mir-133-P1-v2_3p	MGSG_TRINITY_DN15933_c1_g1_i1	701	707
Hsa-Mir-133-P1-v2_3p	GEGO_TRINITY_DN1650_c1_g1_i4	674	680
Hsa-Mir-133-P1-v2_3p	MGSG_TRINITY_DN12479_c0_g1_i1	159	165
Hsa-Mir-133-P1-v2_3p	MGSG_TRINITY_DN6103_c0_g1_i3	709	715
Hsa-Mir-133-P1-v2_3p	MGSG_TRINITY_DN17152_c0_g1_i1	841	847
Hsa-Mir-133-P1-v2_3p	MGSG_TRINITY_DN362_c0_g1_i4	87	93
Hsa-Mir-133-P1-v2_3p	GFVZ_TRINITY_DN7281_c0_g1_i3	1016	1022
Hsa-Mir-133-P1-v2_3p	GEGO_TRINITY_DN3779_c0_g1_i4	312	318
Hsa-Mir-133-P1-v2_3p	GEGO_TRINITY_DN245_c0_g1_i4	30	36
Hsa-Mir-133-P1-v2_3p	GEGO_TRINITY_DN37449_c1_g1_i3	1380	1386
Hsa-Mir-133-P1-v2_3p	MGSG_TRINITY_DN3509_c1_g2_i1	90	96
Hsa-Mir-133-P1-v2_3p	MGSG_TRINITY_DN22675_c0_g2_i2	312	318
Hsa-Mir-133-P1-v2_3p	GEGO_TRINITY_DN5686_c0_g2_i6	316	322
Hsa-Mir-133-P1-v2_3p	MGSG_TRINITY_DN14219_c0_g1_i3	951	957
Hsa-Mir-133-P1-v2_3p	MGSG_TRINITY_DN46975_c0_g1_i4	1644	1650
Hsa-Mir-28-P1_3p	MGSG_TRINITY_DN28506_c0_g1_i1	322	328
Hsa-Mir-28-P1_3p	MGSG_TRINITY_DN4934_c0_g1_i4	1155	1161
Hsa-Mir-28-P1_3p	GEGO_TRINITY_DN394_c0_g1_i7	192	198
Hsa-Mir-28-P1_3p	GFVZ_TRINITY_DN2352_c0_g1_i1	794	800
Hsa-Mir-28-P1_3p	MGSG_TRINITY_DN6155_c0_g1_i1	722	728
Hsa-Mir-28-P1_3p	MGSG_TRINITY_DN1019_c0_g1_i6	1621	1627
Hsa-Mir-28-P1_3p	GEGO_TRINITY_DN1244_c0_g1_i11	397	403
Hsa-Mir-28-P1_3p	MGSG_TRINITY_DN4527_c0_g1_i1	1324	1330
Hsa-Mir-28-P1_3p	MGSG_TRINITY_DN4527_c0_g1_i1	1585	1591
Hsa-Mir-28-P1_3p	GEGO_TRINITY_DN5562_c0_g1_i9	1661	1667
Hsa-Mir-28-P1_3p	GEGO_TRINITY_DN8616_c0_g2_i1	170	176
Hsa-Mir-28-P1_3p	MGSG_TRINITY_DN3370_c0_g1_i4	957	963
Hsa-Mir-28-P1_3p	MGSG_TRINITY_DN3370_c0_g1_i4	970	976
Hsa-Mir-28-P1_3p	GFVZ_TRINITY_DN3832_c0_g2_i1	1061	1067
Hsa-Mir-28-P1_3p	MGSG_TRINITY_DN19255_c0_g2_i1	102	108
Hsa-Mir-28-P1_3p	MGSG_TRINITY_DN626_c0_g1_i3	74	80
Hsa-Mir-28-P1_3p	MGSG_TRINITY_DN1036_c0_g4_i1	1019	1025
Hsa-Mir-28-P1_3p	GEGO_TRINITY_DN2182_c0_g1_i5	787	793
Hsa-Mir-28-P1_3p	GEGO_TRINITY_DN9531_c0_g2_i1	398	404
Hsa-Mir-28-P1_3p	MGSG_TRINITY_DN7816_c0_g2_i1	1307	1313
Hsa-Mir-28-P1_3p	MGSG_TRINITY_DN3332_c1_g1_i6	492	498
Hsa-Mir-28-P1_3p	GEGO_TRINITY_DN6931_c0_g1_i5	306	312
Hsa-Mir-28-P1_3p	MGSG_TRINITY_DN12969_c0_g1_i1	213	219
Hsa-Mir-28-P1_3p	MGSG_TRINITY_DN5821_c0_g1_i2	1019	1025
Hsa-Mir-28-P1_3p	MGSG_TRINITY_DN377_c2_g1_i5	779	785
Hsa-Mir-28-P1_3p	MGSG_TRINITY_DN7556_c0_g1_i9	1011	1017
Hsa-Mir-28-P1_3p	GEGO_TRINITY_DN1878_c0_g1_i5	93	99
Hsa-Mir-28-P1_3p	GEGO_TRINITY_DN8601_c0_g1_i3	217	223
Hsa-Mir-28-P1_3p	MGSG_TRINITY_DN12077_c0_g2_i1	408	414
Hsa-Mir-28-P1_3p	MGSG_TRINITY_DN11694_c0_g2_i1	598	604
Hsa-Mir-28-P1_3p	MGSG_TRINITY_DN3138_c0_g1_i10	238	244
Hsa-Mir-28-P1_3p	MGSG_TRINITY_DN809_c3_g1_i1	520	526
Hsa-Mir-28-P1_3p	MGSG_TRINITY_DN2768_c0_g1_i3	377	383
Hsa-Mir-28-P1_3p	MGSG_TRINITY_DN7014_c1_g1_i1	52	58
Hsa-Mir-28-P1_3p	MGSG_TRINITY_DN12462_c0_g1_i3	325	331
Hsa-Mir-28-P1_3p	MGSG_TRINITY_DN8990_c0_g1_i1	85	91
Hsa-Mir-28-P1_3p	MGSG_TRINITY_DN18299_c0_g1_i2	906	912
Hsa-Mir-28-P1_3p	GEGO_TRINITY_DN1994_c0_g2_i4	1108	1114
Hsa-Mir-28-P1_3p	MGSG_TRINITY_DN6966_c0_g1_i3	1002	1008
Hsa-Mir-28-P1_3p	MGSG_TRINITY_DN105_c0_g1_i2	141	147
Hsa-Mir-28-P1_3p	MGSG_TRINITY_DN1300_c0_g2_i3	336	342
Hsa-Mir-28-P1_3p	MGSG_TRINITY_DN1180_c0_g1_i2	51	57
Hsa-Mir-28-P1_3p	GEGO_TRINITY_DN6864_c0_g1_i3	949	955
Hsa-Mir-28-P1_3p	MGSG_TRINITY_DN4504_c0_g1_i2	190	196
Hsa-Mir-28-P1_3p	GFVZ_TRINITY_DN3162_c0_g2_i2	600	606
Hsa-Mir-28-P1_3p	MGSG_TRINITY_DN2129_c0_g1_i14	461	467
Hsa-Mir-28-P1_3p	MGSG_TRINITY_DN15923_c0_g1_i1	353	359
Hsa-Mir-28-P1_3p	GEGO_TRINITY_DN55968_c0_g1_i2	237	243
Hsa-Mir-28-P1_3p	MGSG_TRINITY_DN14844_c1_g1_i4	100	106
Hsa-Mir-28-P1_3p	MGSG_TRINITY_DN1004_c0_g1_i7	620	626
Hsa-Mir-28-P1_3p	MGSG_TRINITY_DN18854_c0_g1_i1	1118	1124
Hsa-Mir-28-P1_3p	GFVZ_TRINITY_DN5986_c2_g1_i1	1677	1683
Hsa-Mir-28-P1_3p	MGSG_TRINITY_DN3332_c3_g1_i1	663	669
Hsa-Mir-28-P1_3p	MGSG_TRINITY_DN4403_c0_g1_i2	51	57
Hsa-Mir-28-P1_3p	MGSG_TRINITY_DN7698_c0_g1_i4	389	395
Hsa-Mir-28-P1_3p	GEGO_TRINITY_DN26820_c0_g1_i2	234	240
Hsa-Mir-28-P1_3p	MGSG_TRINITY_DN8138_c0_g1_i4	1720	1726
Hsa-Mir-28-P1_3p	MGSG_TRINITY_DN6067_c0_g1_i9	200	206
Hsa-Mir-28-P1_3p	GEGO_TRINITY_DN5505_c0_g1_i1	90	96
Hsa-Mir-28-P1_3p	GEGO_TRINITY_DN5424_c0_g1_i2	283	289
Hsa-Mir-28-P1_3p	MGSG_TRINITY_DN6544_c0_g1_i1	383	389
Hsa-Mir-28-P1_3p	MGSG_TRINITY_DN4231_c1_g2_i3	128	134
Hsa-Mir-28-P1_3p	GFVZ_TRINITY_DN3077_c0_g1_i16	345	351
Hsa-Mir-28-P1_3p	GEGO_TRINITY_DN888_c0_g1_i1	190	196
Hsa-Mir-28-P1_3p	MGSG_TRINITY_DN857_c0_g1_i2	1609	1615
Hsa-Mir-28-P1_3p	MGSG_TRINITY_DN2430_c0_g1_i4	847	853
Hsa-Mir-28-P1_3p	GEGO_TRINITY_DN5227_c0_g2_i1	479	485
Hsa-Mir-28-P1_3p	GEGO_TRINITY_DN23575_c0_g1_i2	833	839
Hsa-Mir-28-P1_3p	MGSG_TRINITY_DN5027_c0_g2_i1	500	506
Hsa-Mir-28-P1_3p	MGSG_TRINITY_DN1559_c2_g1_i5	591	597
Hsa-Mir-28-P1_3p	GEGO_TRINITY_DN383_c0_g1_i6	1609	1615
Hsa-Mir-28-P1_3p	GEGO_TRINITY_DN2758_c0_g2_i1	514	520
Hsa-Mir-28-P1_3p	GEGO_TRINITY_DN7231_c0_g1_i1	141	147
Hsa-Mir-28-P1_3p	GEGO_TRINITY_DN690_c0_g1_i6	716	722
Hsa-Mir-28-P1_3p	GFVZ_TRINITY_DN34490_c0_g1_i1	1329	1335
Hsa-Mir-28-P1_3p	GFVZ_TRINITY_DN9711_c0_g1_i1	253	259
Hsa-Novel-3_5p	MGSG_TRINITY_DN2424_c0_g1_i5	575	581
Hsa-Novel-3_5p	MGSG_TRINITY_DN8069_c0_g1_i1	348	354
Hsa-Novel-3_5p	MGSG_TRINITY_DN5048_c0_g1_i4	479	485
Hsa-Novel-3_5p	GFVZ_TRINITY_DN5164_c0_g1_i1	812	818
Hsa-Novel-3_5p	MGSG_TRINITY_DN8756_c0_g1_i1	1233	1239
Hsa-Novel-3_5p	MGSG_TRINITY_DN1281_c1_g2_i1	721	727
Hsa-Novel-3_5p	GFVZ_TRINITY_DN2840_c0_g1_i3	169	175
Hsa-Novel-3_5p	GEGO_TRINITY_DN5562_c0_g1_i9	908	914
Hsa-Novel-3_5p	MGSG_TRINITY_DN3243_c0_g1_i3	9	15
Hsa-Novel-3_5p	MGSG_TRINITY_DN5821_c0_g2_i2	35	41
Hsa-Novel-3_5p	GFVZ_TRINITY_DN111_c1_g2_i1	560	566
Hsa-Novel-3_5p	GEGO_TRINITY_DN4330_c0_g1_i2	351	357
Hsa-Novel-3_5p	GEGO_TRINITY_DN3052_c0_g1_i5	960	966
Hsa-Novel-3_5p	MGSG_TRINITY_DN1241_c0_g2_i1	832	838
Hsa-Novel-3_5p	MGSG_TRINITY_DN2228_c0_g1_i6	59	65
Hsa-Novel-3_5p	MGSG_TRINITY_DN6202_c0_g1_i11	564	570
Hsa-Novel-3_5p	GFVZ_TRINITY_DN152_c0_g1_i6	1680	1686
Hsa-Novel-3_5p	GFVZ_TRINITY_DN9521_c0_g4_i1	1100	1106
Hsa-Novel-3_5p	MGSG_TRINITY_DN3064_c0_g1_i3	329	335
Hsa-Novel-3_5p	MGSG_TRINITY_DN3064_c0_g1_i3	1632	1638
Hsa-Novel-3_5p	MGSG_TRINITY_DN19125_c0_g1_i4	563	569
Hsa-Novel-3_5p	MGSG_TRINITY_DN1221_c0_g1_i2	760	766
Hsa-Novel-3_5p	MGSG_TRINITY_DN12077_c0_g2_i1	217	223
Hsa-Novel-3_5p	MGSG_TRINITY_DN7704_c0_g1_i1	1402	1408
Hsa-Novel-3_5p	GEGO_TRINITY_DN11450_c0_g1_i2	1138	1144
Hsa-Novel-3_5p	MGSG_TRINITY_DN4905_c0_g1_i2	711	717
Hsa-Novel-3_5p	MGSG_TRINITY_DN13364_c0_g3_i1	136	142
Hsa-Novel-3_5p	MGSG_TRINITY_DN44159_c0_g1_i1	12	18
Hsa-Novel-3_5p	MGSG_TRINITY_DN209_c2_g1_i1	3	9
Hsa-Novel-3_5p	MGSG_TRINITY_DN209_c2_g1_i1	855	861
Hsa-Novel-3_5p	GEGO_TRINITY_DN394_c0_g1_i12	799	805
Hsa-Novel-3_5p	GEGO_TRINITY_DN2451_c1_g1_i6	736	742
Hsa-Novel-3_5p	GEGO_TRINITY_DN11438_c0_g1_i5	485	491
Hsa-Novel-3_5p	MGSG_TRINITY_DN6966_c0_g1_i3	812	818
Hsa-Novel-3_5p	MGSG_TRINITY_DN4334_c0_g1_i3	958	964
Hsa-Novel-3_5p	MGSG_TRINITY_DN238_c2_g1_i2	1271	1277
Hsa-Novel-3_5p	MGSG_TRINITY_DN7237_c0_g1_i1	759	765
Hsa-Novel-3_5p	GFVZ_TRINITY_DN9648_c0_g1_i3	758	764
Hsa-Novel-3_5p	GEGO_TRINITY_DN6864_c0_g1_i3	358	364
Hsa-Novel-3_5p	MGSG_TRINITY_DN25120_c0_g1_i2	798	804
Hsa-Novel-3_5p	GFVZ_TRINITY_DN595_c0_g2_i3	120	126
Hsa-Novel-3_5p	GFVZ_TRINITY_DN1266_c0_g2_i1	78	84
Hsa-Novel-3_5p	MGSG_TRINITY_DN6312_c0_g1_i1	1570	1576
Hsa-Novel-3_5p	MGSG_TRINITY_DN2793_c0_g1_i4	1608	1614
Hsa-Novel-3_5p	MGSG_TRINITY_DN13646_c0_g1_i1	747	753
Hsa-Novel-3_5p	MGSG_TRINITY_DN362_c0_g1_i9	124	130
Hsa-Novel-3_5p	MGSG_TRINITY_DN1811_c0_g1_i5	21	27
Hsa-Novel-3_5p	GFVZ_TRINITY_DN9018_c1_g1_i1	1497	1503
Hsa-Novel-3_5p	GFVZ_TRINITY_DN2772_c0_g1_i12	273	279
Hsa-Novel-3_5p	MGSG_TRINITY_DN2789_c0_g1_i13	1171	1177
Hsa-Novel-3_5p	MGSG_TRINITY_DN888_c0_g1_i2	1353	1359
Hsa-Novel-3_5p	MGSG_TRINITY_DN6970_c0_g1_i4	797	803
Hsa-Novel-3_5p	MGSG_TRINITY_DN5270_c0_g1_i6	305	311
Hsa-Novel-3_5p	MGSG_TRINITY_DN75_c0_g1_i1	445	451
Hsa-Novel-3_5p	GEGO_TRINITY_DN10898_c0_g1_i4	1046	1052
Hsa-Novel-3_5p	MGSG_TRINITY_DN2591_c0_g1_i3	1227	1233
Hsa-Novel-3_5p	GEGO_TRINITY_DN5505_c0_g1_i1	244	250
Hsa-Novel-3_5p	GEGO_TRINITY_DN5505_c0_g1_i1	745	751
Hsa-Novel-3_5p	MGSG_TRINITY_DN8048_c0_g1_i4	385	391
Hsa-Novel-3_5p	MGSG_TRINITY_DN1474_c2_g1_i3	1527	1533
Hsa-Novel-3_5p	MGSG_TRINITY_DN10959_c0_g1_i3	1580	1586
Hsa-Novel-3_5p	MGSG_TRINITY_DN4384_c0_g1_i5	829	835
Hsa-Novel-3_5p	MGSG_TRINITY_DN310_c1_g2_i1	477	483
Hsa-Novel-3_5p	MGSG_TRINITY_DN12987_c0_g1_i2	286	292
Hsa-Novel-3_5p	GEGO_TRINITY_DN21706_c0_g1_i2	182	188
Hsa-Novel-3_5p	MGSG_TRINITY_DN11173_c0_g1_i2	1645	1651
Hsa-Novel-3_5p	GFVZ_TRINITY_DN7321_c0_g2_i2	682	688
Hsa-Novel-3_5p	GEGO_TRINITY_DN121541_c0_g2_i1	248	254
Hsa-Novel-3_5p	MGSG_TRINITY_DN15634_c0_g1_i3	785	791
Hsa-Novel-3_5p	MGSG_TRINITY_DN5541_c0_g1_i4	1364	1370
Hsa-Novel-3_5p	GFVZ_TRINITY_DN11285_c0_g1_i1	507	513
Hsa-Novel-3_5p	MGSG_TRINITY_DN39816_c0_g1_i1	30	36
Hsa-Novel-3_5p	MGSG_TRINITY_DN234088_c1_g1_i1	652	658
Hsa-Novel-3_5p	MGSG_TRINITY_DN3052_c0_g1_i3	782	788
Hsa-Novel-3_5p	GEGO_TRINITY_DN21568_c0_g1_i3	334	340
Hsa-Mir-199-P1-v1_3p	GFVZ_TRINITY_DN10242_c0_g3_i1	552	558
Hsa-Mir-199-P1-v1_3p	MGSG_TRINITY_DN12654_c0_g1_i1	22	28
Hsa-Mir-199-P1-v1_3p	MGSG_TRINITY_DN8963_c0_g1_i1	1158	1164
Hsa-Mir-199-P1-v1_3p	MGSG_TRINITY_DN3455_c0_g1_i15	895	901
Hsa-Mir-199-P1-v1_3p	MGSG_TRINITY_DN13274_c0_g1_i2	908	914
Hsa-Mir-199-P1-v1_3p	GEGO_TRINITY_DN2614_c0_g1_i2	36	42
Hsa-Mir-199-P1-v1_3p	MGSG_TRINITY_DN22941_c0_g2_i3	1326	1332
Hsa-Mir-199-P1-v1_3p	GEGO_TRINITY_DN8054_c2_g1_i1	71	77
Hsa-Mir-199-P1-v1_3p	GFVZ_TRINITY_DN2173_c0_g1_i2	294	300
Hsa-Mir-199-P1-v1_3p	GEGO_TRINITY_DN2699_c1_g1_i4	211	217
Hsa-Mir-199-P1-v1_3p	GEGO_TRINITY_DN14152_c0_g1_i1	1111	1117
Hsa-Mir-199-P1-v1_3p	GEGO_TRINITY_DN28842_c0_g1_i4	943	949
Hsa-Mir-199-P1-v1_3p	MGSG_TRINITY_DN4455_c0_g1_i2	93	99
Hsa-Mir-199-P1-v1_3p	MGSG_TRINITY_DN3918_c0_g1_i2	89	95
Hsa-Mir-199-P1-v1_3p	MGSG_TRINITY_DN7816_c0_g2_i1	537	543
Hsa-Mir-199-P1-v1_3p	GFVZ_TRINITY_DN15130_c0_g1_i2	1407	1413
Hsa-Mir-199-P1-v1_3p	GEGO_TRINITY_DN38992_c0_g1_i7	1711	1717
Hsa-Mir-199-P1-v1_3p	MGSG_TRINITY_DN9145_c0_g1_i1	1068	1074
Hsa-Mir-199-P1-v1_3p	MGSG_TRINITY_DN16719_c0_g1_i1	1616	1622
Hsa-Mir-199-P1-v1_3p	MGSG_TRINITY_DN3064_c0_g1_i3	1643	1649
Hsa-Mir-199-P1-v1_3p	MGSG_TRINITY_DN13393_c0_g1_i1	109	115
Hsa-Mir-199-P1-v1_3p	GEGO_TRINITY_DN30_c40_g1_i1	386	392
Hsa-Mir-199-P1-v1_3p	MGSG_TRINITY_DN1583_c0_g1_i3	1017	1023
Hsa-Mir-199-P1-v1_3p	MGSG_TRINITY_DN2088_c7_g1_i4	235	241
Hsa-Mir-199-P1-v1_3p	MGSG_TRINITY_DN725_c0_g1_i9	1048	1054
Hsa-Mir-199-P1-v1_3p	MGSG_TRINITY_DN10487_c0_g1_i5	446	452
Hsa-Mir-199-P1-v1_3p	MGSG_TRINITY_DN4611_c3_g1_i5	88	94
Hsa-Mir-199-P1-v1_3p	GFVZ_TRINITY_DN3309_c0_g1_i1	322	328
Hsa-Mir-199-P1-v1_3p	GFVZ_TRINITY_DN34298_c0_g1_i1	235	241
Hsa-Mir-199-P1-v1_3p	MGSG_TRINITY_DN1080_c0_g1_i5	473	479
Hsa-Mir-199-P1-v1_3p	MGSG_TRINITY_DN10878_c0_g1_i12	282	288
Hsa-Mir-199-P1-v1_3p	MGSG_TRINITY_DN17221_c0_g1_i1	23	29
Hsa-Mir-199-P1-v1_3p	MGSG_TRINITY_DN34668_c0_g1_i8	990	996
Hsa-Mir-199-P1-v1_3p	MGSG_TRINITY_DN2011_c0_g1_i4	544	550
Hsa-Mir-199-P1-v1_3p	MGSG_TRINITY_DN24052_c0_g1_i1	504	510
Hsa-Mir-199-P1-v1_3p	MGSG_TRINITY_DN2893_c0_g1_i4	112	118
Hsa-Mir-199-P1-v1_3p	GEGO_TRINITY_DN13170_c0_g1_i1	560	566
Hsa-Mir-199-P1-v1_3p	GFVZ_TRINITY_DN18966_c0_g1_i7	141	147
Hsa-Mir-199-P1-v1_3p	MGSG_TRINITY_DN8503_c0_g1_i2	1442	1448
Hsa-Mir-199-P1-v1_3p	MGSG_TRINITY_DN451_c0_g1_i5	553	559
Hsa-Mir-199-P1-v1_3p	MGSG_TRINITY_DN9976_c0_g1_i4	573	579
Hsa-Mir-199-P1-v1_3p	MGSG_TRINITY_DN9301_c0_g1_i5	183	189
Hsa-Mir-199-P1-v1_3p	MGSG_TRINITY_DN15030_c0_g1_i1	393	399
Hsa-Mir-199-P1-v1_3p	GFVZ_TRINITY_DN105030_c0_g1_i2	35	41
Hsa-Mir-199-P1-v1_3p	GEGO_TRINITY_DN12412_c3_g1_i1	256	262
Hsa-Mir-199-P1-v1_3p	MGSG_TRINITY_DN6422_c0_g1_i5	1116	1122
Hsa-Mir-199-P1-v1_3p	MGSG_TRINITY_DN857_c0_g1_i2	746	752
Hsa-Mir-199-P1-v1_3p	MGSG_TRINITY_DN3509_c1_g2_i1	621	627
Hsa-Mir-199-P1-v1_3p	MGSG_TRINITY_DN451_c0_g2_i1	26	32
Hsa-Mir-199-P1-v1_3p	MGSG_TRINITY_DN1559_c2_g1_i5	826	832
Hsa-Mir-199-P1-v1_3p	GFVZ_TRINITY_DN2018_c0_g3_i1	471	477
Hsa-Mir-199-P1-v1_3p	GEGO_TRINITY_DN690_c0_g1_i5	676	682
Hsa-Mir-199-P1-v1_3p	MGSG_TRINITY_DN52373_c0_g1_i4	761	767
Hsa-Mir-199-P1-v1_3p	MGSG_TRINITY_DN5266_c0_g1_i2	331	337
Hsa-Mir-199-P1-v1_3p	MGSG_TRINITY_DN238_c0_g1_i10	90	96
Hsa-Mir-430-P7_3p	MGSG_TRINITY_DN210_c0_g1_i6	379	385
Hsa-Mir-430-P7_3p	MGSG_TRINITY_DN319_c11_g1_i4	1349	1355
Hsa-Mir-430-P7_3p	GFVZ_TRINITY_DN439_c0_g1_i3	1457	1463
Hsa-Mir-430-P7_3p	MGSG_TRINITY_DN379_c1_g1_i7	168	174
Hsa-Mir-430-P7_3p	GEGO_TRINITY_DN2375_c1_g1_i4	1364	1370
Hsa-Mir-430-P7_3p	GEGO_TRINITY_DN8616_c0_g2_i1	1227	1233
Hsa-Mir-430-P7_3p	MGSG_TRINITY_DN1608_c0_g1_i20	174	180
Hsa-Mir-430-P7_3p	GEGO_TRINITY_DN8_c4_g1_i4	20	26
Hsa-Mir-430-P7_3p	MGSG_TRINITY_DN2643_c0_g1_i6	956	962
Hsa-Mir-430-P7_3p	MGSG_TRINITY_DN16655_c0_g1_i2	1486	1492
Hsa-Mir-430-P7_3p	MGSG_TRINITY_DN925_c0_g1_i7	527	533
Hsa-Mir-430-P7_3p	MGSG_TRINITY_DN10492_c0_g2_i3	521	527
Hsa-Mir-430-P7_3p	MGSG_TRINITY_DN12789_c0_g1_i1	637	643
Hsa-Mir-430-P7_3p	GFVZ_TRINITY_DN707_c0_g2_i2	1378	1384
Hsa-Mir-430-P7_3p	GEGO_TRINITY_DN206_c1_g2_i3	11	17
Hsa-Mir-430-P7_3p	GEGO_TRINITY_DN10139_c0_g2_i1	1326	1332
Hsa-Mir-430-P7_3p	MGSG_TRINITY_DN3549_c0_g2_i2	790	796
Hsa-Mir-430-P7_3p	GEGO_TRINITY_DN24556_c0_g1_i4	158	164
Hsa-Mir-430-P7_3p	MGSG_TRINITY_DN13696_c0_g1_i8	18	24
Hsa-Mir-430-P7_3p	MGSG_TRINITY_DN6908_c0_g1_i4	1189	1195
Hsa-Mir-430-P7_3p	MGSG_TRINITY_DN171_c0_g1_i6	438	444
Hsa-Mir-430-P7_3p	MGSG_TRINITY_DN166403_c0_g1_i1	386	392
Hsa-Mir-430-P7_3p	GFVZ_TRINITY_DN135477_c1_g1_i4	1292	1298
Hsa-Mir-430-P7_3p	MGSG_TRINITY_DN2475_c0_g1_i4	656	662
Hsa-Mir-430-P7_3p	MGSG_TRINITY_DN6098_c0_g1_i3	578	584
Hsa-Mir-430-P7_3p	GFVZ_TRINITY_DN1619_c0_g1_i2	644	650
Hsa-Mir-430-P7_3p	GFVZ_TRINITY_DN116408_c0_g2_i1	1379	1385
Hsa-Mir-430-P7_3p	GEGO_TRINITY_DN4840_c0_g1_i11	132	138
Hsa-Mir-430-P7_3p	MGSG_TRINITY_DN8118_c0_g1_i7	1719	1725
Hsa-Mir-430-P7_3p	MGSG_TRINITY_DN362_c0_g1_i4	763	769
Hsa-Mir-430-P7_3p	MGSG_TRINITY_DN8075_c0_g1_i2	1131	1137
Hsa-Mir-430-P7_3p	GFVZ_TRINITY_DN4657_c0_g1_i1	455	461
Hsa-Mir-430-P7_3p	MGSG_TRINITY_DN3571_c3_g1_i2	444	450
Hsa-Mir-430-P7_3p	MGSG_TRINITY_DN15796_c0_g1_i1	639	645
Hsa-Mir-430-P7_3p	MGSG_TRINITY_DN3505_c3_g1_i4	871	877
Hsa-Mir-430-P7_3p	GFVZ_TRINITY_DN3295_c0_g5_i5	1166	1172
Hsa-Mir-430-P7_3p	MGSG_TRINITY_DN15210_c0_g1_i1	44	50
Hsa-Mir-430-P7_3p	MGSG_TRINITY_DN15645_c0_g2_i3	859	865
Hsa-Mir-430-P7_3p	MGSG_TRINITY_DN9687_c0_g1_i2	612	618
Hsa-Mir-430-P7_3p	MGSG_TRINITY_DN238225_c0_g1_i1	391	397
Hsa-Mir-430-P7_3p	MGSG_TRINITY_DN104_c0_g2_i4	1289	1295
Hsa-Mir-430-P7_3p	MGSG_TRINITY_DN9802_c0_g1_i3	564	570
Hsa-Mir-430-P7_3p	MGSG_TRINITY_DN36509_c0_g1_i1	469	475
Hsa-Mir-430-P7_3p	MGSG_TRINITY_DN17156_c0_g1_i1	721	727
Hsa-Mir-430-P7_3p	MGSG_TRINITY_DN3509_c0_g1_i1	536	542
Hsa-Mir-506-P2_3p	MGSG_TRINITY_DN8916_c0_g1_i1	637	643
Hsa-Mir-506-P2_3p	MGSG_TRINITY_DN8069_c0_g1_i1	838	844
Hsa-Mir-506-P2_3p	MGSG_TRINITY_DN3829_c0_g1_i2	932	938
Hsa-Mir-506-P2_3p	MGSG_TRINITY_DN34447_c0_g1_i3	505	511
Hsa-Mir-506-P2_3p	MGSG_TRINITY_DN1553_c0_g1_i6	767	773
Hsa-Mir-506-P2_3p	MGSG_TRINITY_DN1553_c0_g1_i6	1536	1542
Hsa-Mir-506-P2_3p	MGSG_TRINITY_DN10244_c0_g1_i3	512	518
Hsa-Mir-506-P2_3p	MGSG_TRINITY_DN1319_c0_g1_i13	1636	1642
Hsa-Mir-506-P2_3p	MGSG_TRINITY_DN11087_c0_g1_i4	712	718
Hsa-Mir-506-P2_3p	MGSG_TRINITY_DN7556_c0_g1_i9	99	105
Hsa-Mir-506-P2_3p	MGSG_TRINITY_DN3772_c2_g1_i8	551	557
Hsa-Mir-506-P2_3p	MGSG_TRINITY_DN2526_c0_g1_i7	265	271
Hsa-Mir-506-P2_3p	MGSG_TRINITY_DN1743_c1_g2_i1	1500	1506
Hsa-Mir-506-P2_3p	GEGO_TRINITY_DN11450_c0_g1_i2	426	432
Hsa-Mir-506-P2_3p	MGSG_TRINITY_DN5683_c0_g1_i4	907	913
Hsa-Mir-506-P2_3p	MGSG_TRINITY_DN5633_c0_g1_i3	545	551
Hsa-Mir-506-P2_3p	MGSG_TRINITY_DN5576_c0_g1_i3	781	787
Hsa-Mir-506-P2_3p	MGSG_TRINITY_DN3233_c0_g1_i6	1712	1718
Hsa-Mir-506-P2_3p	MGSG_TRINITY_DN254049_c0_g1_i1	324	330
Hsa-Mir-506-P2_3p	MGSG_TRINITY_DN1097_c2_g1_i1	572	578
Hsa-Mir-506-P2_3p	GEGO_TRINITY_DN3157_c0_g1_i3	1156	1162
Hsa-Mir-506-P2_3p	GEGO_TRINITY_DN125_c0_g1_i2	462	468
Hsa-Mir-506-P2_3p	MGSG_TRINITY_DN2050_c0_g1_i1	51	57
Hsa-Mir-506-P2_3p	MGSG_TRINITY_DN7327_c0_g1_i3	742	748
Hsa-Mir-506-P2_3p	MGSG_TRINITY_DN271_c0_g1_i4	48	54
[truncated: 30,928 more rows]
