# Supplementary material for: Bioinformatic Analysis of Ixodes ricinus Long Non-Coding RNAs Predicts Their Binding Ability of Host miRNAs
Source: Int J Mol Sci. 2022 Aug 28;23(17):9761. doi: 10.3390/ijms23179761 (PMC9456184; doi:10.3390/ijms23179761)
Supplement: Supplementary file 1 [file ijms-23-09761-s001.zip › File S4.ods]

## Sheet: Hsa_vs_Consensus_lncRNA
MiRNA-lncRNA	Coordinates	numberTargets
Hsa-Mir-552_3p#GEGO_TRINITY_DN7790_c0_g1_i10	828-834,333-339,585-591,501-507	4
Hsa-Novel-3_5p#GEGO_TRINITY_DN3258_c0_g1_i1	428-434,267-273,35-41,162-168	4
Hsa-Mir-430-P18_3p#MGSG_TRINITY_DN10121_c0_g2_i3	719-725,802-808,138-144,1679-1685	4
Hsa-Mir-653_3p#GFVZ_TRINITY_DN206_c0_g1_i8	242-248,26-32,158-164	3
Hsa-Mir-934_5p#GFVZ_TRINITY_DN27_c0_g2_i4	1298-1304,1445-1451,1379-1385	3
Hsa-Mir-3924_3p#MGSG_TRINITY_DN3829_c0_g1_i2	110-116,592-598,82-88	3
Hsa-Mir-320-P1_3p#GEGO_TRINITY_DN3258_c0_g1_i1	428-434,267-273,162-168	3
Hsa-Mir-430-P11_3p#MGSG_TRINITY_DN15292_c0_g1_i3	651-657,1643-1649,1283-1289	3
Hsa-Mir-338-P2-as_5p#MGSG_TRINITY_DN2840_c0_g2_i1	1443-1449,512-518,971-977	3
Hsa-Mir-130-P1c_3p#GEGO_TRINITY_DN2760_c0_g3_i2	15-21,235-241,70-76	3
Hsa-Mir-561_5p#MGSG_TRINITY_DN3095_c0_g2_i2	981-987,112-118,527-533	3
Hsa-Mir-376-P2_3p#GFVZ_TRINITY_DN11228_c0_g1_i2	244-250,617-623,430-436	3
Hsa-Mir-430-P16_3p#MGSG_TRINITY_DN10121_c0_g2_i3	802-808,138-144,1679-1685	3
Hsa-Novel-1-v1_3p#GEGO_TRINITY_DN9406_c0_g1_i13	440-446,1103-1109,36-42	3
Hsa-Mir-17-P1c_5p#MGSG_TRINITY_DN10121_c0_g2_i3	1652-1658,1099-1105,111-117	3
Hsa-Mir-493_5p#MGSG_TRINITY_DN1811_c0_g1_i5	587-593,373-379,215-221	3
Hsa-Mir-498_5p#GFVZ_TRINITY_DN206_c0_g1_i8	134-140,386-392,218-224	3
Hsa-Mir-450-P3_5p#MGSG_TRINITY_DN10950_c0_g1_i3	572-578,175-181,254-260	3
Hsa-Mir-153-P1_3p#MGSG_TRINITY_DN1080_c0_g1_i5	179-185,14-20,65-71	3
Hsa-Mir-92-P2a_3p#MGSG_TRINITY_DN2221_c0_g1_i12	1401-1407,781-787,403-409	3
Hsa-Mir-873-v2_5p#GEGO_TRINITY_DN2967_c0_g1_i11	358-364,22-28,700-706	3
Hsa-Mir-153-P2_3p#MGSG_TRINITY_DN1080_c0_g1_i5	179-185,14-20,65-71	3
Hsa-Mir-1276_5p#GEGO_TRINITY_DN14152_c0_g1_i1	803-809,966-972,561-567	3
Hsa-Mir-320-P3_3p#GEGO_TRINITY_DN3258_c0_g1_i1	428-434,35-41,162-168	3
Hsa-Mir-335_3p#MGSG_TRINITY_DN5278_c0_g2_i1	999-1005,438-444,701-707	3
Hsa-Mir-124-P1-v1_3p#MGSG_TRINITY_DN3332_c1_g1_i6	172-178,1326-1332	2
Hsa-Mir-320-P1_3p#GFVZ_TRINITY_DN28041_c0_g1_i1	19-25,95-101	2
Hsa-Mir-148-P4_3p#MGSG_TRINITY_DN166918_c0_g1_i1	1432-1438,696-702	2
Hsa-Mir-430-P16_3p#GFVZ_TRINITY_DN1619_c0_g1_i2	1311-1317,1139-1145	2
Hsa-Mir-561_5p#MGSG_TRINITY_DN582_c0_g1_i1	1034-1040,863-869	2
Hsa-Mir-450-P1_5p#MGSG_TRINITY_DN16305_c0_g2_i2	777-783,292-298	2
Hsa-Mir-9-P1_5p#GFVZ_TRINITY_DN11379_c0_g1_i12	259-265,269-275	2
Hsa-Mir-4766_5p#MGSG_TRINITY_DN5659_c0_g1_i9	33-39,1516-1522	2
Hsa-Mir-4766_5p#MGSG_TRINITY_DN5659_c0_g1_i1	1340-1346,33-39	2
Hsa-Mir-511_5p#MGSG_TRINITY_DN4634_c0_g1_i5	1066-1072,114-120	2
Hsa-Mir-337-v1_3p#MGSG_TRINITY_DN9844_c0_g1_i1	780-786,60-66	2
Hsa-Mir-430-P16_3p#MGSG_TRINITY_DN3742_c0_g1_i5	392-398,56-62	2
Hsa-Mir-9-P3_3p#GEGO_TRINITY_DN16496_c0_g2_i4	21-27,437-443	2
Hsa-Mir-3140_3p#GEGO_TRINITY_DN8562_c0_g1_i8	5-11,146-152	2
Hsa-Mir-328_3p#MGSG_TRINITY_DN6054_c0_g1_i1	179-185,152-158	2
Hsa-Mir-124-P3-v1_3p#MGSG_TRINITY_DN7624_c1_g1_i2	810-816,137-143	2
Hsa-Mir-221-P2a_3p#GFVZ_TRINITY_DN443_c0_g1_i8	831-837,938-944	2
Hsa-Mir-154-P4a_3p#GFVZ_TRINITY_DN20705_c0_g1_i2	166-172,683-689	2
Hsa-Mir-6715_3p#GEGO_TRINITY_DN2758_c0_g2_i1	1049-1055,1444-1450	2
Hsa-Mir-181-P1b_5p#MGSG_TRINITY_DN2088_c7_g1_i4	838-844,958-964	2
Hsa-Mir-217-v1_5p#MGSG_TRINITY_DN1406_c0_g2_i1	565-571,403-409	2
Hsa-Mir-4664_5p#GEGO_TRINITY_DN9406_c0_g1_i13	689-695,311-317	2
Hsa-Mir-504-v1_5p#GEGO_TRINITY_DN9406_c0_g1_i13	672-678,294-300	2
Hsa-Mir-330-v2_3p#MGSG_TRINITY_DN11928_c0_g1_i1	109-115,915-921	2
Hsa-Mir-3924_3p#MGSG_TRINITY_DN174_c0_g1_i3	129-135,507-513	2
Hsa-Mir-204-P1_5p#GFVZ_TRINITY_DN639_c1_g1_i6	318-324,476-482	2
Hsa-Mir-430-P27b_3p#MGSG_TRINITY_DN4292_c0_g1_i5	87-93,173-179	2
Hsa-Mir-33-P1_5p#MGSG_TRINITY_DN2578_c0_g1_i3	44-50,1650-1656	2
Hsa-Mir-15-P1d_5p#MGSG_TRINITY_DN166918_c0_g1_i1	264-270,996-1002	2
Hsa-Mir-430-P2_3p#MGSG_TRINITY_DN8075_c0_g1_i2	1061-1067,54-60	2
Hsa-Mir-130-P1c_3p#GEGO_TRINITY_DN1014_c0_g1_i5	1424-1430,920-926	2
Hsa-Mir-489-v2_3p#MGSG_TRINITY_DN3181_c0_g1_i7	155-161,869-875	2
Hsa-Mir-103-P4_3p#GEGO_TRINITY_DN2699_c1_g1_i4	579-585,1103-1109	2
Hsa-Mir-154-P5_5p#GFVZ_TRINITY_DN9521_c0_g4_i1	1643-1649,126-132	2
Hsa-Mir-430-P22_3p#GFVZ_TRINITY_DN29594_c0_g1_i1	96-102,302-308	2
Hsa-Mir-137-P1-v1_3p#MGSG_TRINITY_DN7237_c0_g1_i1	491-497,896-902	2
Hsa-Mir-142-P1-v1_5p#MGSG_TRINITY_DN8963_c0_g1_i1	1305-1311,1022-1028	2
Hsa-Mir-126-P2-v2_5p#MGSG_TRINITY_DN166918_c0_g1_i1	815-821,83-89	2
Hsa-Mir-430-P22_3p#MGSG_TRINITY_DN4926_c0_g1_i14	976-982,1312-1318	2
Hsa-Mir-101-P2-v2_3p#MGSG_TRINITY_DN6796_c0_g1_i8	78-84,703-709	2
Hsa-Mir-338-P2-as_5p#GEGO_TRINITY_DN18644_c0_g1_i2	201-207,594-600	2
Hsa-Mir-17-P4a_5p#GEGO_TRINITY_DN607_c0_g1_i3	1423-1429,120-126	2
Hsa-Mir-137-P1-v2_3p#MGSG_TRINITY_DN9331_c0_g1_i1	48-54,668-674	2
Hsa-Mir-430-P49_5p#MGSG_TRINITY_DN5270_c0_g1_i6	354-360,64-70	2
Hsa-Mir-181-P1c_5p#MGSG_TRINITY_DN32880_c0_g1_i4	376-382,189-195	2
Hsa-Mir-142-P1-v2_3p#MGSG_TRINITY_DN14944_c0_g1_i1	645-651,915-921	2
Hsa-Mir-887_3p#MGSG_TRINITY_DN11029_c0_g1_i2	257-263,290-296	2
Hsa-Mir-96-P3-v2_5p#MGSG_TRINITY_DN10758_c0_g1_i2	376-382,926-932	2
Hsa-Mir-430-P8b_3p#MGSG_TRINITY_DN5143_c0_g1_i2	1158-1164,415-421	2
Hsa-Mir-154-P23_3p#MGSG_TRINITY_DN2509_c0_g1_i1	442-448,302-308	2
Hsa-Mir-6715_3p#MGSG_TRINITY_DN3306_c0_g1_i2	389-395,1592-1598	2
Hsa-Mir-339_3p#MGSG_TRINITY_DN6616_c0_g1_i1	169-175,1383-1389	2
Hsa-Mir-101-P2-v2_3p#MGSG_TRINITY_DN10758_c0_g1_i2	662-668,112-118	2
Hsa-Mir-17-P1c_5p#MGSG_TRINITY_DN2032_c0_g1_i7	794-800,1074-1080	2
Hsa-Mir-146-P1_5p#MGSG_TRINITY_DN4172_c0_g3_i4	12-18,913-919	2
Hsa-Mir-130-P1c_3p#GEGO_TRINITY_DN25565_c0_g1_i1	799-805,842-848	2
Hsa-Mir-135-P4_5p#MGSG_TRINITY_DN1180_c0_g1_i2	445-451,407-413	2
Hsa-Mir-31_5p#MGSG_TRINITY_DN4504_c0_g1_i2	265-271,292-298	2
Hsa-Mir-30-P2b_5p#MGSG_TRINITY_DN2652_c0_g1_i4	956-962,290-296	2
Hsa-Mir-92-P2a_3p#GFVZ_TRINITY_DN7455_c1_g1_i1	914-920,537-543	2
Hsa-Novel-1-v1_3p#GEGO_TRINITY_DN9406_c0_g1_i4	439-445,36-42	2
Hsa-Mir-430-P9a_5p#MGSG_TRINITY_DN4556_c0_g1_i3	1302-1308,101-107	2
Hsa-Mir-6715_3p#MGSG_TRINITY_DN7624_c1_g1_i2	312-318,985-991	2
Hsa-Mir-17-P1c_5p#GFVZ_TRINITY_DN1459_c0_g1_i7	1419-1425,668-674	2
Hsa-Mir-430-P44_5p#MGSG_TRINITY_DN16872_c0_g3_i7	1058-1064,590-596	2
Hsa-Mir-19-P2c_3p#MGSG_TRINITY_DN2893_c0_g2_i4	1105-1111,551-557	2
Hsa-Mir-154-P28b_3p#GEGO_TRINITY_DN8858_c0_g1_i3	369-375,464-470	2
Hsa-Mir-101-P2-v2_3p#MGSG_TRINITY_DN4649_c0_g1_i3	548-554,130-136	2
Hsa-Mir-154-P10_5p#MGSG_TRINITY_DN9990_c0_g1_i3	140-146,393-399	2
Hsa-Mir-15-P2b_5p#MGSG_TRINITY_DN75_c0_g1_i1	222-228,185-191	2
Hsa-Mir-218-P4_5p#MGSG_TRINITY_DN11399_c0_g1_i2	234-240,342-348	2
Hsa-Mir-19-P1a_3p#GEGO_TRINITY_DN51340_c0_g1_i1	240-246,298-304	2
Hsa-Mir-103-P1_3p#MGSG_TRINITY_DN6995_c0_g1_i5	388-394,541-547	2
Hsa-Mir-5683_5p#MGSG_TRINITY_DN3556_c0_g1_i2	402-408,699-705	2
Hsa-Mir-430-P13_5p#GFVZ_TRINITY_DN2017_c0_g1_i1	697-703,1088-1094	2
Hsa-Mir-154-P19_3p#GEGO_TRINITY_DN3577_c0_g1_i4	304-310,752-758	2
Hsa-Mir-425_5p#GFVZ_TRINITY_DN4529_c0_g1_i1	803-809,1295-1301	2
Hsa-Mir-876_3p#MGSG_TRINITY_DN3484_c0_g1_i4	1157-1163,162-168	2
Hsa-Mir-129-P2_5p#MGSG_TRINITY_DN2490_c0_g1_i2	596-602,711-717	2
Hsa-Mir-17-P4a_5p#MGSG_TRINITY_DN2032_c0_g1_i7	794-800,1074-1080	2
Hsa-Mir-3942_3p#GEGO_TRINITY_DN1048_c0_g1_i1	98-104,350-356	2
Hsa-Mir-4664_3p#MGSG_TRINITY_DN1949_c0_g1_i1	567-573,1030-1036	2
Hsa-Mir-133-P3-v2_3p#MGSG_TRINITY_DN1241_c0_g2_i1	306-312,445-451	2
Hsa-Mir-944_3p#MGSG_TRINITY_DN15346_c1_g1_i1	245-251,139-145	2
Hsa-Mir-3611_3p#MGSG_TRINITY_DN3445_c0_g1_i2	243-249,1190-1196	2
Hsa-Mir-137-P1-v1_3p#GEGO_TRINITY_DN245_c0_g1_i6	1026-1032,1430-1436	2
Hsa-Mir-3174_5p#GEGO_TRINITY_DN245_c0_g1_i6	399-405,68-74	2
Hsa-Mir-3174_5p#GEGO_TRINITY_DN245_c0_g1_i4	399-405,68-74	2
Hsa-Mir-9-P2_3p#GEGO_TRINITY_DN16496_c0_g2_i4	21-27,437-443	2
Hsa-Mir-430-P4_3p#MGSG_TRINITY_DN1831_c0_g2_i3	474-480,760-766	2
Hsa-Mir-218-P2_5p#GEGO_TRINITY_DN9375_c0_g1_i1	478-484,133-139	2
Hsa-Mir-17-P1a_5p#MGSG_TRINITY_DN10121_c0_g2_i3	1652-1658,111-117	2
Hsa-Mir-31_5p#MGSG_TRINITY_DN8394_c0_g1_i6	1096-1102,862-868	2
Hsa-Mir-430-P41_3p#MGSG_TRINITY_DN11726_c0_g1_i3	51-57,959-965	2
Hsa-Mir-15-P2b_5p#MGSG_TRINITY_DN166918_c0_g1_i1	264-270,996-1002	2
Hsa-Mir-493_5p#MGSG_TRINITY_DN2072_c0_g1_i5	1154-1160,137-143	2
Hsa-Mir-154-P19_3p#GFVZ_TRINITY_DN15139_c3_g1_i2	441-447,1535-1541	2
Hsa-Mir-17-P4d_5p#GFVZ_TRINITY_DN707_c0_g2_i2	1051-1057,1168-1174	2
Hsa-Mir-483_5p#MGSG_TRINITY_DN8075_c0_g1_i2	1150-1156,143-149	2
Hsa-Mir-430-P27b_3p#MGSG_TRINITY_DN1286_c0_g1_i5	546-552,1412-1418	2
Hsa-Mir-430-P21_3p#MGSG_TRINITY_DN8075_c0_g1_i2	1061-1067,54-60	2
Hsa-Mir-19-P1a_3p#MGSG_TRINITY_DN7809_c0_g1_i7	637-643,1055-1061	2
Hsa-Mir-320-P2a_3p#MGSG_TRINITY_DN6923_c0_g3_i1	966-972,1251-1257	2
Hsa-Mir-1269_3p#GFVZ_TRINITY_DN15130_c0_g1_i2	748-754,1579-1585	2
Hsa-Mir-105-P2_5p#MGSG_TRINITY_DN15470_c0_g1_i1	326-332,1121-1127	2
Hsa-Mir-155_5p#MGSG_TRINITY_DN18694_c0_g1_i1	534-540,83-89	2
Hsa-Mir-561_5p#MGSG_TRINITY_DN6444_c0_g1_i3	499-505,969-975	2
Hsa-Mir-506-P7b_3p#MGSG_TRINITY_DN8870_c0_g3_i5	395-401,709-715	2
Hsa-Mir-181-P1c_5p#GEGO_TRINITY_DN3138_c0_g1_i1	718-724,736-742	2
Hsa-Mir-148-P3_3p#MGSG_TRINITY_DN166918_c0_g1_i1	1432-1438,696-702	2
Hsa-Mir-430-P49_5p#MGSG_TRINITY_DN4527_c0_g1_i1	578-584,1567-1573	2
Hsa-Mir-328_3p#MGSG_TRINITY_DN3644_c2_g2_i3	355-361,1015-1021	2
Hsa-Mir-132-P2_3p#MGSG_TRINITY_DN43363_c0_g1_i5	236-242,479-485	2
Hsa-Mir-430-P21_3p#MGSG_TRINITY_DN4926_c0_g1_i14	976-982,1312-1318	2
Hsa-Mir-506-P7a_3p#MGSG_TRINITY_DN1454_c0_g1_i4	483-489,627-633	2
Hsa-Mir-15-P1a_5p#MGSG_TRINITY_DN10165_c0_g1_i1	1378-1384,1396-1402	2
Hsa-Mir-203-v1_3p#MGSG_TRINITY_DN6863_c0_g1_i13	53-59,543-549	2
Hsa-Mir-181-P1c_5p#MGSG_TRINITY_DN8490_c0_g1_i10	319-325,100-106	2
Hsa-Mir-3173_5p#GEGO_TRINITY_DN417421_c0_g1_i1	1257-1263,982-988	2
Hsa-Mir-29-P1d-v1_3p#GFVZ_TRINITY_DN8623_c0_g2_i2	186-192,346-352	2
Hsa-Mir-1276_5p#MGSG_TRINITY_DN9896_c0_g1_i2	51-57,851-857	2
Hsa-Mir-148-P4_3p#MGSG_TRINITY_DN2902_c0_g1_i2	444-450,355-361	2
Hsa-Mir-142-P1-v4_5p#MGSG_TRINITY_DN12346_c0_g1_i11	1546-1552,866-872	2
Hsa-Mir-320-P1_3p#MGSG_TRINITY_DN6923_c0_g3_i1	966-972,1251-1257	2
Hsa-Mir-154-P19_3p#MGSG_TRINITY_DN4390_c0_g1_i2	260-266,143-149	2
Hsa-Mir-362-P1_5p#GEGO_TRINITY_DN1906_c1_g1_i2	172-178,973-979	2
Hsa-Mir-154-P29_5p#MGSG_TRINITY_DN5362_c3_g1_i1	821-827,952-958	2
Hsa-Mir-506-P10_5p#GEGO_TRINITY_DN87_c0_g1_i10	759-765,429-435	2
Hsa-Mir-17-P2a_5p#MGSG_TRINITY_DN1657_c0_g1_i5	33-39,588-594	2
Hsa-Mir-5581_3p#GEGO_TRINITY_DN1477_c0_g2_i1	385-391,882-888	2
Hsa-Mir-3942_3p#MGSG_TRINITY_DN12547_c0_g1_i10	358-364,834-840	2
Hsa-Mir-23-P3_3p#MGSG_TRINITY_DN166918_c0_g1_i1	586-592,1322-1328	2
Hsa-Mir-670_3p#MGSG_TRINITY_DN130242_c0_g1_i2	245-251,235-241	2
Hsa-Mir-17-P2a_5p#GEGO_TRINITY_DN94677_c0_g1_i2	253-259,23-29	2
Hsa-Mir-92-P2d_3p#GFVZ_TRINITY_DN7455_c1_g1_i1	914-920,537-543	2
Hsa-Mir-1277_5p#MGSG_TRINITY_DN11029_c0_g1_i2	907-917,898-904	2
Hsa-Mir-132-P1_3p#MGSG_TRINITY_DN17238_c0_g1_i3	118-124,143-149	2
Hsa-Mir-128-P2_3p#MGSG_TRINITY_DN13889_c0_g1_i1	165-171,1006-1012	2
Hsa-Mir-17-P4c_5p#GFVZ_TRINITY_DN707_c0_g2_i2	1051-1057,1168-1174	2
Hsa-Mir-431_5p#GEGO_TRINITY_DN4938_c0_g1_i6	1192-1198,1372-1378	2
Hsa-Mir-3909_3p#MGSG_TRINITY_DN236304_c0_g1_i2	1156-1162,46-52	2
Hsa-Mir-129-P2_5p#MGSG_TRINITY_DN13850_c0_g1_i2	961-967,457-463	2
Hsa-Mir-506-P4a1_3p#MGSG_TRINITY_DN2434_c0_g4_i1	1005-1011,939-945	2
Hsa-Mir-430-P26_3p#MGSG_TRINITY_DN25323_c0_g4_i1	27-33,98-104	2
Hsa-Mir-1277_5p#MGSG_TRINITY_DN13905_c0_g1_i1	94-105,83-90	2
Hsa-Mir-29-P1d-v1_3p#MGSG_TRINITY_DN4195_c0_g1_i2	505-511,1272-1278	2
Hsa-Mir-320-P2a_3p#GEGO_TRINITY_DN3258_c0_g1_i1	35-41,162-168	2
Hsa-Mir-92-P1c_3p#MGSG_TRINITY_DN3245_c0_g2_i7	340-346,764-770	2
Hsa-Mir-1287_5p#MGSG_TRINITY_DN8305_c0_g1_i5	1670-1676,1680-1686	2
Hsa-Mir-1276_5p#MGSG_TRINITY_DN4497_c0_g1_i3	1339-1345,814-820	2
Hsa-Mir-376-P3_3p#GFVZ_TRINITY_DN11228_c0_g1_i2	244-250,430-436	2
Hsa-Mir-320-P4_3p#GFVZ_TRINITY_DN28041_c0_g1_i1	19-25,95-101	2
Hsa-Mir-339_5p#MGSG_TRINITY_DN206598_c0_g1_i1	178-184,202-208	2
Hsa-Mir-154-P1_3p#GEGO_TRINITY_DN26434_c0_g1_i1	933-939,90-96	2
Hsa-Mir-1910_3p#GEGO_TRINITY_DN4867_c0_g1_i1	943-949,1356-1362	2
Hsa-Mir-181-P1c_5p#GEGO_TRINITY_DN41494_c0_g1_i7	836-842,630-636	2
Hsa-Mir-204-P2_5p#MGSG_TRINITY_DN174_c0_g1_i3	453-459,75-81	2
Hsa-Mir-582-v1_5p#MGSG_TRINITY_DN12635_c0_g1_i1	925-931,546-552	2
Hsa-Mir-3924_3p#GEGO_TRINITY_DN1051_c0_g1_i3	390-396,305-311	2
Hsa-Mir-17-P4d_5p#MGSG_TRINITY_DN1286_c0_g1_i5	546-552,1412-1418	2
Hsa-Mir-124-P2-v1_3p#MGSG_TRINITY_DN7624_c1_g1_i2	810-816,137-143	2
Hsa-Mir-214-v2_3p#MGSG_TRINITY_DN8926_c0_g1_i5	84-90,815-821	2
Hsa-Mir-1269_3p#MGSG_TRINITY_DN1573_c0_g1_i15	1212-1218,1335-1341	2
Hsa-Mir-430-P16_3p#MGSG_TRINITY_DN8630_c0_g1_i1	327-333,75-81	2
Hsa-Mir-203-v2_3p#GFVZ_TRINITY_DN439_c0_g1_i3	388-394,301-307	2
Hsa-Mir-430-P23_3p#MGSG_TRINITY_DN1831_c0_g2_i3	474-480,760-766	2
Hsa-Mir-181-P2b_5p#GFVZ_TRINITY_DN5986_c2_g1_i1	1660-1666,286-292	2
Hsa-Mir-154-P9_3p#MGSG_TRINITY_DN8221_c0_g1_i2	373-379,561-567	2
Hsa-Mir-149_5p#MGSG_TRINITY_DN104_c0_g2_i4	917-923,864-870	2
Hsa-Mir-506-P8_5p#MGSG_TRINITY_DN12017_c0_g1_i2	445-451,1541-1547	2
Hsa-Mir-5579_5p#GFVZ_TRINITY_DN7065_c0_g2_i1	120-126,1-7	2
Hsa-Mir-511_3p#MGSG_TRINITY_DN2480_c0_g1_i6	9-15,67-73	2
Hsa-Mir-599_5p#GEGO_TRINITY_DN1014_c0_g1_i5	840-846,769-775	2
Hsa-Mir-96-P2_5p#MGSG_TRINITY_DN16775_c0_g1_i2	965-971,760-766	2
Hsa-Mir-30-P2a_5p#GEGO_TRINITY_DN14152_c0_g1_i1	536-542,1181-1187	2
