# Supplementary material for: Bioinformatic Analysis of Ixodes ricinus Long Non-Coding RNAs Predicts Their Binding Ability of Host miRNAs
Source: Int J Mol Sci. 2022 Aug 28;23(17):9761. doi: 10.3390/ijms23179761 (PMC9456184; doi:10.3390/ijms23179761)
Supplement: Supplementary file 1 [file ijms-23-09761-s001.zip › File S5.ods]

## Sheet: Hsa_vs_Randomized_Consensus_lncRNA
MiRNA-Randomized lncRNA	Coordinates	numberTargets
Hsa-Mir-2355_3p#GEGO_TRINITY_DN7260_c0_g1_i1	142-148,154-160,350-356	3
Hsa-Mir-556_5p#MGSG_TRINITY_DN4934_c0_g1_i4	796-802,690-696,148-154	3
Hsa-Mir-1912_3p#MGSG_TRINITY_DN6895_c0_g1_i4	525-531,627-633	2
Hsa-Mir-154-P3a-v2_3p#MGSG_TRINITY_DN31938_c1_g1_i4	489-495,978-984	2
Hsa-Mir-218-P2_5p#MGSG_TRINITY_DN3649_c3_g1_i2	107-113,535-541	2
Hsa-Mir-154-P29_5p#MGSG_TRINITY_DN5027_c0_g2_i1	803-809,494-500	2
Hsa-Mir-338-P2_3p#MGSG_TRINITY_DN1260_c0_g1_i1	165-171,151-157	2
Hsa-Mir-877_5p#MGSG_TRINITY_DN14330_c0_g1_i5	1229-1235,890-896	2
Hsa-Mir-430-P18_3p#MGSG_TRINITY_DN12805_c0_g1_i10	710-716,1247-1253	2
Hsa-Mir-676_3p#MGSG_TRINITY_DN3100_c0_g1_i16	350-356,903-909	2
Hsa-Mir-154-P1_3p#MGSG_TRINITY_DN265_c0_g1_i6	1211-1217,1328-1334	2
Hsa-Mir-670_3p#MGSG_TRINITY_DN1036_c0_g4_i1	1078-1084,426-432	2
Hsa-Mir-1287_5p#MGSG_TRINITY_DN11290_c0_g1_i3	299-305,414-420	2
Hsa-Mir-122_5p#MGSG_TRINITY_DN13382_c0_g1_i4	268-274,1399-1405	2
Hsa-Mir-1307_5p#MGSG_TRINITY_DN633_c3_g2_i5	1530-1536,72-78	2
Hsa-Mir-376-P3_3p#GEGO_TRINITY_DN175014_c0_g1_i2	1179-1185,620-626	2
Hsa-Mir-199-P1-v2_3p#MGSG_TRINITY_DN1080_c0_g1_i5	474-480,860-866	2
Hsa-Mir-10-P1b-v1_5p#MGSG_TRINITY_DN52373_c0_g1_i4	908-914,1542-1548	2
Hsa-Mir-3942_3p#GEGO_TRINITY_DN9375_c0_g1_i1	19-25,235-241	2
Hsa-Mir-216-P2a_5p#MGSG_TRINITY_DN5031_c0_g1_i1	1163-1169,873-879	2
Hsa-Mir-506-P4a1_3p#MGSG_TRINITY_DN1067_c2_g1_i3	1004-1010,978-984	2
Hsa-Mir-154-P10_5p#MGSG_TRINITY_DN1427_c1_g1_i1	197-203,120-126	2
Hsa-Mir-1-P1_3p#MGSG_TRINITY_DN4432_c0_g1_i1	719-725,1091-1097	2
Hsa-Mir-9-P3_3p#GFVZ_TRINITY_DN1686_c0_g1_i1	1645-1651,937-943	2
Hsa-Mir-154-P2-v2_5p#GEGO_TRINITY_DN3424_c0_g1_i2	862-868,290-296	2
Hsa-Mir-3136_5p#MGSG_TRINITY_DN8131_c0_g2_i1	288-294,1051-1057	2
Hsa-Mir-196-P4_5p#MGSG_TRINITY_DN26159_c0_g1_i8	461-467,294-300	2
Hsa-Mir-651_5p#MGSG_TRINITY_DN3497_c0_g1_i10	1514-1520,34-40	2
Hsa-Mir-29-P2b_3p#MGSG_TRINITY_DN1559_c2_g1_i5	1631-1637,831-837	2
Hsa-Mir-137-P1-v1_3p#MGSG_TRINITY_DN6312_c0_g1_i1	646-652,209-215	2
Hsa-Mir-154-P12_3p#GFVZ_TRINITY_DN57854_c2_g1_i1	514-520,353-359	2
Hsa-Mir-133-P1-v1_3p#MGSG_TRINITY_DN1125_c3_g2_i2	96-102,284-290	2
Hsa-Mir-506-P4a1_3p#MGSG_TRINITY_DN35262_c0_g1_i2	210-216,500-506	2
Hsa-Mir-10-P2d_5p#GFVZ_TRINITY_DN4263_c0_g1_i3	152-158,433-439	2
Hsa-Mir-430-P1_3p#MGSG_TRINITY_DN12547_c0_g1_i10	396-402,752-758	2
Hsa-Mir-137-P1-v1_3p#MGSG_TRINITY_DN10198_c0_g1_i4	1004-1010,642-648	2
Hsa-Mir-541_5p#GEGO_TRINITY_DN1994_c0_g2_i4	1537-1543,409-415	2
Hsa-Mir-130-P2a_3p#MGSG_TRINITY_DN5152_c0_g1_i1	510-516,173-179	2
Hsa-Mir-506-P6a1_5p#MGSG_TRINITY_DN4453_c0_g1_i5	575-581,28-34	2
Hsa-Mir-154-P19_3p#GEGO_TRINITY_DN10263_c0_g1_i2	1641-1647,1196-1202	2
Hsa-Mir-95-P3-v2_5p#MGSG_TRINITY_DN4485_c0_g1_i1	421-427,884-890	2
Hsa-Mir-133-P3-v1_3p#MGSG_TRINITY_DN1125_c3_g2_i2	96-102,284-290	2
Hsa-Mir-154-P5_3p#GEGO_TRINITY_DN222023_c0_g1_i1	96-102,292-298	2
Hsa-Mir-374-P2_5p#GFVZ_TRINITY_DN2400_c0_g2_i3	1145-1151,18-24	2
Hsa-Mir-34-P2a_3p#GEGO_TRINITY_DN3390_c1_g2_i5	281-287,917-923	2
Hsa-Mir-23-P2_3p#GEGO_TRINITY_DN5406_c0_g1_i3	1578-1584,1438-1444	2
Hsa-Mir-153-P2_3p#GEGO_TRINITY_DN1825_c1_g1_i11	769-775,329-335	2
Hsa-Mir-541_5p#MGSG_TRINITY_DN2032_c0_g1_i7	351-357,920-926	2
Hsa-Mir-190-P1_5p#GEGO_TRINITY_DN8616_c0_g2_i1	709-715,1201-1207	2
Hsa-Mir-154-P19_3p#MGSG_TRINITY_DN17655_c0_g1_i3	92-98,1508-1514	2
Hsa-Mir-506-P12_3p#GEGO_TRINITY_DN3725_c0_g1_i3	630-636,953-959	2
Hsa-Mir-136-v1_3p#GFVZ_TRINITY_DN253983_c0_g1_i1	402-408,160-166	2
Hsa-Mir-430-P22_3p#MGSG_TRINITY_DN12547_c0_g1_i10	396-402,752-758	2
Hsa-Mir-216-P2b_5p#MGSG_TRINITY_DN22128_c0_g1_i3	1007-1013,755-761	2
Hsa-Mir-133-P2-v2_3p#MGSG_TRINITY_DN14660_c0_g1_i2	1177-1183,1456-1462	2
Hsa-Mir-92-P2c_3p#MGSG_TRINITY_DN13987_c0_g1_i2	1184-1190,666-672	2
Hsa-Mir-28-P2_5p#MGSG_TRINITY_DN4565_c0_g1_i1	1001-1007,431-437	2
Hsa-Mir-506-P9_5p#MGSG_TRINITY_DN130572_c1_g1_i1	673-679,963-969	2
Hsa-Mir-506-P3_3p#MGSG_TRINITY_DN17655_c0_g1_i3	1366-1372,1654-1660	2
Hsa-Mir-218-P4_5p#MGSG_TRINITY_DN9113_c0_g1_i2	1484-1490,1365-1371	2
Hsa-Mir-219-P3_3p#MGSG_TRINITY_DN13610_c0_g1_i2	192-198,566-572	2
Hsa-Mir-383-v2_5p#MGSG_TRINITY_DN2840_c0_g2_i1	573-579,980-986	2
Hsa-Mir-935-v1_3p#MGSG_TRINITY_DN4334_c0_g1_i3	1382-1388,1534-1540	2
Hsa-Mir-30-P1a_5p#GEGO_TRINITY_DN5686_c0_g2_i6	1651-1657,980-986	2
Hsa-Mir-27-P3_3p#GFVZ_TRINITY_DN7988_c0_g1_i1	202-208,997-1003	2
Hsa-Mir-376-P1_3p#GFVZ_TRINITY_DN7321_c0_g2_i2	642-648,32-38	2
Hsa-Mir-23-P2_3p#MGSG_TRINITY_DN18467_c2_g1_i1	715-721,935-941	2
Hsa-Mir-4766_3p#MGSG_TRINITY_DN6807_c0_g1_i7	616-622,1398-1404	2
Hsa-Mir-3942_3p#GEGO_TRINITY_DN863_c3_g1_i2	715-721,435-441	2
Hsa-Mir-9-P3_5p#GEGO_TRINITY_DN3157_c0_g1_i3	730-736,884-890	2
Hsa-Mir-95-P4_3p#GEGO_TRINITY_DN4451_c0_g1_i15	74-80,267-273	2
Hsa-Mir-154-P12_3p#MGSG_TRINITY_DN6457_c0_g1_i6	1243-1249,193-199	2
Hsa-Mir-3942_5p#MGSG_TRINITY_DN7384_c0_g1_i10	976-982,417-423	2
Hsa-Mir-9-P1_3p#MGSG_TRINITY_DN4449_c0_g1_i2	874-880,31-37	2
Hsa-Mir-490_5p#GEGO_TRINITY_DN711_c0_g1_i6	758-764,344-350	2
Hsa-Mir-154-P21_3p#MGSG_TRINITY_DN11140_c1_g1_i1	1601-1607,1013-1019	2
Hsa-Mir-430-P9b_5p#MGSG_TRINITY_DN5947_c0_g2_i2	96-102,1322-1328	2
Hsa-Mir-506-P3_3p#GEGO_TRINITY_DN1994_c0_g2_i4	251-257,1534-1540	2
Hsa-Mir-506-P8_5p#MGSG_TRINITY_DN1533_c0_g1_i2	894-900,550-556	2
Hsa-Mir-577_5p#GFVZ_TRINITY_DN55301_c0_g1_i2	343-349,716-722	2
Hsa-Mir-556_3p#GEGO_TRINITY_DN920_c1_g1_i2	732-738,328-334	2
Hsa-Mir-154-P19_3p#MGSG_TRINITY_DN7491_c0_g2_i2	1374-1380,1679-1685	2
Hsa-Mir-624_5p#MGSG_TRINITY_DN9425_c0_g2_i3	402-408,55-61	2
Hsa-Mir-19-P2a_3p#MGSG_TRINITY_DN4523_c0_g1_i2	816-822,386-392	2
Hsa-Mir-376-P2_3p#GEGO_TRINITY_DN175014_c0_g1_i2	1179-1185,620-626	2
Hsa-Mir-3187_3p#GEGO_TRINITY_DN1015_c0_g1_i9	1261-1267,120-126	2
Hsa-Mir-124-P3-v1_3p#MGSG_TRINITY_DN14582_c0_g1_i3	175-181,11-17	2
Hsa-Mir-511_5p#MGSG_TRINITY_DN1180_c0_g1_i2	810-816,912-918	2
Hsa-Mir-556_5p#MGSG_TRINITY_DN37_c0_g1_i4	663-669,162-168	2
Hsa-Mir-181-P2c_5p#MGSG_TRINITY_DN11399_c0_g1_i2	421-427,159-165	2
Hsa-Mir-154-P19_3p#GFVZ_TRINITY_DN732_c1_g1_i3	821-827,807-813	2
Hsa-Mir-197_3p#GFVZ_TRINITY_DN7310_c0_g1_i2	1233-1239,1409-1415	2
Hsa-Mir-651_5p#GFVZ_TRINITY_DN1686_c0_g1_i1	6-12,1527-1533	2
Hsa-Mir-101-P2-v2_3p#MGSG_TRINITY_DN2489_c0_g1_i11	389-395,1363-1369	2
Hsa-Mir-101-P1-v2_3p#MGSG_TRINITY_DN9794_c0_g1_i7	117-123,711-717	2
Hsa-Mir-181-P2c_5p#GEGO_TRINITY_DN152647_c0_g2_i1	684-690,56-62	2
Hsa-Mir-9-P2_3p#MGSG_TRINITY_DN5326_c0_g1_i1	132-138,34-40	2
Hsa-Mir-154-P12_3p#MGSG_TRINITY_DN4946_c0_g1_i3	1495-1501,91-97	2
Hsa-Mir-376-P4_3p#MGSG_TRINITY_DN10248_c0_g1_i2	398-404,1186-1192	2
Hsa-Mir-154-P27_3p#MGSG_TRINITY_DN7974_c0_g1_i1	273-279,286-292	2
Hsa-Mir-154-P10_5p#GEGO_TRINITY_DN7024_c2_g1_i1	155-161,348-354	2
Hsa-Mir-885_5p#MGSG_TRINITY_DN3332_c1_g1_i6	1516-1522,668-674	2
Hsa-Mir-153-P1_3p#GEGO_TRINITY_DN1825_c1_g1_i11	769-775,329-335	2
Hsa-Mir-3187_3p#MGSG_TRINITY_DN5016_c0_g1_i1	102-108,613-619	2
Hsa-Mir-154-P27_3p#MGSG_TRINITY_DN8755_c0_g1_i2	193-199,1208-1214	2
Hsa-Mir-1252_5p#MGSG_TRINITY_DN1286_c0_g1_i5	307-313,843-849	2
Hsa-Mir-154-P28b_5p#GFVZ_TRINITY_DN4763_c0_g2_i1	458-464,672-678	2
Hsa-Mir-430-P9a_5p#MGSG_TRINITY_DN10645_c0_g1_i3	506-512,418-424	2
Hsa-Mir-129-P2_5p#MGSG_TRINITY_DN32467_c0_g1_i4	250-256,271-277	2
Hsa-Mir-23-P2_3p#GFVZ_TRINITY_DN10650_c1_g1_i1	841-847,230-236	2
Hsa-Mir-219-P2_5p#MGSG_TRINITY_DN9105_c0_g1_i2	794-800,649-655	2
Hsa-Mir-154-P2-v1_5p#MGSG_TRINITY_DN7850_c0_g1_i1	428-434,919-925	2
Hsa-Mir-144-v1_3p#MGSG_TRINITY_DN2489_c0_g1_i11	388-394,1362-1368	2
Hsa-Let-7-P2b3_5p#MGSG_TRINITY_DN5811_c0_g1_i3	51-57,690-696	2
Hsa-Mir-448_5p#MGSG_TRINITY_DN857_c0_g1_i2	946-952,571-577	2
Hsa-Mir-430-P35b_3p#MGSG_TRINITY_DN6807_c0_g1_i7	864-870,1010-1016	2
Hsa-Mir-1276_5p#MGSG_TRINITY_DN906_c0_g1_i8	688-694,381-387	2
Hsa-Mir-433_3p#MGSG_TRINITY_DN1366_c3_g1_i3	1001-1007,173-179	2
Hsa-Mir-205-P4_5p#MGSG_TRINITY_DN5477_c0_g2_i3	1354-1360,1005-1011	2
Hsa-Mir-430-P15_5p#GFVZ_TRINITY_DN910_c0_g1_i5	608-614,562-568	2
Hsa-Mir-383-v1_5p#GFVZ_TRINITY_DN12680_c0_g1_i3	643-649,920-926	2
Hsa-Mir-448_5p#MGSG_TRINITY_DN15201_c0_g1_i3	1182-1188,1410-1416	2
Hsa-Mir-376-P4_3p#MGSG_TRINITY_DN8870_c0_g3_i5	1002-1008,95-101	2
Hsa-Mir-154-P2-v2_5p#MGSG_TRINITY_DN6901_c0_g1_i1	193-199,409-415	2
Hsa-Mir-935-v2_3p#MGSG_TRINITY_DN11447_c0_g2_i2	14-20,1030-1036	2
Hsa-Let-7-P2a1_5p#MGSG_TRINITY_DN21466_c0_g1_i2	497-503,344-350	2
Hsa-Mir-154-P12_3p#GEGO_TRINITY_DN5461_c1_g1_i1	435-441,560-566	2
Hsa-Mir-129-P2_5p#GEGO_TRINITY_DN9375_c0_g1_i1	495-501,1055-1061	2
Hsa-Mir-196-P1_5p#MGSG_TRINITY_DN26159_c0_g1_i8	461-467,294-300	2
Hsa-Novel-3_5p#GEGO_TRINITY_DN5505_c0_g1_i1	244-250,745-751	2
Hsa-Mir-5581_5p#GEGO_TRINITY_DN1830_c6_g2_i4	356-362,113-119	2
Hsa-Mir-154-P20-v1_3p#MGSG_TRINITY_DN86307_c0_g1_i1	1498-1504,101-107	2
Hsa-Mir-1296_5p#GEGO_TRINITY_DN3953_c1_g1_i12	817-823,1564-1570	2
Hsa-Mir-425_5p#MGSG_TRINITY_DN4390_c0_g1_i2	114-120,134-140	2
Hsa-Mir-770_5p#MGSG_TRINITY_DN97771_c0_g1_i1	1165-1171,1196-1202	2
Hsa-Mir-362-P5_5p#MGSG_TRINITY_DN3306_c0_g1_i2	754-760,280-286	2
Hsa-Mir-3924_3p#GEGO_TRINITY_DN4938_c0_g1_i6	854-860,842-848	2
Hsa-Mir-430-P15_5p#GEGO_TRINITY_DN3735_c0_g1_i1	1053-1059,48-54	2
Hsa-Let-7-P1c_5p#GEGO_TRINITY_DN41494_c0_g1_i7	879-885,235-241	2
Hsa-Mir-346_5p#MGSG_TRINITY_DN4022_c0_g1_i6	580-586,525-531	2
Hsa-Mir-5581_5p#GFVZ_TRINITY_DN2400_c0_g2_i3	448-454,914-920	2
Hsa-Mir-383-v2_5p#GEGO_TRINITY_DN2540_c0_g1_i5	1191-1197,787-793	2
Hsa-Mir-142-P1-v2_3p#GFVZ_TRINITY_DN3077_c0_g1_i12	648-654,519-525	2
Hsa-Mir-9-P1_3p#GFVZ_TRINITY_DN1686_c0_g1_i1	1645-1651,937-943	2
Hsa-Mir-34-P2a_3p#MGSG_TRINITY_DN4556_c0_g1_i3	1345-1351,742-748	2
Hsa-Mir-624_5p#MGSG_TRINITY_DN4527_c0_g1_i1	42-48,149-155	2
Hsa-Mir-136-v1_3p#GEGO_TRINITY_DN8562_c0_g1_i8	31-37,274-280	2
Hsa-Mir-491_5p#MGSG_TRINITY_DN3667_c0_g1_i1	27-33,843-849	2
Hsa-Mir-8-P3a_3p#GEGO_TRINITY_DN1837_c0_g1_i13	374-380,590-596	2
Hsa-Mir-154-P6_3p#MGSG_TRINITY_DN10939_c0_g1_i14	1486-1492,586-592	2
Hsa-Mir-154-P16_3p#MGSG_TRINITY_DN18216_c0_g1_i5	1107-1113,464-470	2
Hsa-Mir-1298_5p#MGSG_TRINITY_DN134_c0_g1_i1	474-480,76-82	2
Hsa-Mir-376-P4_3p#MGSG_TRINITY_DN11384_c0_g1_i1	628-634,875-881	2
Hsa-Mir-2115_3p#MGSG_TRINITY_DN2840_c0_g2_i1	775-781,978-984	2
Hsa-Mir-4677_3p#GEGO_TRINITY_DN4599_c1_g1_i3	447-453,1304-1310	2
Hsa-Mir-92-P2c_3p#GEGO_TRINITY_DN1051_c0_g1_i3	66-72,291-297	2
Hsa-Mir-376-P1_3p#GEGO_TRINITY_DN175014_c0_g1_i2	1179-1185,620-626	2
Hsa-Let-7-P1c_5p#MGSG_TRINITY_DN9920_c0_g1_i2	602-608,686-692	2
Hsa-Mir-430-P3_3p#GEGO_TRINITY_DN4983_c0_g1_i5	1009-1015,1201-1207	2
Hsa-Mir-92-P1d_3p#GFVZ_TRINITY_DN152_c0_g1_i6	581-587,608-614	2
Hsa-Mir-582-v1_5p#MGSG_TRINITY_DN1881_c2_g1_i5	576-582,636-642	2
Hsa-Mir-34-P2a_3p#MGSG_TRINITY_DN21123_c0_g1_i7	878-884,1031-1037	2
Hsa-Mir-8-P2a_3p#GEGO_TRINITY_DN6873_c0_g1_i5	355-361,345-351	2
Hsa-Mir-154-P5_3p#GFVZ_TRINITY_DN6862_c0_g2_i1	828-834,348-354	2
Hsa-Mir-19-P2c_3p#MGSG_TRINITY_DN4523_c0_g1_i2	816-822,386-392	2
Hsa-Mir-203-v2_3p#MGSG_TRINITY_DN14144_c0_g1_i6	280-286,1215-1221	2
Hsa-Mir-1323_5p#MGSG_TRINITY_DN1949_c0_g1_i4	187-193,628-634	2
Hsa-Mir-192-P1_5p#MGSG_TRINITY_DN238_c2_g1_i2	1110-1116,1239-1245	2
Hsa-Mir-29-P2d_3p#MGSG_TRINITY_DN4497_c0_g1_i3	1439-1445,830-836	2
Hsa-Mir-154-P5_3p#GFVZ_TRINITY_DN257688_c0_g1_i1	826-832,282-288	2
Hsa-Mir-154-P29_5p#MGSG_TRINITY_DN10396_c0_g1_i2	965-971,1221-1227	2
Hsa-Mir-154-P27_3p#MGSG_TRINITY_DN8466_c0_g1_i2	440-446,123-129	2
Hsa-Mir-330-v1_3p#MGSG_TRINITY_DN6863_c0_g1_i13	529-535,616-622	2
Hsa-Mir-320-P1_3p#MGSG_TRINITY_DN13646_c0_g1_i1	747-753,161-167	2
Hsa-Mir-675_3p#GFVZ_TRINITY_DN104704_c0_g1_i1	1133-1139,139-145	2
Hsa-Mir-3663_3p#GEGO_TRINITY_DN6448_c0_g1_i3	1473-1479,1147-1153	2
Hsa-Mir-34-P3b_3p#MGSG_TRINITY_DN8075_c0_g1_i2	141-147,111-117	2
Hsa-Mir-218-P2_5p#MGSG_TRINITY_DN9113_c0_g1_i2	1484-1490,1365-1371	2
Hsa-Mir-30-P2d_5p#MGSG_TRINITY_DN6807_c0_g1_i7	1460-1466,1561-1567	2
Hsa-Mir-139_5p#MGSG_TRINITY_DN4034_c0_g1_i1	1411-1417,836-842	2
Hsa-Mir-148-P3_3p#MGSG_TRINITY_DN13781_c0_g1_i1	1261-1267,335-341	2
Hsa-Mir-506-P4a2_3p#MGSG_TRINITY_DN1067_c2_g1_i3	1004-1010,978-984	2
Hsa-Mir-1-P2_3p#MGSG_TRINITY_DN4432_c0_g1_i1	719-725,1091-1097	2
Hsa-Mir-9-P1_5p#GEGO_TRINITY_DN3157_c0_g1_i3	730-736,884-890	2
Hsa-Mir-1276_5p#MGSG_TRINITY_DN12635_c0_g1_i1	14-20,190-196	2
Hsa-Mir-130-P4a_3p#MGSG_TRINITY_DN12805_c0_g1_i10	1246-1252,709-715	2
Hsa-Mir-3924_3p#GEGO_TRINITY_DN711_c0_g1_i6	24-30,1060-1066	2
Hsa-Mir-129-P2_5p#MGSG_TRINITY_DN751_c2_g1_i6	328-334,44-50	2
Hsa-Mir-143_3p#MGSG_TRINITY_DN4068_c0_g1_i9	226-232,694-700	2
Hsa-Mir-506-P8_5p#MGSG_TRINITY_DN2817_c0_g1_i2	918-924,831-837	2
Hsa-Mir-3173_5p#MGSG_TRINITY_DN17643_c0_g1_i6	202-208,99-105	2
Hsa-Mir-181-P1c_5p#GEGO_TRINITY_DN152647_c0_g2_i1	684-690,56-62	2
Hsa-Mir-105-P1_5p#GFVZ_TRINITY_DN13868_c0_g1_i1	1116-1122,539-545	2
Hsa-Mir-154-P14_5p#MGSG_TRINITY_DN6500_c0_g1_i4	154-160,45-51	2
Hsa-Mir-338-P2-as_5p#MGSG_TRINITY_DN2506_c0_g1_i3	803-809,1403-1409	2
Hsa-Mir-124-P2-v1_3p#MGSG_TRINITY_DN14582_c0_g1_i3	175-181,11-17	2
Hsa-Mir-506-P3_3p#MGSG_TRINITY_DN7974_c0_g1_i1	597-603,832-838	2
Hsa-Mir-430-P14_3p#MGSG_TRINITY_DN14130_c0_g1_i3	895-901,678-684	2
Hsa-Mir-101-P1-v2_3p#MGSG_TRINITY_DN2489_c0_g1_i11	389-395,1363-1369	2
Hsa-Mir-325_3p#GFVZ_TRINITY_DN9553_c1_g1_i2	26-32,594-600	2
