# Supplementary material for: Bioinformatic Analysis of Ixodes ricinus Long Non-Coding RNAs Predicts Their Binding Ability of Host miRNAs
Source: Int J Mol Sci. 2022 Aug 28;23(17):9761. doi: 10.3390/ijms23179761 (PMC9456184; doi:10.3390/ijms23179761)
Supplement: Supplementary file 1 [file ijms-23-09761-s001.zip › File S6.ods]

## Sheet: Hsa_vs_Consensus_lncRNA
MiRNA-lncRNA	Coordinates	TargetsPerKb
Hsa-Mir-130-P1c_3p#GEGO_TRINITY_DN2760_c0_g3_i2	15-21,235-241,70-76	10.344828
Hsa-Mir-653_3p#GFVZ_TRINITY_DN206_c0_g1_i8	242-248,26-32,158-164	7.194245
Hsa-Mir-498_5p#GFVZ_TRINITY_DN206_c0_g1_i8	134-140,386-392,218-224	7.194245
Hsa-Mir-430-P16_3p#GEGO_TRINITY_DN2760_c0_g3_i2	236-242,71-77	6.896552
Hsa-Mir-130-P2a_3p#GEGO_TRINITY_DN2760_c0_g3_i2	235-241,70-76	6.896552
Hsa-Mir-130-P2b_3p#GEGO_TRINITY_DN2760_c0_g3_i2	15-21,235-241	6.896552
Hsa-Mir-430-P22_3p#GFVZ_TRINITY_DN29594_c0_g1_i1	96-102,302-308	5.714286
Hsa-Mir-430-P6_3p#GFVZ_TRINITY_DN29594_c0_g1_i1	96-102,302-308	5.714286
Hsa-Mir-430-P24_3p#GFVZ_TRINITY_DN29594_c0_g1_i1	96-102,302-308	5.714286
Hsa-Mir-430-P23_3p#GFVZ_TRINITY_DN29594_c0_g1_i1	96-102,302-308	5.714286
Hsa-Mir-430-P26_3p#GFVZ_TRINITY_DN29594_c0_g1_i1	96-102,302-308	5.714286
Hsa-Mir-430-P25_3p#GFVZ_TRINITY_DN29594_c0_g1_i1	96-102,302-308	5.714286
Hsa-Mir-552_3p#MGSG_TRINITY_DN759_c3_g2_i1	299-305,47-53	5.649718
Hsa-Mir-17-P2a_5p#GEGO_TRINITY_DN94677_c0_g1_i2	253-259,23-29	5.602241
Hsa-Mir-17-P2c_5p#GEGO_TRINITY_DN94677_c0_g1_i2	253-259,23-29	5.602241
Hsa-Mir-488_3p#GEGO_TRINITY_DN94677_c0_g1_i2	200-206,85-91	5.602241
Hsa-Mir-216-P2a_5p#GEGO_TRINITY_DN94677_c0_g1_i2	286-292,171-177	5.602241
Hsa-Mir-552_3p#MGSG_TRINITY_DN1186_c1_g1_i4	51-57,135-141	5.141388
Hsa-Mir-430-P26_3p#MGSG_TRINITY_DN25323_c0_g4_i1	27-33,98-104	5.128205
Hsa-Mir-430-P23_3p#MGSG_TRINITY_DN25323_c0_g4_i1	27-33,98-104	5.128205
Hsa-Mir-430-P22_3p#MGSG_TRINITY_DN25323_c0_g4_i1	27-33,98-104	5.128205
Hsa-Mir-430-P25_3p#MGSG_TRINITY_DN25323_c0_g4_i1	27-33,98-104	5.128205
Hsa-Mir-430-P6_3p#MGSG_TRINITY_DN25323_c0_g4_i1	27-33,98-104	5.128205
Hsa-Mir-154-P29_3p#MGSG_TRINITY_DN35633_c0_g1_i1	66-72,144-150	5.063291
Hsa-Mir-188-P2_5p#MGSG_TRINITY_DN5162_c1_g1_i2	33-39,117-123	4.962779
Hsa-Mir-181-P1c_5p#MGSG_TRINITY_DN8490_c0_g1_i10	319-325,100-106	4.950495
Hsa-Mir-430-P16_3p#MGSG_TRINITY_DN3742_c0_g1_i5	392-398,56-62	4.926108
Hsa-Mir-128-P1_3p#MGSG_TRINITY_DN3742_c0_g1_i5	245-251,161-167	4.926108
Hsa-Mir-128-P2_3p#MGSG_TRINITY_DN3742_c0_g1_i5	245-251,161-167	4.926108
Hsa-Mir-430-P16_3p#MGSG_TRINITY_DN8630_c0_g1_i1	327-333,75-81	4.62963
Hsa-Mir-506-P13_5p#MGSG_TRINITY_DN2974_c0_g1_i1	251-257,350-356	4.291845
Hsa-Mir-430-P34_5p#MGSG_TRINITY_DN298865_c0_g1_i1	199-205,332-338	4.098361
Hsa-Mir-5579_5p#GFVZ_TRINITY_DN7065_c0_g2_i1	120-126,1-7	3.944773
Hsa-Mir-430-P49_5p#MGSG_TRINITY_DN5270_c0_g1_i6	354-360,64-70	3.929273
Hsa-Mir-430-P50_5p#MGSG_TRINITY_DN5270_c0_g1_i6	354-360,64-70	3.929273
Hsa-Mir-9-P1_5p#GFVZ_TRINITY_DN11379_c0_g1_i12	259-265,269-275	3.824092
Hsa-Mir-9-P3_5p#GFVZ_TRINITY_DN11379_c0_g1_i12	259-265,269-275	3.824092
Hsa-Mir-9-P2_5p#GFVZ_TRINITY_DN11379_c0_g1_i12	259-265,269-275	3.824092
Hsa-Mir-552_3p#GEGO_TRINITY_DN7790_c0_g1_i10	828-834,333-339,585-591,501-507	3.795066
Hsa-Mir-376-P4_3p#MGSG_TRINITY_DN790_c1_g1_i2	374-380,67-73	3.603604
Hsa-Mir-5683_5p#MGSG_TRINITY_DN11681_c0_g2_i2	237-243,534-540	3.558719
Hsa-Mir-5683_5p#MGSG_TRINITY_DN11681_c0_g2_i1	237-243,534-540	3.558719
Hsa-Novel-3_5p#GEGO_TRINITY_DN3258_c0_g1_i1	428-434,267-273,35-41,162-168	3.389831
Hsa-Mir-139_5p#GEGO_TRINITY_DN13989_c0_g1_i9	366-372,350-356	3.338898
Hsa-Mir-944_3p#MGSG_TRINITY_DN15346_c1_g1_i1	245-251,139-145	3.311258
Hsa-Mir-129-P2_5p#GEGO_TRINITY_DN1666_c0_g1_i9	224-230,498-504	3.273322
Hsa-Mir-450-P3_5p#GEGO_TRINITY_DN1666_c0_g1_i9	222-228,496-502	3.273322
Hsa-Mir-3942_3p#GEGO_TRINITY_DN1048_c0_g1_i1	98-104,350-356	3.17965
Hsa-Mir-154-P26_3p#MGSG_TRINITY_DN13934_c0_g1_i3	488-494,480-486	3.17965
Hsa-Mir-506-P29_3p#GFVZ_TRINITY_DN28598_c0_g1_i2	213-219,560-566	3.134796
Hsa-Mir-129-P2_5p#GEGO_TRINITY_DN1666_c0_g1_i7	253-259,527-533	3.10559
Hsa-Mir-430-P18_3p#MGSG_TRINITY_DN10973_c0_g1_i8	184-190,350-356	3.072197
Hsa-Mir-3085_3p#MGSG_TRINITY_DN166_c0_g2_i8	331-337,80-86	3.04878
Hsa-Novel-2_5p#MGSG_TRINITY_DN1372_c0_g1_i2	644-650,54-60	3.04414
Hsa-Mir-430-P50_5p#MGSG_TRINITY_DN11520_c0_g1_i4	153-159,505-511	3.04414
Hsa-Mir-430-P49_5p#MGSG_TRINITY_DN11520_c0_g1_i4	153-159,505-511	3.04414
Hsa-Mir-561_5p#MGSG_TRINITY_DN3095_c0_g2_i2	981-987,112-118,527-533	2.979146
Hsa-Mir-155_5p#MGSG_TRINITY_DN18694_c0_g1_i1	534-540,83-89	2.915452
Hsa-Mir-579_3p#MGSG_TRINITY_DN12329_c0_g1_i2	130-136,341-347	2.86123
Hsa-Mir-28-P1_5p#GEGO_TRINITY_DN112830_c0_g1_i2	348-354,584-590	2.836879
Hsa-Mir-5586_5p#MGSG_TRINITY_DN5729_c0_g2_i1	568-574,679-685	2.820874
Hsa-Mir-101-P2-v2_3p#MGSG_TRINITY_DN4649_c0_g1_i3	548-554,130-136	2.808989
Hsa-Mir-101-P1-v2_3p#MGSG_TRINITY_DN4649_c0_g1_i3	548-554,130-136	2.808989
Hsa-Mir-144-v2_3p#MGSG_TRINITY_DN4649_c0_g1_i3	548-554,130-136	2.808989
Hsa-Mir-8-P2b_3p#GFVZ_TRINITY_DN19970_c0_g1_i3	51-57,335-341	2.805049
Hsa-Mir-8-P2a_3p#GFVZ_TRINITY_DN19970_c0_g1_i3	51-57,335-341	2.805049
Hsa-Mir-92-P2c_3p#MGSG_TRINITY_DN874_c0_g1_i12	57-63,81-87	2.785515
Hsa-Mir-3140_3p#GEGO_TRINITY_DN8562_c0_g1_i8	5-11,146-152	2.777778
Hsa-Mir-17-P1c_5p#MGSG_TRINITY_DN60_c0_g1_i8	126-132,372-378	2.751032
Hsa-Mir-17-P4d_5p#MGSG_TRINITY_DN60_c0_g1_i8	126-132,372-378	2.751032
Hsa-Mir-17-P4a_5p#MGSG_TRINITY_DN60_c0_g1_i8	126-132,372-378	2.751032
Hsa-Mir-148-P4_3p#MGSG_TRINITY_DN2902_c0_g1_i2	444-450,355-361	2.724796
Hsa-Mir-130-P3b_3p#MGSG_TRINITY_DN2902_c0_g1_i2	354-360,443-449	2.724796
Hsa-Mir-148-P3_3p#MGSG_TRINITY_DN2902_c0_g1_i2	444-450,355-361	2.724796
Hsa-Novel-1-v1_3p#GEGO_TRINITY_DN9406_c0_g1_i4	439-445,36-42	2.70636
Hsa-Mir-5683_5p#GEGO_TRINITY_DN9406_c0_g1_i4	322-328,620-626	2.70636
Hsa-Mir-7151_3p#MGSG_TRINITY_DN129_c0_g1_i4	608-614,674-680	2.677376
Hsa-Mir-873-v2_5p#GEGO_TRINITY_DN2967_c0_g1_i11	358-364,22-28,700-706	2.65252
Hsa-Mir-506-P7a_3p#MGSG_TRINITY_DN1454_c0_g1_i4	483-489,627-633	2.645503
Hsa-Mir-506-P7b_3p#MGSG_TRINITY_DN1454_c0_g1_i4	483-489,627-633	2.645503
Hsa-Mir-129-P2_5p#MGSG_TRINITY_DN1454_c0_g1_i4	643-649,231-237	2.645503
Hsa-Mir-506-P7c_3p#MGSG_TRINITY_DN1454_c0_g1_i4	483-489,627-633	2.645503
Hsa-Mir-217-v1_5p#MGSG_TRINITY_DN1406_c0_g2_i1	565-571,403-409	2.642008
Hsa-Mir-483_5p#GFVZ_TRINITY_DN6054_c1_g2_i2	254-260,557-563	2.628121
Hsa-Mir-556_5p#GFVZ_TRINITY_DN6054_c1_g2_i2	287-293,590-596	2.628121
Hsa-Mir-3617_5p#MGSG_TRINITY_DN3022_c0_g1_i6	169-175,742-748	2.624672
Hsa-Mir-3187_3p#GEGO_TRINITY_DN3556_c0_g1_i4	472-478,89-95	2.614379
Hsa-Mir-3611_3p#MGSG_TRINITY_DN4568_c2_g1_i4	491-497,522-528	2.610966
Hsa-Novel-1-v1_3p#GEGO_TRINITY_DN9406_c0_g1_i13	440-446,1103-1109,36-42	2.599653
Hsa-Mir-430-P4_3p#MGSG_TRINITY_DN1831_c0_g2_i3	474-480,760-766	2.560819
Hsa-Mir-430-P23_3p#MGSG_TRINITY_DN1831_c0_g2_i3	474-480,760-766	2.560819
Hsa-Mir-430-P26_3p#MGSG_TRINITY_DN1831_c0_g2_i3	474-480,760-766	2.560819
Hsa-Mir-430-P1_3p#MGSG_TRINITY_DN1831_c0_g2_i3	474-480,760-766	2.560819
Hsa-Mir-430-P22_3p#MGSG_TRINITY_DN1831_c0_g2_i3	474-480,760-766	2.560819
Hsa-Mir-191_5p#GFVZ_TRINITY_DN4657_c0_g1_i1	707-713,389-395	2.547771
Hsa-Mir-320-P1_3p#GEGO_TRINITY_DN3258_c0_g1_i1	428-434,267-273,162-168	2.542373
Hsa-Mir-320-P3_3p#GEGO_TRINITY_DN3258_c0_g1_i1	428-434,35-41,162-168	2.542373
Hsa-Mir-219-P2_5p#GFVZ_TRINITY_DN376_c0_g1_i4	616-622,162-168	2.503129
Hsa-Mir-204-P1_5p#MGSG_TRINITY_DN8779_c0_g1_i1	548-554,535-541	2.487562
Hsa-Mir-204-P2_5p#MGSG_TRINITY_DN8779_c0_g1_i1	548-554,535-541	2.487562
Hsa-Mir-34-P3b_3p#GEGO_TRINITY_DN871_c0_g2_i1	284-290,418-424	2.463054
Hsa-Mir-2276_5p#MGSG_TRINITY_DN8736_c0_g1_i4	780-786,336-342	2.403846
Hsa-Mir-203-v1_3p#MGSG_TRINITY_DN6131_c0_g1_i8	675-681,303-309	2.403846
Hsa-Mir-191_5p#MGSG_TRINITY_DN1592_c0_g1_i3	85-91,195-201	2.398082
Hsa-Mir-340_5p#MGSG_TRINITY_DN1592_c0_g1_i3	698-704,292-298	2.398082
Hsa-Mir-430-P48_5p#MGSG_TRINITY_DN2215_c0_g2_i12	76-82,477-483	2.39521
Hsa-Mir-19-P1a_3p#GEGO_TRINITY_DN51340_c0_g1_i1	240-246,298-304	2.386635
Hsa-Mir-134_5p#MGSG_TRINITY_DN733_c0_g1_i4	187-193,834-840	2.361275
Hsa-Mir-9-P3_3p#GEGO_TRINITY_DN16496_c0_g2_i4	21-27,437-443	2.336449
Hsa-Mir-9-P2_3p#GEGO_TRINITY_DN16496_c0_g2_i4	21-27,437-443	2.336449
Hsa-Mir-9-P1_3p#GEGO_TRINITY_DN16496_c0_g2_i4	21-27,437-443	2.336449
Hsa-Mir-430-P18_3p#MGSG_TRINITY_DN10121_c0_g2_i3	719-725,802-808,138-144,1679-1685	2.325581
Hsa-Mir-154-P9_3p#MGSG_TRINITY_DN8221_c0_g1_i2	373-379,561-567	2.32288
Hsa-Mir-506-P3_3p#MGSG_TRINITY_DN8221_c0_g1_i2	626-632,142-148	2.32288
Hsa-Mir-450-P3_5p#MGSG_TRINITY_DN10950_c0_g1_i3	572-578,175-181,254-260	2.321981
Hsa-Mir-154-P20-v2_3p#MGSG_TRINITY_DN20244_c3_g1_i1	229-235,238-244	2.314815
Hsa-Mir-154-P23_3p#MGSG_TRINITY_DN2509_c0_g1_i1	442-448,302-308	2.304147
Hsa-Mir-320-P1_3p#GFVZ_TRINITY_DN28041_c0_g1_i1	19-25,95-101	2.293578
Hsa-Mir-320-P4_3p#GFVZ_TRINITY_DN28041_c0_g1_i1	19-25,95-101	2.293578
Hsa-Mir-8-P2b_3p#GFVZ_TRINITY_DN28041_c0_g1_i1	223-229,546-552	2.293578
Hsa-Mir-320-P3_3p#GFVZ_TRINITY_DN28041_c0_g1_i1	19-25,95-101	2.293578
Hsa-Novel-3_5p#GFVZ_TRINITY_DN28041_c0_g1_i1	19-25,95-101	2.293578
Hsa-Mir-1276_5p#GEGO_TRINITY_DN14152_c0_g1_i1	803-809,966-972,561-567	2.279635
Hsa-Mir-154-P30_3p#MGSG_TRINITY_DN6098_c0_g1_i1	316-322,54-60	2.270148
Hsa-Mir-204-P1_5p#GFVZ_TRINITY_DN639_c1_g1_i6	318-324,476-482	2.267574
Hsa-Mir-511_5p#GEGO_TRINITY_DN4471_c0_g1_i6	93-99,361-367	2.239642
Hsa-Mir-218-P4_5p#MGSG_TRINITY_DN11399_c0_g1_i2	234-240,342-348	2.222222
Hsa-Mir-218-P2_5p#MGSG_TRINITY_DN11399_c0_g1_i2	234-240,342-348	2.222222
Hsa-Mir-5683_5p#MGSG_TRINITY_DN3556_c0_g1_i2	402-408,699-705	2.192982
Hsa-Mir-335_3p#MGSG_TRINITY_DN5278_c0_g2_i1	999-1005,438-444,701-707	2.184996
Hsa-Mir-376-P2_3p#GFVZ_TRINITY_DN11228_c0_g1_i2	244-250,617-623,430-436	2.181818
Hsa-Mir-3924_3p#MGSG_TRINITY_DN174_c0_g1_i3	129-135,507-513	2.181025
Hsa-Mir-204-P2_5p#MGSG_TRINITY_DN174_c0_g1_i3	453-459,75-81	2.181025
Hsa-Mir-187_3p#MGSG_TRINITY_DN174_c0_g1_i3	106-112,484-490	2.181025
Hsa-Mir-204-P1_5p#MGSG_TRINITY_DN174_c0_g1_i3	453-459,75-81	2.181025
Hsa-Mir-146-P1_5p#MGSG_TRINITY_DN4172_c0_g3_i4	12-18,913-919	2.171553
Hsa-Mir-153-P1_3p#MGSG_TRINITY_DN1080_c0_g1_i5	179-185,14-20,65-71	2.169197
Hsa-Mir-153-P2_3p#MGSG_TRINITY_DN1080_c0_g1_i5	179-185,14-20,65-71	2.169197
Hsa-Mir-214-v2_3p#MGSG_TRINITY_DN8926_c0_g1_i5	84-90,815-821	2.166847
Hsa-Novel-2_3p#GEGO_TRINITY_DN478_c0_g1_i7	903-909,883-889	2.164502
Hsa-Mir-105-P2_5p#GEGO_TRINITY_DN478_c0_g1_i7	272-278,188-194	2.164502
Hsa-Mir-105-P1_5p#GEGO_TRINITY_DN478_c0_g1_i7	272-278,188-194	2.164502
Hsa-Mir-137-P1-v2_3p#MGSG_TRINITY_DN9331_c0_g1_i1	48-54,668-674	2.145923
Hsa-Mir-489-v2_3p#MGSG_TRINITY_DN3181_c0_g1_i7	155-161,869-875	2.143623
Hsa-Mir-133-P3-v2_3p#MGSG_TRINITY_DN1241_c0_g2_i1	306-312,445-451	2.143623
Hsa-Mir-154-P8_5p#MGSG_TRINITY_DN3181_c0_g1_i7	37-43,751-757	2.143623
Hsa-Mir-133-P1-v2_3p#MGSG_TRINITY_DN1241_c0_g2_i1	306-312,445-451	2.143623
Hsa-Mir-8-P2b_3p#GFVZ_TRINITY_DN19970_c0_g1_i4	51-57,335-341	2.120891
Hsa-Mir-544_3p#GEGO_TRINITY_DN3733_c0_g1_i2	104-110,20-26	2.109705
Hsa-Mir-92-P2a_3p#MGSG_TRINITY_DN2221_c0_g1_i12	1401-1407,781-787,403-409	2.10084
Hsa-Mir-3924_3p#MGSG_TRINITY_DN3829_c0_g1_i2	110-116,592-598,82-88	2.070393
Hsa-Mir-130-P3b_3p#MGSG_TRINITY_DN3455_c0_g1_i15	860-866,515-521	2.070393
Hsa-Mir-430-P16_3p#MGSG_TRINITY_DN3455_c0_g1_i15	861-867,761-767	2.070393
Hsa-Mir-9851_3p#MGSG_TRINITY_DN52_c0_g1_i11	98-104,465-471	2.040816
Hsa-Mir-154-P20-v2_3p#MGSG_TRINITY_DN20244_c3_g1_i5	229-235,238-244	2.040816
Hsa-Mir-221-P2a_3p#GFVZ_TRINITY_DN443_c0_g1_i8	831-837,938-944	2.038736
Hsa-Mir-542-v2_3p#MGSG_TRINITY_DN9420_c0_g1_i1	480-486,830-836	2.030457
Hsa-Mir-96-P3-v2_5p#MGSG_TRINITY_DN10758_c0_g1_i2	376-382,926-932	2.01005
Hsa-Mir-101-P2-v2_3p#MGSG_TRINITY_DN10758_c0_g1_i2	662-668,112-118	2.01005
Hsa-Mir-101-P1-v2_3p#MGSG_TRINITY_DN10758_c0_g1_i2	662-668,112-118	2.01005
Hsa-Mir-542-v1_3p#MGSG_TRINITY_DN12979_c2_g2_i1	342-348,906-912	2.002002
Hsa-Mir-488_3p#MGSG_TRINITY_DN2016_c0_g1_i7	968-974,711-717	1.982161
Hsa-Mir-105-P2_5p#MGSG_TRINITY_DN10660_c0_g1_i3	727-733,846-852	1.982161
Hsa-Mir-105-P1_5p#MGSG_TRINITY_DN10660_c0_g1_i3	727-733,846-852	1.982161
Hsa-Mir-2276_3p#MGSG_TRINITY_DN917_c1_g1_i1	875-881,49-55	1.974334
Hsa-Mir-96-P2_5p#MGSG_TRINITY_DN16775_c0_g1_i2	965-971,760-766	1.968504
Hsa-Mir-30-P2b_5p#MGSG_TRINITY_DN2652_c0_g1_i4	956-962,290-296	1.960784
Hsa-Mir-30-P2a_5p#MGSG_TRINITY_DN2652_c0_g1_i4	956-962,290-296	1.960784
Hsa-Mir-30-P2d_5p#MGSG_TRINITY_DN2652_c0_g1_i4	956-962,290-296	1.960784
Hsa-Mir-142-P1-v3_3p#MGSG_TRINITY_DN25120_c0_g1_i2	109-115,663-669	1.955034
Hsa-Mir-190-P3_5p#MGSG_TRINITY_DN13274_c0_g1_i2	256-262,658-664	1.95122
Hsa-Mir-450-P1_5p#MGSG_TRINITY_DN16305_c0_g2_i2	777-783,292-298	1.941748
Hsa-Mir-1277_5p#MGSG_TRINITY_DN202_c0_g1_i1	246-252,256-269	1.941748
Hsa-Mir-450-P2_5p#MGSG_TRINITY_DN16305_c0_g2_i2	777-783,292-298	1.941748
Hsa-Mir-34-P3b_3p#MGSG_TRINITY_DN7755_c0_g1_i6	66-72,303-309	1.939864
Hsa-Mir-934_5p#GFVZ_TRINITY_DN27_c0_g2_i4	1298-1304,1445-1451,1379-1385	1.931745
Hsa-Mir-1-P1_3p#GEGO_TRINITY_DN10498_c0_g1_i3	850-856,994-1000	1.930502
Hsa-Mir-1-P3_3p#GEGO_TRINITY_DN10498_c0_g1_i3	850-856,994-1000	1.930502
Hsa-Mir-4664_3p#MGSG_TRINITY_DN1949_c0_g1_i1	567-573,1030-1036	1.915709
Hsa-Mir-105-P2_5p#GEGO_TRINITY_DN7790_c0_g1_i10	484-490,232-238	1.897533
Hsa-Mir-105-P1_5p#GEGO_TRINITY_DN7790_c0_g1_i10	484-490,232-238	1.897533
Hsa-Mir-598_3p#GEGO_TRINITY_DN14205_c0_g1_i2	23-29,56-62	1.890359
Hsa-Mir-181-P1b_5p#MGSG_TRINITY_DN2088_c7_g1_i4	838-844,958-964	1.876173
Hsa-Mir-181-P1c_5p#MGSG_TRINITY_DN2088_c7_g1_i4	838-844,958-964	1.876173
Hsa-Mir-181-P1a_5p#MGSG_TRINITY_DN2088_c7_g1_i4	838-844,958-964	1.876173
Hsa-Mir-17-P2a_5p#MGSG_TRINITY_DN1657_c0_g1_i5	33-39,588-594	1.865672
Hsa-Mir-430-P16_3p#MGSG_TRINITY_DN1657_c0_g1_i5	100-106,784-790	1.865672
Hsa-Mir-17-P2c_5p#MGSG_TRINITY_DN1657_c0_g1_i5	33-39,588-594	1.865672
Hsa-Mir-219-P2_5p#GEGO_TRINITY_DN3796_c0_g1_i9	558-564,465-471	1.860465
Hsa-Mir-1914_5p#GEGO_TRINITY_DN86569_c0_g1_i2	734-740,372-378	1.853568
Hsa-Mir-338-P2-as_5p#MGSG_TRINITY_DN2840_c0_g2_i1	1443-1449,512-518,971-977	1.840491
Hsa-Mir-338-P2-as_5p#MGSG_TRINITY_DN11694_c0_g2_i1	804-810,927-933	1.838235
Hsa-Mir-135-P4_5p#MGSG_TRINITY_DN1180_c0_g1_i2	445-451,407-413	1.833181
Hsa-Mir-337-v1_3p#MGSG_TRINITY_DN9844_c0_g1_i1	780-786,60-66	1.824818
Hsa-Mir-425_5p#MGSG_TRINITY_DN9844_c0_g1_i1	1061-1067,341-347	1.824818
Hsa-Mir-3085_3p#MGSG_TRINITY_DN9844_c0_g1_i1	909-915,189-195	1.824818
Hsa-Mir-154-P8_3p#MGSG_TRINITY_DN9844_c0_g1_i1	939-945,219-225	1.824818
Hsa-Mir-22-P1b_3p#GEGO_TRINITY_DN1770_c0_g2_i1	338-344,106-112	1.821494
Hsa-Mir-4766_5p#GEGO_TRINITY_DN1770_c0_g2_i1	410-416,1044-1050	1.821494
Hsa-Mir-511_5p#MGSG_TRINITY_DN4634_c0_g1_i5	1066-1072,114-120	1.808318
