# Supplementary material for: Bioinformatic Analysis of Ixodes ricinus Long Non-Coding RNAs Predicts Their Binding Ability of Host miRNAs
Source: Int J Mol Sci. 2022 Aug 28;23(17):9761. doi: 10.3390/ijms23179761 (PMC9456184; doi:10.3390/ijms23179761)
Supplement: Supplementary file 1 [file ijms-23-09761-s001.zip › File S7.ods]

## Sheet: Hsa_vs_Randomized_Consensus_lncRNA
MiRNA-Randomized lncRNA	Coordinates	TargetsPerKb
Hsa-Mir-154-P10_5p#GEGO_TRINITY_DN7024_c2_g1_i1	155-161,348-354	5.221932
Hsa-Mir-219-P2_3p#GEGO_TRINITY_DN6325_c0_g2_i1	19-25,397-403	4.597701
Hsa-Mir-577_5p#MGSG_TRINITY_DN94450_c4_g1_i1	440-446,98-104	4.454343
Hsa-Mir-887_5p#MGSG_TRINITY_DN3888_c0_g1_i2	384-390,138-144	4.149378
Hsa-Mir-196-P4_5p#MGSG_TRINITY_DN26159_c0_g1_i8	461-467,294-300	3.546099
Hsa-Mir-196-P1_5p#MGSG_TRINITY_DN26159_c0_g1_i8	461-467,294-300	3.546099
Hsa-Mir-196-P3_5p#MGSG_TRINITY_DN26159_c0_g1_i8	461-467,294-300	3.546099
Hsa-Mir-506-P13_5p#GFVZ_TRINITY_DN14391_c1_g1_i1	68-74,431-437	3.490401
Hsa-Mir-154-P2-v2_5p#MGSG_TRINITY_DN6901_c0_g1_i1	193-199,409-415	3.454231
Hsa-Mir-430-P9a_5p#MGSG_TRINITY_DN10645_c0_g1_i3	506-512,418-424	3.412969
Hsa-Mir-430-P9b_5p#MGSG_TRINITY_DN10645_c0_g1_i3	506-512,418-424	3.412969
Hsa-Mir-154-P18_3p#MGSG_TRINITY_DN1180_c2_g1_i1	245-251,450-456	3.322259
Hsa-Let-7-P2a1_5p#MGSG_TRINITY_DN21466_c0_g1_i2	497-503,344-350	3.225806
Hsa-Mir-1298_5p#MGSG_TRINITY_DN134_c0_g1_i1	474-480,76-82	3.225806
Hsa-Let-7-P1d_5p#MGSG_TRINITY_DN21466_c0_g1_i2	497-503,344-350	3.225806
Hsa-Let-7-P2a2_5p#MGSG_TRINITY_DN21466_c0_g1_i2	497-503,344-350	3.225806
Hsa-Let-7-P2c1_5p#MGSG_TRINITY_DN21466_c0_g1_i2	497-503,344-350	3.225806
Hsa-Mir-1323_5p#MGSG_TRINITY_DN1949_c0_g1_i4	187-193,628-634	3.125
Hsa-Mir-651_5p#MGSG_TRINITY_DN349650_c0_g1_i1	480-486,303-309	2.989537
Hsa-Mir-219-P3_3p#MGSG_TRINITY_DN13610_c0_g1_i2	192-198,566-572	2.967359
Hsa-Mir-154-P22_3p#GFVZ_TRINITY_DN4250_c0_g1_i2	542-548,405-411	2.95421
Hsa-Mir-34-P2a_3p#GFVZ_TRINITY_DN147651_c0_g1_i1	28-34,443-449	2.928258
Hsa-Mir-2114_3p#MGSG_TRINITY_DN19125_c0_g1_i4	661-667,481-487	2.902758
Hsa-Mir-4662_5p#MGSG_TRINITY_DN49_c0_g2_i8	14-20,270-276	2.886003
Hsa-Mir-154-P28b_5p#GFVZ_TRINITY_DN4763_c0_g2_i1	458-464,672-678	2.86533
Hsa-Mir-9-P2_3p#MGSG_TRINITY_DN5326_c0_g1_i1	132-138,34-40	2.857143
Hsa-Mir-9-P3_3p#MGSG_TRINITY_DN5326_c0_g1_i1	132-138,34-40	2.857143
Hsa-Mir-9-P1_3p#MGSG_TRINITY_DN5326_c0_g1_i1	132-138,34-40	2.857143
Hsa-Let-7-P2b3_5p#MGSG_TRINITY_DN5811_c0_g1_i3	51-57,690-696	2.840909
Hsa-Let-7-P2c2_5p#MGSG_TRINITY_DN5811_c0_g1_i3	51-57,690-696	2.840909
Hsa-Mir-129-P2_5p#MGSG_TRINITY_DN751_c2_g1_i6	328-334,44-50	2.805049
Hsa-Mir-150_5p#MGSG_TRINITY_DN24252_c0_g1_i1	357-363,366-372	2.785515
Hsa-Mir-137-P1-v2_3p#GEGO_TRINITY_DN123_c0_g1_i2	10-16,545-551	2.781641
Hsa-Mir-136-v1_3p#GEGO_TRINITY_DN8562_c0_g1_i8	31-37,274-280	2.777778
Hsa-Mir-552_3p#MGSG_TRINITY_DN3933_c2_g2_i2	706-712,80-86	2.773925
Hsa-Mir-376-P1_3p#GFVZ_TRINITY_DN7321_c0_g2_i2	642-648,32-38	2.724796
Hsa-Mir-376-P5_3p#GFVZ_TRINITY_DN7321_c0_g2_i2	642-648,32-38	2.724796
Hsa-Mir-376-P3_3p#GFVZ_TRINITY_DN7321_c0_g2_i2	642-648,32-38	2.724796
Hsa-Mir-3187_3p#MGSG_TRINITY_DN5016_c0_g1_i1	102-108,613-619	2.710027
Hsa-Mir-196-P3_5p#MGSG_TRINITY_DN7120_c0_g1_i1	565-571,182-188	2.670227
Hsa-Mir-196-P4_5p#MGSG_TRINITY_DN7120_c0_g1_i1	565-571,182-188	2.670227
Hsa-Mir-337-v2_3p#MGSG_TRINITY_DN775_c0_g1_i2	197-203,157-163	2.666667
Hsa-Mir-670_3p#MGSG_TRINITY_DN9962_c0_g1_i1	652-658,48-54	2.538071
Hsa-Mir-187_3p#MGSG_TRINITY_DN9941_c0_g1_i1	368-374,48-54	2.531646
Hsa-Mir-101-P2-v2_3p#GFVZ_TRINITY_DN6322_c0_g3_i2	686-692,450-456	2.518892
Hsa-Mir-101-P1-v2_3p#GFVZ_TRINITY_DN6322_c0_g3_i2	686-692,450-456	2.518892
Hsa-Mir-8-P2b_3p#MGSG_TRINITY_DN143_c0_g1_i1	618-624,116-122	2.493766
Hsa-Mir-506-P29_3p#GEGO_TRINITY_DN16958_c0_g2_i1	647-653,361-367	2.484472
Hsa-Mir-556_5p#MGSG_TRINITY_DN37_c0_g1_i4	663-669,162-168	2.472188
Hsa-Mir-8-P2a_3p#GEGO_TRINITY_DN6873_c0_g1_i5	355-361,345-351	2.469136
Hsa-Mir-670_3p#MGSG_TRINITY_DN14727_c0_g1_i1	571-577,60-66	2.439024
Hsa-Mir-134_5p#GEGO_TRINITY_DN816_c2_g1_i1	662-668,93-99	2.436054
Hsa-Mir-21_5p#MGSG_TRINITY_DN9325_c0_g1_i1	177-183,717-723	2.41838
Hsa-Mir-8-P1b_3p#MGSG_TRINITY_DN2526_c0_g1_i7	693-699,28-34	2.412545
Hsa-Mir-153-P2_3p#GEGO_TRINITY_DN1825_c1_g1_i11	769-775,329-335	2.386635
Hsa-Mir-153-P1_3p#GEGO_TRINITY_DN1825_c1_g1_i11	769-775,329-335	2.386635
Hsa-Mir-136-v1_3p#GFVZ_TRINITY_DN253983_c0_g1_i1	402-408,160-166	2.378121
Hsa-Mir-154-P5_3p#GFVZ_TRINITY_DN257688_c0_g1_i1	826-832,282-288	2.347418
Hsa-Mir-624_5p#MGSG_TRINITY_DN9425_c0_g2_i3	402-408,55-61	2.339181
Hsa-Mir-1252_5p#GEGO_TRINITY_DN7375_c0_g1_i7	705-711,228-234	2.298851
Hsa-Mir-320-P1_3p#MGSG_TRINITY_DN13646_c0_g1_i1	747-753,161-167	2.283105
Hsa-Mir-19-P2a_3p#MGSG_TRINITY_DN4523_c0_g1_i2	816-822,386-392	2.272727
Hsa-Mir-19-P2c_3p#MGSG_TRINITY_DN4523_c0_g1_i2	816-822,386-392	2.272727
Hsa-Mir-19-P1a_3p#MGSG_TRINITY_DN4523_c0_g1_i2	816-822,386-392	2.272727
Hsa-Mir-556_5p#MGSG_TRINITY_DN4934_c0_g1_i4	796-802,690-696,148-154	2.264151
Hsa-Mir-362-P3_3p#MGSG_TRINITY_DN10728_c0_g1_i1	596-602,749-755	2.224694
Hsa-Mir-181-P2c_5p#MGSG_TRINITY_DN11399_c0_g1_i2	421-427,159-165	2.222222
Hsa-Mir-181-P1b_5p#MGSG_TRINITY_DN11399_c0_g1_i2	421-427,159-165	2.222222
Hsa-Mir-181-P1a_5p#MGSG_TRINITY_DN11399_c0_g1_i2	421-427,159-165	2.222222
Hsa-Mir-430-P38_3p#MGSG_TRINITY_DN3168_c0_g1_i7	833-839,696-702	2.192982
Hsa-Mir-506-P1_3p#MGSG_TRINITY_DN3556_c0_g1_i2	891-897,193-199	2.192982
Hsa-Mir-430-P39_3p#MGSG_TRINITY_DN3168_c0_g1_i7	833-839,696-702	2.192982
Hsa-Mir-506-P6c_5p#MGSG_TRINITY_DN3549_c0_g2_i2	93-99,513-519	2.190581
Hsa-Mir-154-P12_3p#MGSG_TRINITY_DN13967_c0_g2_i1	697-703,159-165	2.188184
Hsa-Mir-506-P11_3p#GEGO_TRINITY_DN125_c0_g1_i9	879-885,116-122	2.178649
Hsa-Mir-325_3p#GFVZ_TRINITY_DN9553_c1_g1_i2	26-32,594-600	2.176279
Hsa-Mir-23-P2_3p#GFVZ_TRINITY_DN10650_c1_g1_i1	841-847,230-236	2.173913
Hsa-Mir-4637_3p#MGSG_TRINITY_DN8926_c0_g1_i5	772-778,373-379	2.166847
Hsa-Mir-376-P4_3p#MGSG_TRINITY_DN11384_c0_g1_i1	628-634,875-881	2.162162
Hsa-Mir-506-P6a1_5p#MGSG_TRINITY_DN4453_c0_g1_i5	575-581,28-34	2.159827
Hsa-Mir-506-P6a2_5p#MGSG_TRINITY_DN4453_c0_g1_i5	575-581,28-34	2.159827
Hsa-Mir-133-P1-v1_3p#MGSG_TRINITY_DN1125_c3_g2_i2	96-102,284-290	2.152853
Hsa-Mir-133-P3-v1_3p#MGSG_TRINITY_DN1125_c3_g2_i2	96-102,284-290	2.152853
Hsa-Mir-425_5p#MGSG_TRINITY_DN1125_c3_g2_i2	308-314,103-109	2.152853
Hsa-Mir-148-P3_3p#MGSG_TRINITY_DN4834_c0_g1_i6	54-60,902-908	2.114165
Hsa-Mir-1912_3p#MGSG_TRINITY_DN6895_c0_g1_i4	525-531,627-633	2.111932
Hsa-Mir-154-P2-v2_5p#GEGO_TRINITY_DN3424_c0_g1_i2	862-868,290-296	2.10084
Hsa-Mir-143_3p#MGSG_TRINITY_DN859_c0_g1_i7	447-453,824-830	2.070393
Hsa-Mir-944_3p#MGSG_TRINITY_DN859_c0_g1_i7	118-124,946-952	2.070393
Hsa-Mir-219-P2-as_3p#GFVZ_TRINITY_DN1481_c0_g1_i2	327-333,890-896	2.053388
Hsa-Mir-1323_5p#MGSG_TRINITY_DN9420_c0_g1_i1	364-370,861-867	2.030457
Hsa-Mir-154-P6_3p#MGSG_TRINITY_DN1164_c2_g1_i1	844-850,393-399	2.030457
Hsa-Mir-124-P3-v1_3p#MGSG_TRINITY_DN14582_c0_g1_i3	175-181,11-17	2
Hsa-Mir-124-P2-v1_3p#MGSG_TRINITY_DN14582_c0_g1_i3	175-181,11-17	2
Hsa-Mir-124-P1-v1_3p#MGSG_TRINITY_DN14582_c0_g1_i3	175-181,11-17	2
Hsa-Mir-154-P3a-v2_3p#MGSG_TRINITY_DN31938_c1_g1_i4	489-495,978-984	1.99005
Hsa-Mir-651_5p#MGSG_TRINITY_DN15210_c0_g1_i1	836-842,416-422	1.980198
Hsa-Mir-154-P19_3p#MGSG_TRINITY_DN917_c1_g1_i1	785-791,876-882	1.974334
Hsa-Mir-430-P14_3p#MGSG_TRINITY_DN14130_c0_g1_i3	895-901,678-684	1.970443
Hsa-Mir-346_5p#MGSG_TRINITY_DN4022_c0_g1_i6	580-586,525-531	1.932367
Hsa-Mir-4664_3p#GEGO_TRINITY_DN15067_c0_g1_i2	987-993,401-407	1.92864
Hsa-Mir-23-P2_3p#MGSG_TRINITY_DN18467_c2_g1_i1	715-721,935-941	1.917546
Hsa-Mir-430-P15_5p#GFVZ_TRINITY_DN910_c0_g1_i5	608-614,562-568	1.915709
Hsa-Mir-506-P3_3p#MGSG_TRINITY_DN1949_c0_g1_i1	486-492,32-38	1.915709
Hsa-Let-7-P1c_5p#MGSG_TRINITY_DN9920_c0_g1_i2	602-608,686-692	1.90295
Hsa-Mir-137-P1-v1_3p#MGSG_TRINITY_DN10198_c0_g1_i4	1004-1010,642-648	1.899335
Hsa-Mir-676_3p#MGSG_TRINITY_DN3100_c0_g1_i16	350-356,903-909	1.895735
Hsa-Mir-506-P4a1_3p#MGSG_TRINITY_DN1067_c2_g1_i3	1004-1010,978-984	1.881468
Hsa-Mir-506-P4a2_3p#MGSG_TRINITY_DN1067_c2_g1_i3	1004-1010,978-984	1.881468
Hsa-Mir-506-P4b_3p#MGSG_TRINITY_DN1067_c2_g1_i3	1004-1010,978-984	1.881468
Hsa-Mir-651_5p#GEGO_TRINITY_DN4427_c0_g2_i2	991-997,512-518	1.877934
Hsa-Novel-1-v2_3p#MGSG_TRINITY_DN1140_c0_g2_i1	1019-1025,193-199	1.874414
Hsa-Mir-2355_3p#GEGO_TRINITY_DN7260_c0_g1_i1	142-148,154-160,350-356	1.866833
Hsa-Mir-4766_5p#MGSG_TRINITY_DN6475_c0_g1_i1	102-108,198-204	1.862197
Hsa-Mir-154-P6_3p#MGSG_TRINITY_DN18814_c0_g1_i1	690-696,293-299	1.846722
Hsa-Mir-589_5p#MGSG_TRINITY_DN708_c0_g2_i5	187-193,345-351	1.841621
Hsa-Mir-504-v1_5p#MGSG_TRINITY_DN11694_c0_g2_i1	548-554,573-579	1.838235
Hsa-Mir-154-P29_3p#GEGO_TRINITY_DN305274_c0_g1_i1	780-786,467-473	1.836547
Hsa-Mir-7854_3p#MGSG_TRINITY_DN7663_c0_g1_i6	917-923,323-329	1.834862
Hsa-Mir-511_5p#MGSG_TRINITY_DN1180_c0_g1_i2	810-816,912-918	1.833181
Hsa-Mir-431_3p#GEGO_TRINITY_DN1770_c0_g2_i1	1011-1017,660-666	1.821494
Hsa-Mir-154-P28a_3p#MGSG_TRINITY_DN362_c0_g1_i4	1044-1050,843-849	1.821494
Hsa-Mir-1287_5p#MGSG_TRINITY_DN10551_c0_g1_i13	126-132,677-683	1.814882
Hsa-Mir-3145_3p#MGSG_TRINITY_DN27466_c0_g1_i1	548-554,335-341	1.80018
Hsa-Mir-1296_5p#MGSG_TRINITY_DN20324_c0_g1_i3	855-861,165-171	1.785714
Hsa-Mir-1-P1_3p#MGSG_TRINITY_DN4432_c0_g1_i1	719-725,1091-1097	1.784121
Hsa-Mir-1-P2_3p#MGSG_TRINITY_DN4432_c0_g1_i1	719-725,1091-1097	1.784121
Hsa-Mir-1-P3_3p#MGSG_TRINITY_DN4432_c0_g1_i1	719-725,1091-1097	1.784121
Hsa-Mir-2355_3p#MGSG_TRINITY_DN132965_c0_g1_i1	799-805,739-745	1.777778
Hsa-Mir-154-P13-v2_5p#MGSG_TRINITY_DN1583_c0_g1_i3	39-45,641-647	1.771479
Hsa-Mir-34-P1_5p#MGSG_TRINITY_DN4048_c0_g1_i2	733-739,367-373	1.765225
Hsa-Mir-101-P1-v2_3p#MGSG_TRINITY_DN9794_c0_g1_i7	117-123,711-717	1.763668
Hsa-Mir-154-P16_3p#MGSG_TRINITY_DN18216_c0_g1_i5	1107-1113,464-470	1.763668
Hsa-Mir-101-P2-v2_3p#MGSG_TRINITY_DN9794_c0_g1_i7	117-123,711-717	1.763668
Hsa-Mir-425_5p#MGSG_TRINITY_DN4390_c0_g1_i2	114-120,134-140	1.762115
Hsa-Mir-154-P16_3p#GEGO_TRINITY_DN285_c0_g1_i4	1020-1026,367-373	1.759015
Hsa-Mir-154-P20-v1_3p#GEGO_TRINITY_DN285_c0_g1_i4	124-130,48-54	1.759015
Hsa-Mir-651_5p#GEGO_TRINITY_DN285_c0_g1_i4	315-321,630-636	1.759015
Hsa-Mir-218-P2_5p#MGSG_TRINITY_DN3649_c3_g1_i2	107-113,535-541	1.749781
Hsa-Mir-218-P4_5p#MGSG_TRINITY_DN3649_c3_g1_i2	107-113,535-541	1.749781
Hsa-Let-7-P1c_5p#GEGO_TRINITY_DN41494_c0_g1_i7	879-885,235-241	1.748252
Hsa-Mir-181-P2c_5p#GEGO_TRINITY_DN152647_c0_g2_i1	684-690,56-62	1.746725
Hsa-Mir-181-P1c_5p#GEGO_TRINITY_DN152647_c0_g2_i1	684-690,56-62	1.746725
Hsa-Mir-101-P1-v2_3p#GEGO_TRINITY_DN152647_c0_g2_i1	1013-1019,703-709	1.746725
Hsa-Mir-101-P2-v2_3p#GEGO_TRINITY_DN152647_c0_g2_i1	1013-1019,703-709	1.746725
Hsa-Mir-154-P19_3p#GFVZ_TRINITY_DN732_c1_g1_i3	821-827,807-813	1.737619
Hsa-Mir-5581_5p#GEGO_TRINITY_DN1830_c6_g2_i4	356-362,113-119	1.736111
Hsa-Mir-154-P2-v1_5p#MGSG_TRINITY_DN7850_c0_g1_i1	428-434,919-925	1.730104
Hsa-Mir-154-P2-v2_5p#MGSG_TRINITY_DN7850_c0_g1_i1	427-433,918-924	1.730104
Hsa-Mir-34-P2a_3p#MGSG_TRINITY_DN21123_c0_g1_i7	878-884,1031-1037	1.728608
Hsa-Mir-136-v1_3p#GFVZ_TRINITY_DN7455_c1_g1_i1	922-928,168-174	1.725626
Hsa-Mir-561_5p#GEGO_TRINITY_DN2309_c0_g1_i2	967-973,513-519	1.707942
Hsa-Mir-154-P9_3p#MGSG_TRINITY_DN11326_c0_g1_i3	517-523,260-266	1.706485
Hsa-Mir-9-P3_5p#GEGO_TRINITY_DN3157_c0_g1_i3	730-736,884-890	1.702128
Hsa-Mir-9-P1_5p#GEGO_TRINITY_DN3157_c0_g1_i3	730-736,884-890	1.702128
Hsa-Mir-9-P2_5p#GEGO_TRINITY_DN3157_c0_g1_i3	730-736,884-890	1.702128
Hsa-Mir-506-P1_5p#MGSG_TRINITY_DN9889_c0_g1_i6	466-472,1056-1062	1.697793
Hsa-Mir-330-v1_3p#GFVZ_TRINITY_DN4631_c0_g1_i7	878-884,302-308	1.692047
Hsa-Mir-493_5p#MGSG_TRINITY_DN10827_c0_g1_i1	1083-1089,165-171	1.687764
Hsa-Mir-154-P12_3p#GFVZ_TRINITY_DN57854_c2_g1_i1	514-520,353-359	1.686341
Hsa-Mir-651_5p#MGSG_TRINITY_DN9190_c0_g1_i2	893-899,654-660	1.680672
Hsa-Mir-433_3p#MGSG_TRINITY_DN1366_c3_g1_i3	1001-1007,173-179	1.675042
Hsa-Mir-491_5p#MGSG_TRINITY_DN3667_c0_g1_i1	27-33,843-849	1.670844
Hsa-Mir-2116_5p#MGSG_TRINITY_DN5735_c0_g1_i2	336-342,1065-1071	1.669449
Hsa-Mir-154-P20-v1_3p#MGSG_TRINITY_DN7237_c0_g1_i1	171-177,1077-1083	1.665279
Hsa-Mir-506-P8_5p#MGSG_TRINITY_DN1533_c0_g1_i2	894-900,550-556	1.663894
Hsa-Mir-430-P3_3p#GEGO_TRINITY_DN4983_c0_g1_i5	1009-1015,1201-1207	1.648805
Hsa-Mir-430-P21_3p#GEGO_TRINITY_DN4983_c0_g1_i5	1009-1015,1201-1207	1.648805
Hsa-Mir-430-P1_3p#GEGO_TRINITY_DN4983_c0_g1_i5	1009-1015,1201-1207	1.648805
Hsa-Mir-430-P4_3p#GEGO_TRINITY_DN4983_c0_g1_i5	1009-1015,1201-1207	1.648805
Hsa-Mir-142-P1-v2_3p#GFVZ_TRINITY_DN3077_c0_g1_i12	648-654,519-525	1.638002
Hsa-Mir-544_3p#GFVZ_TRINITY_DN2712_c0_g1_i11	244-250,476-482	1.635323
Hsa-Novel-3_5p#GEGO_TRINITY_DN5505_c0_g1_i1	244-250,745-751	1.633987
Hsa-Mir-145_5p#MGSG_TRINITY_DN9228_c0_g1_i2	1102-1108,1117-1123	1.606426
Hsa-Mir-10-P2d_5p#GFVZ_TRINITY_DN4263_c0_g1_i3	152-158,433-439	1.594896
Hsa-Mir-10-P2c_5p#GFVZ_TRINITY_DN4263_c0_g1_i3	152-158,433-439	1.594896
Hsa-Mir-219-P2-as_3p#MGSG_TRINITY_DN18970_c0_g1_i2	276-282,976-982	1.594896
Hsa-Mir-154-P12_3p#GFVZ_TRINITY_DN4263_c0_g1_i3	404-410,903-909	1.594896
Hsa-Mir-154-P29_5p#MGSG_TRINITY_DN10396_c0_g1_i2	965-971,1221-1227	1.586043
Hsa-Mir-9-P1_3p#MGSG_TRINITY_DN4449_c0_g1_i2	874-880,31-37	1.584786
Hsa-Mir-9-P2_3p#MGSG_TRINITY_DN4449_c0_g1_i2	874-880,31-37	1.584786
Hsa-Mir-9-P3_3p#MGSG_TRINITY_DN4449_c0_g1_i2	874-880,31-37	1.584786
Hsa-Mir-105-P1_5p#GFVZ_TRINITY_DN13868_c0_g1_i1	1116-1122,539-545	1.583531
Hsa-Mir-105-P2_5p#GFVZ_TRINITY_DN13868_c0_g1_i1	1116-1122,539-545	1.583531
Hsa-Mir-154-P5_3p#GEGO_TRINITY_DN222023_c0_g1_i1	96-102,292-298	1.574803
Hsa-Mir-92-P2c_3p#MGSG_TRINITY_DN13987_c0_g1_i2	1184-1190,666-672	1.574803
Hsa-Mir-154-P27_3p#MGSG_TRINITY_DN8466_c0_g1_i2	440-446,123-129	1.573564
Hsa-Mir-374-P1_3p#MGSG_TRINITY_DN327_c9_g1_i1	76-82,898-904	1.571092
Hsa-Mir-770_5p#GFVZ_TRINITY_DN4580_c0_g1_i2	222-228,402-408	1.567398
Hsa-Mir-196-P1_5p#GEGO_TRINITY_DN37195_c0_g1_i6	1187-1193,696-702	1.5625
Hsa-Mir-877_5p#MGSG_TRINITY_DN14330_c0_g1_i5	1229-1235,890-896	1.552795
Hsa-Mir-34-P2a_3p#GEGO_TRINITY_DN3390_c1_g2_i5	281-287,917-923	1.549187
Hsa-Mir-5586_5p#MGSG_TRINITY_DN14725_c0_g1_i3	604-610,1133-1139	1.54679
Hsa-Mir-541_5p#MGSG_TRINITY_DN4821_c0_g1_i5	476-482,711-717	1.545595
Hsa-Mir-154-P2-v2_5p#MGSG_TRINITY_DN4821_c0_g1_i5	1066-1072,622-628	1.545595
Hsa-Mir-143_3p#MGSG_TRINITY_DN4068_c0_g1_i9	226-232,694-700	1.540832
Hsa-Mir-219-P2_3p#MGSG_TRINITY_DN7054_c0_g1_i3	156-162,1147-1153	1.537279
Hsa-Mir-216-P2a_5p#MGSG_TRINITY_DN5031_c0_g1_i1	1163-1169,873-879	1.531394
Hsa-Mir-448_5p#MGSG_TRINITY_DN1384_c0_g1_i19	422-428,1289-1295	1.529052
Hsa-Mir-362-P3_3p#MGSG_TRINITY_DN310_c1_g2_i1	996-1002,1218-1224	1.529052
