# Supplementary material for: Bioinformatic Analysis of Ixodes ricinus Long Non-Coding RNAs Predicts Their Binding Ability of Host miRNAs
Source: Int J Mol Sci. 2022 Aug 28;23(17):9761. doi: 10.3390/ijms23179761 (PMC9456184; doi:10.3390/ijms23179761)
Supplement: Supplementary file 1 [file ijms-23-09761-s001.zip › File S8.ods]

## Sheet: Hoja1
MiRNAs	lncRNAs	Support	Lift
Hsa-Mir-154-P8_5p,Hsa-Mir-154-P20-v2_3p,Hsa-Mir-320-P1_3p,Hsa-Mir-320-P2a_3p,Hsa-Mir-320-P2b_3p,Hsa-Mir-320-P3_3p,Hsa-Mir-320-P4_3p,Hsa-Novel-3_5p,Hsa-Mir-1277_5p	MGSG_TRINITY_DN4334_c0_g1_i3,GEGO_TRINITY_DN3735_c0_g1_i2,GEGO_TRINITY_DN3735_c0_g1_i1	0.001009761	990.3333333333
Hsa-Mir-320-P1_3p,Hsa-Mir-320-P2a_3p,Hsa-Mir-320-P2b_3p,Hsa-Mir-320-P3_3p,Hsa-Mir-320-P4_3p,Hsa-Novel-3_5p,Hsa-Mir-1277_5p,Hsa-Mir-154-P8_5p,Hsa-Mir-154-P20-v2_3p	MGSG_TRINITY_DN4334_c0_g1_i3,GEGO_TRINITY_DN3735_c0_g1_i2,GEGO_TRINITY_DN3735_c0_g1_i1	0.001009761	990.3333333333
Hsa-Mir-542-v1_3p,Hsa-Mir-154-P6_3p,Hsa-Mir-3942_3p,Hsa-Mir-95-P1_3p	MGSG_TRINITY_DN5659_c0_g1_i1,MGSG_TRINITY_DN15333_c0_g1_i3,MGSG_TRINITY_DN5659_c0_g1_i9	0.001009761	990.3333333333
Hsa-Mir-3942_3p,Hsa-Mir-95-P1_3p,Hsa-Mir-542-v1_3p,Hsa-Mir-154-P6_3p	MGSG_TRINITY_DN5659_c0_g1_i1,MGSG_TRINITY_DN15333_c0_g1_i3,MGSG_TRINITY_DN5659_c0_g1_i9	0.001009761	990.3333333333
Hsa-Mir-542-v1_3p,Hsa-Mir-154-P6_3p,Hsa-Mir-95-P1_3p,Hsa-Mir-488_3p	MGSG_TRINITY_DN5659_c0_g1_i1,MGSG_TRINITY_DN15333_c0_g1_i3,MGSG_TRINITY_DN5659_c0_g1_i9	0.001009761	990.3333333333
Hsa-Mir-95-P1_3p,Hsa-Mir-488_3p,Hsa-Mir-542-v1_3p,Hsa-Mir-154-P6_3p	MGSG_TRINITY_DN5659_c0_g1_i1,MGSG_TRINITY_DN15333_c0_g1_i3,MGSG_TRINITY_DN5659_c0_g1_i9	0.001009761	990.3333333333
Hsa-Mir-378_3p,Hsa-Mir-1-P1_3p,Hsa-Mir-1-P2_3p,Hsa-Mir-1-P3_3p,Hsa-Mir-214-v1_3p,Hsa-Mir-3619_5p,Hsa-Mir-875_5p	MGSG_TRINITY_DN34447_c0_g1_i3,MGSG_TRINITY_DN34447_c0_g1_i4,GEGO_TRINITY_DN125_c0_g1_i2	0.001009761	990.3333333333
Hsa-Mir-214-v1_3p,Hsa-Mir-3619_5p,Hsa-Mir-875_5p,Hsa-Mir-378_3p,Hsa-Mir-1-P1_3p,Hsa-Mir-1-P2_3p,Hsa-Mir-1-P3_3p	MGSG_TRINITY_DN34447_c0_g1_i3,MGSG_TRINITY_DN34447_c0_g1_i4,GEGO_TRINITY_DN125_c0_g1_i2	0.001009761	990.3333333333
Hsa-Mir-320-P1_3p,Hsa-Mir-320-P2a_3p,Hsa-Mir-320-P2b_3p,Hsa-Mir-320-P3_3p,Hsa-Mir-320-P4_3p,Hsa-Novel-3_5p,Hsa-Mir-1277_5p,Hsa-Mir-10-P1b-v2_5p,Hsa-Mir-10-P1c-v2_5p,Hsa-Mir-154-P20-v2_3p	MGSG_TRINITY_DN4334_c0_g1_i3,GEGO_TRINITY_DN3735_c0_g1_i2,GEGO_TRINITY_DN3735_c0_g1_i1	0.001009761	990.3333333333
Hsa-Mir-10-P1b-v2_5p,Hsa-Mir-10-P1c-v2_5p,Hsa-Mir-154-P20-v2_3p,Hsa-Mir-320-P1_3p,Hsa-Mir-320-P2a_3p,Hsa-Mir-320-P2b_3p,Hsa-Mir-320-P3_3p,Hsa-Mir-320-P4_3p,Hsa-Novel-3_5p,Hsa-Mir-1277_5p	MGSG_TRINITY_DN4334_c0_g1_i3,GEGO_TRINITY_DN3735_c0_g1_i2,GEGO_TRINITY_DN3735_c0_g1_i1	0.001009761	990.3333333333
Hsa-Mir-1323_5p,Hsa-Mir-154-P20-v2_3p,Hsa-Mir-320-P1_3p,Hsa-Mir-320-P2a_3p,Hsa-Mir-320-P2b_3p,Hsa-Mir-320-P3_3p,Hsa-Mir-320-P4_3p,Hsa-Novel-3_5p,Hsa-Mir-1277_5p	MGSG_TRINITY_DN4334_c0_g1_i3,GEGO_TRINITY_DN3735_c0_g1_i2,GEGO_TRINITY_DN3735_c0_g1_i1	0.001009761	990.3333333333
Hsa-Mir-154-P20-v2_3p,Hsa-Mir-448_3p,Hsa-Mir-320-P1_3p,Hsa-Mir-320-P2a_3p,Hsa-Mir-320-P2b_3p,Hsa-Mir-320-P3_3p,Hsa-Mir-320-P4_3p,Hsa-Novel-3_5p,Hsa-Mir-1277_5p	MGSG_TRINITY_DN4334_c0_g1_i3,GEGO_TRINITY_DN3735_c0_g1_i2,GEGO_TRINITY_DN3735_c0_g1_i1	0.001009761	990.3333333333
Hsa-Mir-320-P1_3p,Hsa-Mir-320-P2a_3p,Hsa-Mir-320-P2b_3p,Hsa-Mir-320-P3_3p,Hsa-Mir-320-P4_3p,Hsa-Novel-3_5p,Hsa-Mir-1277_5p,Hsa-Mir-154-P20-v2_3p,Hsa-Mir-448_3p	MGSG_TRINITY_DN4334_c0_g1_i3,GEGO_TRINITY_DN3735_c0_g1_i2,GEGO_TRINITY_DN3735_c0_g1_i1	0.001009761	990.3333333333
Hsa-Mir-378_3p,Hsa-Mir-1-P1_3p,Hsa-Mir-1-P2_3p,Hsa-Mir-1-P3_3p,Hsa-Mir-29-P1b-v1_3p,Hsa-Mir-29-P1d-v1_3p,Hsa-Mir-29-P2b_3p,Hsa-Mir-29-P2d_3p,Hsa-Mir-875_5p	MGSG_TRINITY_DN34447_c0_g1_i3,MGSG_TRINITY_DN34447_c0_g1_i4,GEGO_TRINITY_DN125_c0_g1_i2	0.001009761	990.3333333333
Hsa-Mir-29-P1b-v1_3p,Hsa-Mir-29-P1d-v1_3p,Hsa-Mir-29-P2b_3p,Hsa-Mir-29-P2d_3p,Hsa-Mir-875_5p,Hsa-Mir-378_3p,Hsa-Mir-1-P1_3p,Hsa-Mir-1-P2_3p,Hsa-Mir-1-P3_3p	MGSG_TRINITY_DN34447_c0_g1_i3,MGSG_TRINITY_DN34447_c0_g1_i4,GEGO_TRINITY_DN125_c0_g1_i2	0.001009761	990.3333333333
Hsa-Mir-320-P1_3p,Hsa-Mir-320-P2a_3p,Hsa-Mir-320-P2b_3p,Hsa-Mir-320-P3_3p,Hsa-Mir-320-P4_3p,Hsa-Novel-3_5p,Hsa-Mir-1277_5p,Hsa-Mir-1323_5p,Hsa-Mir-154-P20-v2_3p	MGSG_TRINITY_DN4334_c0_g1_i3,GEGO_TRINITY_DN3735_c0_g1_i2,GEGO_TRINITY_DN3735_c0_g1_i1	0.001009761	990.3333333333
Hsa-Mir-542-v2_3p,Hsa-Mir-154-P25_3p,Hsa-Mir-6529_5p,Hsa-Mir-506-P10_5p	GEGO_TRINITY_DN394_c0_g1_i7,MGSG_TRINITY_DN5821_c0_g2_i2,MGSG_TRINITY_DN1510_c0_g1_i3	0.001009761	990.3333333333
Hsa-Mir-6529_5p,Hsa-Mir-506-P10_5p,Hsa-Mir-542-v2_3p,Hsa-Mir-154-P25_3p	GEGO_TRINITY_DN394_c0_g1_i7,MGSG_TRINITY_DN5821_c0_g2_i2,MGSG_TRINITY_DN1510_c0_g1_i3	0.001009761	990.3333333333
Hsa-Mir-103-P1_3p,Hsa-Mir-103-P2_3p,Hsa-Mir-103-P4_3p,Hsa-Mir-134_5p,Hsa-Mir-3136_5p,Hsa-Mir-194-P1_5p,Hsa-Mir-194-P2_5p	GFVZ_TRINITY_DN439_c0_g1_i3,GEGO_TRINITY_DN245_c0_g1_i4,GEGO_TRINITY_DN245_c0_g1_i6	0.001009761	990.3333333333
Hsa-Mir-3136_5p,Hsa-Mir-194-P1_5p,Hsa-Mir-194-P2_5p,Hsa-Mir-103-P1_3p,Hsa-Mir-103-P2_3p,Hsa-Mir-103-P4_3p,Hsa-Mir-134_5p	GFVZ_TRINITY_DN439_c0_g1_i3,GEGO_TRINITY_DN245_c0_g1_i4,GEGO_TRINITY_DN245_c0_g1_i6	0.001009761	990.3333333333
Hsa-Mir-103-P1_3p,Hsa-Mir-103-P2_3p,Hsa-Mir-103-P4_3p,Hsa-Mir-137-P1-v2_3p,Hsa-Mir-3136_5p,Hsa-Mir-194-P1_5p,Hsa-Mir-194-P2_5p	GFVZ_TRINITY_DN439_c0_g1_i3,GEGO_TRINITY_DN245_c0_g1_i4,GEGO_TRINITY_DN245_c0_g1_i6	0.001009761	990.3333333333
Hsa-Mir-3136_5p,Hsa-Mir-194-P1_5p,Hsa-Mir-194-P2_5p,Hsa-Mir-103-P1_3p,Hsa-Mir-103-P2_3p,Hsa-Mir-103-P4_3p,Hsa-Mir-137-P1-v2_3p	GFVZ_TRINITY_DN439_c0_g1_i3,GEGO_TRINITY_DN245_c0_g1_i4,GEGO_TRINITY_DN245_c0_g1_i6	0.001009761	990.3333333333
Hsa-Mir-137-P1-v2_3p,Hsa-Mir-194-P1_5p,Hsa-Mir-194-P2_5p,Hsa-Mir-103-P1_3p,Hsa-Mir-103-P2_3p,Hsa-Mir-103-P4_3p,Hsa-Mir-134_5p	GFVZ_TRINITY_DN439_c0_g1_i3,GEGO_TRINITY_DN245_c0_g1_i4,GEGO_TRINITY_DN245_c0_g1_i6	0.001009761	990.3333333333
Hsa-Mir-103-P1_3p,Hsa-Mir-103-P2_3p,Hsa-Mir-103-P4_3p,Hsa-Mir-134_5p,Hsa-Mir-137-P1-v2_3p,Hsa-Mir-194-P1_5p,Hsa-Mir-194-P2_5p	GFVZ_TRINITY_DN439_c0_g1_i3,GEGO_TRINITY_DN245_c0_g1_i4,GEGO_TRINITY_DN245_c0_g1_i6	0.001009761	990.3333333333
Hsa-Mir-1270_5p,Hsa-Mir-205-P4_5p,Hsa-Mir-7151_3p,Hsa-Mir-29-P1b-v1_3p,Hsa-Mir-29-P1d-v1_3p,Hsa-Mir-29-P2b_3p,Hsa-Mir-29-P2d_3p	MGSG_TRINITY_DN6252_c0_g1_i2,MGSG_TRINITY_DN5645_c0_g1_i4,MGSG_TRINITY_DN6252_c0_g1_i3	0.001009761	990.3333333333
Hsa-Mir-7151_3p,Hsa-Mir-29-P1b-v1_3p,Hsa-Mir-29-P1d-v1_3p,Hsa-Mir-29-P2b_3p,Hsa-Mir-29-P2d_3p,Hsa-Mir-1270_5p,Hsa-Mir-205-P4_5p	MGSG_TRINITY_DN6252_c0_g1_i2,MGSG_TRINITY_DN5645_c0_g1_i4,MGSG_TRINITY_DN6252_c0_g1_i3	0.001009761	990.3333333333
Hsa-Mir-137-P1-v2_3p,Hsa-Mir-3136_5p,Hsa-Mir-103-P1_3p,Hsa-Mir-103-P2_3p,Hsa-Mir-103-P4_3p,Hsa-Mir-134_5p	GFVZ_TRINITY_DN439_c0_g1_i3,GEGO_TRINITY_DN245_c0_g1_i4,GEGO_TRINITY_DN245_c0_g1_i6	0.001009761	990.3333333333
Hsa-Mir-154-P24_3p,Hsa-Mir-154-P20-v1_3p,Hsa-Mir-337-as_5p,Hsa-Mir-875_5p	MGSG_TRINITY_DN34447_c0_g1_i3,GEGO_TRINITY_DN125_c0_g1_i2,MGSG_TRINITY_DN16569_c0_g1_i7	0.001009761	990.3333333333
Hsa-Mir-337-as_5p,Hsa-Mir-875_5p,Hsa-Mir-154-P24_3p,Hsa-Mir-154-P20-v1_3p	MGSG_TRINITY_DN34447_c0_g1_i3,GEGO_TRINITY_DN125_c0_g1_i2,MGSG_TRINITY_DN16569_c0_g1_i7	0.001009761	990.3333333333
Hsa-Mir-103-P1_3p,Hsa-Mir-103-P2_3p,Hsa-Mir-103-P4_3p,Hsa-Mir-134_5p,Hsa-Mir-137-P1-v2_3p,Hsa-Mir-3136_5p	GFVZ_TRINITY_DN439_c0_g1_i3,GEGO_TRINITY_DN245_c0_g1_i4,GEGO_TRINITY_DN245_c0_g1_i6	0.001009761	990.3333333333
Hsa-Mir-3187_3p,Hsa-Mir-96-P1_5p,Hsa-Mir-1271_5p,Hsa-Mir-362-P1_5p,Hsa-Mir-671_5p	MGSG_TRINITY_DN3536_c1_g1_i16,MGSG_TRINITY_DN1161_c1_g1_i3,MGSG_TRINITY_DN1161_c1_g1_i19	0.001009761	990.3333333333
Hsa-Mir-3187_3p,Hsa-Mir-671_5p,Hsa-Mir-96-P1_5p,Hsa-Mir-1271_5p,Hsa-Mir-362-P1_5p	MGSG_TRINITY_DN3536_c1_g1_i16,MGSG_TRINITY_DN1161_c1_g1_i3,MGSG_TRINITY_DN1161_c1_g1_i19	0.001009761	990.3333333333
Hsa-Mir-96-P1_5p,Hsa-Mir-1271_5p,Hsa-Mir-362-P1_5p,Hsa-Mir-3187_3p,Hsa-Mir-671_5p	MGSG_TRINITY_DN3536_c1_g1_i16,MGSG_TRINITY_DN1161_c1_g1_i3,MGSG_TRINITY_DN1161_c1_g1_i19	0.001009761	990.3333333333
Hsa-Mir-96-P1_5p,Hsa-Mir-1271_5p,Hsa-Mir-362-P1_5p,Hsa-Mir-9851_3p,Hsa-Mir-671_5p	MGSG_TRINITY_DN3536_c1_g1_i16,MGSG_TRINITY_DN1161_c1_g1_i3,MGSG_TRINITY_DN1161_c1_g1_i19	0.001009761	990.3333333333
Hsa-Mir-362-P1_5p,Hsa-Mir-671_5p,Hsa-Mir-3187_3p,Hsa-Mir-96-P1_5p,Hsa-Mir-1271_5p	MGSG_TRINITY_DN3536_c1_g1_i16,MGSG_TRINITY_DN1161_c1_g1_i3,MGSG_TRINITY_DN1161_c1_g1_i19	0.001009761	990.3333333333
Hsa-Mir-9851_3p,Hsa-Mir-671_5p,Hsa-Mir-96-P1_5p,Hsa-Mir-1271_5p,Hsa-Mir-362-P1_5p	MGSG_TRINITY_DN3536_c1_g1_i16,MGSG_TRINITY_DN1161_c1_g1_i3,MGSG_TRINITY_DN1161_c1_g1_i19	0.001009761	990.3333333333
Hsa-Mir-142-P1-v1_5p,Hsa-Mir-875_5p,Hsa-Mir-337-as_5p,Hsa-Mir-154-P20-v1_3p	MGSG_TRINITY_DN34447_c0_g1_i3,GEGO_TRINITY_DN125_c0_g1_i2,MGSG_TRINITY_DN16569_c0_g1_i7	0.001009761	990.3333333333
Hsa-Mir-154-P20-v1_3p,Hsa-Mir-142-P1-v1_5p,Hsa-Mir-337-as_5p,Hsa-Mir-875_5p	MGSG_TRINITY_DN34447_c0_g1_i3,GEGO_TRINITY_DN125_c0_g1_i2,MGSG_TRINITY_DN16569_c0_g1_i7	0.001009761	990.3333333333
Hsa-Mir-337-as_5p,Hsa-Mir-875_5p,Hsa-Mir-154-P20-v1_3p,Hsa-Mir-142-P1-v1_5p	MGSG_TRINITY_DN34447_c0_g1_i3,GEGO_TRINITY_DN125_c0_g1_i2,MGSG_TRINITY_DN16569_c0_g1_i7	0.001009761	990.3333333333
Hsa-Mir-154-P24_3p,Hsa-Mir-154-P20-v1_3p,Hsa-Mir-142-P1-v1_5p,Hsa-Mir-875_5p	MGSG_TRINITY_DN34447_c0_g1_i3,GEGO_TRINITY_DN125_c0_g1_i2,MGSG_TRINITY_DN16569_c0_g1_i7	0.001009761	990.3333333333
Hsa-Mir-337-as_5p,Hsa-Mir-154-P20-v1_3p,Hsa-Mir-142-P1-v1_5p,Hsa-Mir-875_5p	MGSG_TRINITY_DN34447_c0_g1_i3,GEGO_TRINITY_DN125_c0_g1_i2,MGSG_TRINITY_DN16569_c0_g1_i7	0.001009761	990.3333333333
Hsa-Mir-2355_3p,Hsa-Mir-8-P2a_3p,Hsa-Mir-8-P2b_3p,Hsa-Mir-1287_5p,Hsa-Mir-506-P1_5p	GEGO_TRINITY_DN379970_c0_g1_i1,MGSG_TRINITY_DN19057_c0_g1_i2,MGSG_TRINITY_DN19057_c0_g1_i3	0.001009761	990.3333333333
Hsa-Mir-1287_5p,Hsa-Mir-506-P1_5p,Hsa-Mir-2355_3p,Hsa-Mir-8-P2a_3p,Hsa-Mir-8-P2b_3p	GEGO_TRINITY_DN379970_c0_g1_i1,MGSG_TRINITY_DN19057_c0_g1_i2,MGSG_TRINITY_DN19057_c0_g1_i3	0.001009761	990.3333333333
Hsa-Mir-142-P1-v1_5p,Hsa-Mir-875_5p,Hsa-Mir-154-P24_3p,Hsa-Mir-154-P20-v1_3p	MGSG_TRINITY_DN34447_c0_g1_i3,GEGO_TRINITY_DN125_c0_g1_i2,MGSG_TRINITY_DN16569_c0_g1_i7	0.001009761	990.3333333333
Hsa-Mir-3187_3p,Hsa-Mir-96-P1_5p,Hsa-Mir-1271_5p,Hsa-Mir-9851_3p,Hsa-Mir-671_5p	MGSG_TRINITY_DN3536_c1_g1_i16,MGSG_TRINITY_DN1161_c1_g1_i3,MGSG_TRINITY_DN1161_c1_g1_i19	0.001009761	990.3333333333
Hsa-Mir-9851_3p,Hsa-Mir-671_5p,Hsa-Mir-3187_3p,Hsa-Mir-96-P1_5p,Hsa-Mir-1271_5p	MGSG_TRINITY_DN3536_c1_g1_i16,MGSG_TRINITY_DN1161_c1_g1_i3,MGSG_TRINITY_DN1161_c1_g1_i19	0.001009761	990.3333333333
Hsa-Mir-154-P24_3p,Hsa-Mir-154-P20-v1_3p,Hsa-Mir-337-as_5p,Hsa-Mir-142-P1-v1_5p	MGSG_TRINITY_DN34447_c0_g1_i3,GEGO_TRINITY_DN125_c0_g1_i2,MGSG_TRINITY_DN16569_c0_g1_i7	0.001009761	990.3333333333
Hsa-Mir-337-as_5p,Hsa-Mir-142-P1-v1_5p,Hsa-Mir-154-P24_3p,Hsa-Mir-154-P20-v1_3p	MGSG_TRINITY_DN34447_c0_g1_i3,GEGO_TRINITY_DN125_c0_g1_i2,MGSG_TRINITY_DN16569_c0_g1_i7	0.001009761	990.3333333333
Hsa-Mir-337-as_5p,Hsa-Mir-154-P20-v1_3p,Hsa-Mir-154-P24_3p,Hsa-Mir-875_5p	MGSG_TRINITY_DN34447_c0_g1_i3,GEGO_TRINITY_DN125_c0_g1_i2,MGSG_TRINITY_DN16569_c0_g1_i7	0.001009761	742.75
Hsa-Mir-154-P24_3p,Hsa-Mir-875_5p,Hsa-Mir-337-as_5p,Hsa-Mir-154-P20-v1_3p	MGSG_TRINITY_DN34447_c0_g1_i3,GEGO_TRINITY_DN125_c0_g1_i2,MGSG_TRINITY_DN16569_c0_g1_i7	0.001009761	742.75
Hsa-Mir-154-P6_3p,Hsa-Mir-488_3p,Hsa-Mir-542-v1_3p,Hsa-Mir-95-P1_3p	MGSG_TRINITY_DN5659_c0_g1_i1,MGSG_TRINITY_DN15333_c0_g1_i3,MGSG_TRINITY_DN5659_c0_g1_i9	0.001009761	742.75
Hsa-Mir-1287_5p,Hsa-Mir-154-P6_3p,Hsa-Mir-2355_3p,Hsa-Mir-431_5p	MGSG_TRINITY_DN19057_c0_g1_i2,MGSG_TRINITY_DN19057_c0_g1_i3,MGSG_TRINITY_DN4904_c0_g1_i4	0.001009761	742.75
Hsa-Mir-2355_3p,Hsa-Mir-431_5p,Hsa-Mir-1287_5p,Hsa-Mir-154-P6_3p	MGSG_TRINITY_DN19057_c0_g1_i2,MGSG_TRINITY_DN19057_c0_g1_i3,MGSG_TRINITY_DN4904_c0_g1_i4	0.001009761	742.75
Hsa-Mir-2355_3p,Hsa-Mir-4731_3p,Hsa-Mir-1287_5p,Hsa-Mir-154-P6_3p	MGSG_TRINITY_DN19057_c0_g1_i2,MGSG_TRINITY_DN19057_c0_g1_i3,MGSG_TRINITY_DN4904_c0_g1_i4	0.001009761	742.75
Hsa-Mir-1287_5p,Hsa-Mir-154-P6_3p,Hsa-Mir-2355_3p,Hsa-Mir-4731_3p	MGSG_TRINITY_DN19057_c0_g1_i2,MGSG_TRINITY_DN19057_c0_g1_i3,MGSG_TRINITY_DN4904_c0_g1_i4	0.001009761	742.75
Hsa-Mir-542-v1_3p,Hsa-Mir-95-P1_3p,Hsa-Mir-154-P6_3p,Hsa-Mir-488_3p	MGSG_TRINITY_DN5659_c0_g1_i1,MGSG_TRINITY_DN15333_c0_g1_i3,MGSG_TRINITY_DN5659_c0_g1_i9	0.001009761	742.75
Hsa-Mir-154-P6_3p,Hsa-Mir-488_3p,Hsa-Mir-3942_3p,Hsa-Mir-95-P1_3p	MGSG_TRINITY_DN5659_c0_g1_i1,MGSG_TRINITY_DN15333_c0_g1_i3,MGSG_TRINITY_DN5659_c0_g1_i9	0.001009761	742.75
Hsa-Mir-3942_3p,Hsa-Mir-95-P1_3p,Hsa-Mir-154-P6_3p,Hsa-Mir-488_3p	MGSG_TRINITY_DN5659_c0_g1_i1,MGSG_TRINITY_DN15333_c0_g1_i3,MGSG_TRINITY_DN5659_c0_g1_i9	0.001009761	742.75
Hsa-Mir-10-P1b-v2_5p,Hsa-Mir-10-P1c-v2_5p,Hsa-Mir-3924_3p,Hsa-Mir-154-P8_5p,Hsa-Mir-154-P20-v2_3p	MGSG_TRINITY_DN4334_c0_g1_i3,GEGO_TRINITY_DN3735_c0_g1_i2,GEGO_TRINITY_DN3735_c0_g1_i1	0.001009761	742.75
Hsa-Mir-430-P31a_5p,Hsa-Mir-430-P31b_5p,Hsa-Mir-217-v1_5p,Hsa-Mir-8-P1a_3p,Hsa-Mir-8-P1b_3p,Hsa-Mir-8-P3a_3p,Hsa-Mir-17-P2a_5p,Hsa-Mir-17-P2c_5p	MGSG_TRINITY_DN6457_c0_g1_i6,GEGO_TRINITY_DN690_c0_g1_i6,GEGO_TRINITY_DN690_c0_g1_i5	0.001009761	742.75
Hsa-Mir-154-P8_5p,Hsa-Mir-154-P20-v2_3p,Hsa-Mir-10-P1b-v2_5p,Hsa-Mir-10-P1c-v2_5p,Hsa-Mir-1277_5p	MGSG_TRINITY_DN4334_c0_g1_i3,GEGO_TRINITY_DN3735_c0_g1_i2,GEGO_TRINITY_DN3735_c0_g1_i1	0.001009761	742.75
Hsa-Mir-29-P1b-v1_3p,Hsa-Mir-29-P1d-v1_3p,Hsa-Mir-29-P2b_3p,Hsa-Mir-29-P2d_3p,Hsa-Mir-875_5p,Hsa-Mir-154-P9_3p,Hsa-Mir-214-v1_3p,Hsa-Mir-3619_5p	MGSG_TRINITY_DN34447_c0_g1_i3,MGSG_TRINITY_DN34447_c0_g1_i4,GEGO_TRINITY_DN125_c0_g1_i2	0.001009761	742.75
Hsa-Mir-8-P1a_3p,Hsa-Mir-8-P1b_3p,Hsa-Mir-8-P3a_3p,Hsa-Mir-17-P2a_5p,Hsa-Mir-17-P2c_5p,Hsa-Mir-430-P31a_5p,Hsa-Mir-430-P31b_5p,Hsa-Mir-217-v1_5p	MGSG_TRINITY_DN6457_c0_g1_i6,GEGO_TRINITY_DN690_c0_g1_i6,GEGO_TRINITY_DN690_c0_g1_i5	0.001009761	742.75
Hsa-Mir-154-P20-v2_3p,Hsa-Mir-448_3p,Hsa-Mir-10-P1b-v2_5p,Hsa-Mir-10-P1c-v2_5p,Hsa-Mir-3924_3p	MGSG_TRINITY_DN4334_c0_g1_i3,GEGO_TRINITY_DN3735_c0_g1_i2,GEGO_TRINITY_DN3735_c0_g1_i1	0.001009761	742.75
Hsa-Mir-10-P1b-v2_5p,Hsa-Mir-10-P1c-v2_5p,Hsa-Mir-1277_5p,Hsa-Mir-154-P20-v2_3p,Hsa-Mir-448_3p	MGSG_TRINITY_DN4334_c0_g1_i3,GEGO_TRINITY_DN3735_c0_g1_i2,GEGO_TRINITY_DN3735_c0_g1_i1	0.001009761	742.75
Hsa-Mir-154-P20-v2_3p,Hsa-Mir-448_3p,Hsa-Mir-10-P1b-v2_5p,Hsa-Mir-10-P1c-v2_5p,Hsa-Mir-1277_5p	MGSG_TRINITY_DN4334_c0_g1_i3,GEGO_TRINITY_DN3735_c0_g1_i2,GEGO_TRINITY_DN3735_c0_g1_i1	0.001009761	742.75
Hsa-Mir-10-P1b-v2_5p,Hsa-Mir-10-P1c-v2_5p,Hsa-Mir-448_3p,Hsa-Mir-1323_5p,Hsa-Mir-154-P20-v2_3p	MGSG_TRINITY_DN4334_c0_g1_i3,GEGO_TRINITY_DN3735_c0_g1_i2,GEGO_TRINITY_DN3735_c0_g1_i1	0.001009761	742.75
Hsa-Mir-1323_5p,Hsa-Mir-154-P20-v2_3p,Hsa-Mir-10-P1b-v2_5p,Hsa-Mir-10-P1c-v2_5p,Hsa-Mir-448_3p	MGSG_TRINITY_DN4334_c0_g1_i3,GEGO_TRINITY_DN3735_c0_g1_i2,GEGO_TRINITY_DN3735_c0_g1_i1	0.001009761	742.75
Hsa-Mir-10-P1b-v2_5p,Hsa-Mir-10-P1c-v2_5p,Hsa-Mir-3924_3p,Hsa-Mir-154-P20-v2_3p,Hsa-Mir-448_3p	MGSG_TRINITY_DN4334_c0_g1_i3,GEGO_TRINITY_DN3735_c0_g1_i2,GEGO_TRINITY_DN3735_c0_g1_i1	0.001009761	742.75
Hsa-Mir-506-P29_3p,Hsa-Mir-3924_3p,Hsa-Mir-1323_5p,Hsa-Mir-154-P20-v2_3p	MGSG_TRINITY_DN4334_c0_g1_i3,GEGO_TRINITY_DN3735_c0_g1_i2,GEGO_TRINITY_DN3735_c0_g1_i1	0.001009761	742.75
Hsa-Mir-1323_5p,Hsa-Mir-154-P20-v2_3p,Hsa-Mir-506-P29_3p,Hsa-Mir-3924_3p	MGSG_TRINITY_DN4334_c0_g1_i3,GEGO_TRINITY_DN3735_c0_g1_i2,GEGO_TRINITY_DN3735_c0_g1_i1	0.001009761	742.75
Hsa-Mir-506-P29_3p,Hsa-Mir-3924_3p,Hsa-Mir-10-P1b-v2_5p,Hsa-Mir-10-P1c-v2_5p,Hsa-Mir-154-P20-v2_3p	MGSG_TRINITY_DN4334_c0_g1_i3,GEGO_TRINITY_DN3735_c0_g1_i2,GEGO_TRINITY_DN3735_c0_g1_i1	0.001009761	742.75
Hsa-Mir-10-P1b-v2_5p,Hsa-Mir-10-P1c-v2_5p,Hsa-Mir-154-P20-v2_3p,Hsa-Mir-506-P29_3p,Hsa-Mir-448_3p	MGSG_TRINITY_DN4334_c0_g1_i3,GEGO_TRINITY_DN3735_c0_g1_i2,GEGO_TRINITY_DN3735_c0_g1_i1	0.001009761	742.75
Hsa-Mir-506-P29_3p,Hsa-Mir-448_3p,Hsa-Mir-10-P1b-v2_5p,Hsa-Mir-10-P1c-v2_5p,Hsa-Mir-154-P20-v2_3p	MGSG_TRINITY_DN4334_c0_g1_i3,GEGO_TRINITY_DN3735_c0_g1_i2,GEGO_TRINITY_DN3735_c0_g1_i1	0.001009761	742.75
Hsa-Mir-154-P20-v2_3p,Hsa-Mir-448_3p,Hsa-Mir-506-P29_3p,Hsa-Mir-3924_3p	MGSG_TRINITY_DN4334_c0_g1_i3,GEGO_TRINITY_DN3735_c0_g1_i2,GEGO_TRINITY_DN3735_c0_g1_i1	0.001009761	742.75
Hsa-Mir-154-P8_5p,Hsa-Mir-154-P20-v2_3p,Hsa-Mir-506-P29_3p,Hsa-Mir-448_3p	MGSG_TRINITY_DN4334_c0_g1_i3,GEGO_TRINITY_DN3735_c0_g1_i2,GEGO_TRINITY_DN3735_c0_g1_i1	0.001009761	742.75
Hsa-Mir-154-P20-v2_3p,Hsa-Mir-448_3p,Hsa-Mir-506-P29_3p,Hsa-Mir-154-P8_5p	MGSG_TRINITY_DN4334_c0_g1_i3,GEGO_TRINITY_DN3735_c0_g1_i2,GEGO_TRINITY_DN3735_c0_g1_i1	0.001009761	742.75
Hsa-Mir-320-P1_3p,Hsa-Mir-320-P2a_3p,Hsa-Mir-320-P2b_3p,Hsa-Mir-320-P3_3p,Hsa-Mir-320-P4_3p,Hsa-Novel-3_5p,Hsa-Mir-1277_5p,Hsa-Mir-506-P29_3p,Hsa-Mir-448_3p	MGSG_TRINITY_DN4334_c0_g1_i3,GEGO_TRINITY_DN3735_c0_g1_i2,GEGO_TRINITY_DN3735_c0_g1_i1	0.001009761	742.75
Hsa-Mir-506-P29_3p,Hsa-Mir-448_3p,Hsa-Mir-320-P1_3p,Hsa-Mir-320-P2a_3p,Hsa-Mir-320-P2b_3p,Hsa-Mir-320-P3_3p,Hsa-Mir-320-P4_3p,Hsa-Novel-3_5p,Hsa-Mir-1277_5p	MGSG_TRINITY_DN4334_c0_g1_i3,GEGO_TRINITY_DN3735_c0_g1_i2,GEGO_TRINITY_DN3735_c0_g1_i1	0.001009761	742.75
Hsa-Mir-506-P29_3p,Hsa-Mir-448_3p,Hsa-Mir-1323_5p,Hsa-Mir-154-P20-v2_3p	MGSG_TRINITY_DN4334_c0_g1_i3,GEGO_TRINITY_DN3735_c0_g1_i2,GEGO_TRINITY_DN3735_c0_g1_i1	0.001009761	742.75
Hsa-Mir-1323_5p,Hsa-Mir-154-P20-v2_3p,Hsa-Mir-506-P29_3p,Hsa-Mir-448_3p	MGSG_TRINITY_DN4334_c0_g1_i3,GEGO_TRINITY_DN3735_c0_g1_i2,GEGO_TRINITY_DN3735_c0_g1_i1	0.001009761	742.75
Hsa-Mir-506-P29_3p,Hsa-Mir-3924_3p,Hsa-Mir-154-P20-v2_3p,Hsa-Mir-448_3p	MGSG_TRINITY_DN4334_c0_g1_i3,GEGO_TRINITY_DN3735_c0_g1_i2,GEGO_TRINITY_DN3735_c0_g1_i1	0.001009761	742.75
Hsa-Mir-10-P1b-v2_5p,Hsa-Mir-10-P1c-v2_5p,Hsa-Mir-154-P20-v2_3p,Hsa-Mir-506-P29_3p,Hsa-Mir-3924_3p	MGSG_TRINITY_DN4334_c0_g1_i3,GEGO_TRINITY_DN3735_c0_g1_i2,GEGO_TRINITY_DN3735_c0_g1_i1	0.001009761	742.75
Hsa-Mir-10-P1b-v2_5p,Hsa-Mir-10-P1c-v2_5p,Hsa-Mir-1277_5p,Hsa-Mir-1323_5p,Hsa-Mir-154-P20-v2_3p	MGSG_TRINITY_DN4334_c0_g1_i3,GEGO_TRINITY_DN3735_c0_g1_i2,GEGO_TRINITY_DN3735_c0_g1_i1	0.001009761	742.75
Hsa-Mir-29-P1b-v1_3p,Hsa-Mir-29-P1d-v1_3p,Hsa-Mir-29-P2b_3p,Hsa-Mir-29-P2d_3p,Hsa-Mir-214-v1_3p,Hsa-Mir-3619_5p,Hsa-Mir-378_3p,Hsa-Mir-1-P1_3p,Hsa-Mir-1-P2_3p,Hsa-Mir-1-P3_3p	MGSG_TRINITY_DN34447_c0_g1_i3,MGSG_TRINITY_DN34447_c0_g1_i4,GEGO_TRINITY_DN125_c0_g1_i2	0.001009761	742.75
Hsa-Mir-154-P8_5p,Hsa-Mir-154-P20-v2_3p,Hsa-Mir-10-P1b-v2_5p,Hsa-Mir-10-P1c-v2_5p,Hsa-Mir-3924_3p	MGSG_TRINITY_DN4334_c0_g1_i3,GEGO_TRINITY_DN3735_c0_g1_i2,GEGO_TRINITY_DN3735_c0_g1_i1	0.001009761	742.75
Hsa-Mir-1323_5p,Hsa-Mir-154-P20-v2_3p,Hsa-Mir-10-P1b-v2_5p,Hsa-Mir-10-P1c-v2_5p,Hsa-Mir-1277_5p	MGSG_TRINITY_DN4334_c0_g1_i3,GEGO_TRINITY_DN3735_c0_g1_i2,GEGO_TRINITY_DN3735_c0_g1_i1	0.001009761	742.75
Hsa-Mir-10-P1b-v2_5p,Hsa-Mir-10-P1c-v2_5p,Hsa-Mir-3924_3p,Hsa-Mir-1323_5p,Hsa-Mir-154-P20-v2_3p	MGSG_TRINITY_DN4334_c0_g1_i3,GEGO_TRINITY_DN3735_c0_g1_i2,GEGO_TRINITY_DN3735_c0_g1_i1	0.001009761	742.75
Hsa-Mir-1323_5p,Hsa-Mir-154-P20-v2_3p,Hsa-Mir-10-P1b-v2_5p,Hsa-Mir-10-P1c-v2_5p,Hsa-Mir-3924_3p	MGSG_TRINITY_DN4334_c0_g1_i3,GEGO_TRINITY_DN3735_c0_g1_i2,GEGO_TRINITY_DN3735_c0_g1_i1	0.001009761	742.75
Hsa-Mir-378_3p,Hsa-Mir-875_5p,Hsa-Mir-29-P1b-v1_3p,Hsa-Mir-29-P1d-v1_3p,Hsa-Mir-29-P2b_3p,Hsa-Mir-29-P2d_3p,Hsa-Mir-214-v1_3p,Hsa-Mir-3619_5p	MGSG_TRINITY_DN34447_c0_g1_i3,MGSG_TRINITY_DN34447_c0_g1_i4,GEGO_TRINITY_DN125_c0_g1_i2	0.001009761	742.75
Hsa-Mir-29-P1b-v1_3p,Hsa-Mir-29-P1d-v1_3p,Hsa-Mir-29-P2b_3p,Hsa-Mir-29-P2d_3p,Hsa-Mir-214-v1_3p,Hsa-Mir-3619_5p,Hsa-Mir-378_3p,Hsa-Mir-875_5p	MGSG_TRINITY_DN34447_c0_g1_i3,MGSG_TRINITY_DN34447_c0_g1_i4,GEGO_TRINITY_DN125_c0_g1_i2	0.001009761	742.75
Hsa-Mir-378_3p,Hsa-Mir-1-P1_3p,Hsa-Mir-1-P2_3p,Hsa-Mir-1-P3_3p,Hsa-Mir-29-P1b-v1_3p,Hsa-Mir-29-P1d-v1_3p,Hsa-Mir-29-P2b_3p,Hsa-Mir-29-P2d_3p,Hsa-Mir-214-v1_3p,Hsa-Mir-3619_5p	MGSG_TRINITY_DN34447_c0_g1_i3,MGSG_TRINITY_DN34447_c0_g1_i4,GEGO_TRINITY_DN125_c0_g1_i2	0.001009761	742.75
Hsa-Mir-10-P1b-v2_5p,Hsa-Mir-10-P1c-v2_5p,Hsa-Mir-448_3p,Hsa-Mir-154-P8_5p,Hsa-Mir-154-P20-v2_3p	MGSG_TRINITY_DN4334_c0_g1_i3,GEGO_TRINITY_DN3735_c0_g1_i2,GEGO_TRINITY_DN3735_c0_g1_i1	0.001009761	742.75
Hsa-Mir-154-P8_5p,Hsa-Mir-154-P20-v2_3p,Hsa-Mir-10-P1b-v2_5p,Hsa-Mir-10-P1c-v2_5p,Hsa-Mir-448_3p	MGSG_TRINITY_DN4334_c0_g1_i3,GEGO_TRINITY_DN3735_c0_g1_i2,GEGO_TRINITY_DN3735_c0_g1_i1	0.001009761	742.75
Hsa-Mir-134_5p,Hsa-Mir-194-P1_5p,Hsa-Mir-194-P2_5p,Hsa-Mir-103-P1_3p,Hsa-Mir-103-P2_3p,Hsa-Mir-103-P4_3p,Hsa-Mir-137-P1-v2_3p	GFVZ_TRINITY_DN439_c0_g1_i3,GEGO_TRINITY_DN245_c0_g1_i4,GEGO_TRINITY_DN245_c0_g1_i6	0.001009761	742.75
Hsa-Mir-154-P24_3p,Hsa-Mir-875_5p,Hsa-Mir-337-as_5p,Hsa-Mir-142-P1-v1_5p	MGSG_TRINITY_DN34447_c0_g1_i3,GEGO_TRINITY_DN125_c0_g1_i2,MGSG_TRINITY_DN16569_c0_g1_i7	0.001009761	742.75
Hsa-Mir-506-P29_3p,Hsa-Mir-154-P8_5p,Hsa-Mir-10-P1b-v2_5p,Hsa-Mir-10-P1c-v2_5p,Hsa-Mir-154-P20-v2_3p	MGSG_TRINITY_DN4334_c0_g1_i3,GEGO_TRINITY_DN3735_c0_g1_i2,GEGO_TRINITY_DN3735_c0_g1_i1	0.001009761	742.75
Hsa-Mir-154-P8_5p,Hsa-Mir-154-P20-v2_3p,Hsa-Mir-506-P29_3p,Hsa-Mir-3924_3p	MGSG_TRINITY_DN4334_c0_g1_i3,GEGO_TRINITY_DN3735_c0_g1_i2,GEGO_TRINITY_DN3735_c0_g1_i1	0.001009761	742.75
Hsa-Mir-506-P29_3p,Hsa-Mir-154-P8_5p,Hsa-Mir-1323_5p,Hsa-Mir-154-P20-v2_3p	MGSG_TRINITY_DN4334_c0_g1_i3,GEGO_TRINITY_DN3735_c0_g1_i2,GEGO_TRINITY_DN3735_c0_g1_i1	0.001009761	742.75
Hsa-Mir-506-P29_3p,Hsa-Mir-3924_3p,Hsa-Mir-154-P8_5p,Hsa-Mir-154-P20-v2_3p	MGSG_TRINITY_DN4334_c0_g1_i3,GEGO_TRINITY_DN3735_c0_g1_i2,GEGO_TRINITY_DN3735_c0_g1_i1	0.001009761	742.75
Hsa-Mir-1323_5p,Hsa-Mir-154-P20-v2_3p,Hsa-Mir-506-P29_3p,Hsa-Mir-154-P8_5p	MGSG_TRINITY_DN4334_c0_g1_i3,GEGO_TRINITY_DN3735_c0_g1_i2,GEGO_TRINITY_DN3735_c0_g1_i1	0.001009761	742.75
Hsa-Mir-103-P1_3p,Hsa-Mir-103-P2_3p,Hsa-Mir-103-P4_3p,Hsa-Mir-137-P1-v2_3p,Hsa-Mir-134_5p,Hsa-Mir-194-P1_5p,Hsa-Mir-194-P2_5p	GFVZ_TRINITY_DN439_c0_g1_i3,GEGO_TRINITY_DN245_c0_g1_i4,GEGO_TRINITY_DN245_c0_g1_i6	0.001009761	742.75
Hsa-Mir-134_5p,Hsa-Mir-194-P1_5p,Hsa-Mir-194-P2_5p,Hsa-Mir-137-P1-v2_3p,Hsa-Mir-3136_5p	GFVZ_TRINITY_DN439_c0_g1_i3,GEGO_TRINITY_DN245_c0_g1_i4,GEGO_TRINITY_DN245_c0_g1_i6	0.001009761	742.75
Hsa-Mir-137-P1-v2_3p,Hsa-Mir-3136_5p,Hsa-Mir-134_5p,Hsa-Mir-194-P1_5p,Hsa-Mir-194-P2_5p	GFVZ_TRINITY_DN439_c0_g1_i3,GEGO_TRINITY_DN245_c0_g1_i4,GEGO_TRINITY_DN245_c0_g1_i6	0.001009761	742.75
Hsa-Mir-10-P1b-v2_5p,Hsa-Mir-10-P1c-v2_5p,Hsa-Mir-1277_5p,Hsa-Mir-154-P8_5p,Hsa-Mir-154-P20-v2_3p	MGSG_TRINITY_DN4334_c0_g1_i3,GEGO_TRINITY_DN3735_c0_g1_i2,GEGO_TRINITY_DN3735_c0_g1_i1	0.001009761	742.75
Hsa-Mir-154-P9_3p,Hsa-Mir-214-v1_3p,Hsa-Mir-3619_5p,Hsa-Mir-29-P1b-v1_3p,Hsa-Mir-29-P1d-v1_3p,Hsa-Mir-29-P2b_3p,Hsa-Mir-29-P2d_3p,Hsa-Mir-875_5p	MGSG_TRINITY_DN34447_c0_g1_i3,MGSG_TRINITY_DN34447_c0_g1_i4,GEGO_TRINITY_DN125_c0_g1_i2	0.001009761	742.75
Hsa-Mir-337-as_5p,Hsa-Mir-154-P9_3p,Hsa-Mir-142-P1-v1_5p,Hsa-Mir-875_5p	MGSG_TRINITY_DN34447_c0_g1_i3,GEGO_TRINITY_DN125_c0_g1_i2,MGSG_TRINITY_DN16569_c0_g1_i7	0.001009761	742.75
Hsa-Mir-10-P1b-v2_5p,Hsa-Mir-10-P1c-v2_5p,Hsa-Mir-154-P20-v2_3p,Hsa-Mir-506-P29_3p,Hsa-Mir-154-P8_5p	MGSG_TRINITY_DN4334_c0_g1_i3,GEGO_TRINITY_DN3735_c0_g1_i2,GEGO_TRINITY_DN3735_c0_g1_i1	0.001009761	742.75
Hsa-Mir-142-P1-v1_5p,Hsa-Mir-875_5p,Hsa-Mir-337-as_5p,Hsa-Mir-154-P9_3p	MGSG_TRINITY_DN34447_c0_g1_i3,GEGO_TRINITY_DN125_c0_g1_i2,MGSG_TRINITY_DN16569_c0_g1_i7	0.001009761	742.75
Hsa-Mir-337-as_5p,Hsa-Mir-142-P1-v1_5p,Hsa-Mir-154-P24_3p,Hsa-Mir-875_5p	MGSG_TRINITY_DN34447_c0_g1_i3,GEGO_TRINITY_DN125_c0_g1_i2,MGSG_TRINITY_DN16569_c0_g1_i7	0.001009761	742.75
Hsa-Mir-10-P1b-v2_5p,Hsa-Mir-10-P1c-v2_5p,Hsa-Mir-448_3p,Hsa-Mir-320-P1_3p,Hsa-Mir-320-P2a_3p,Hsa-Mir-320-P2b_3p,Hsa-Mir-320-P3_3p,Hsa-Mir-320-P4_3p,Hsa-Novel-3_5p,Hsa-Mir-1277_5p	MGSG_TRINITY_DN4334_c0_g1_i3,GEGO_TRINITY_DN3735_c0_g1_i2,GEGO_TRINITY_DN3735_c0_g1_i1	0.001009761	742.75
Hsa-Mir-320-P1_3p,Hsa-Mir-320-P2a_3p,Hsa-Mir-320-P2b_3p,Hsa-Mir-320-P3_3p,Hsa-Mir-320-P4_3p,Hsa-Novel-3_5p,Hsa-Mir-1277_5p,Hsa-Mir-10-P1b-v2_5p,Hsa-Mir-10-P1c-v2_5p,Hsa-Mir-448_3p	MGSG_TRINITY_DN4334_c0_g1_i3,GEGO_TRINITY_DN3735_c0_g1_i2,GEGO_TRINITY_DN3735_c0_g1_i1	0.001009761	742.75
Hsa-Mir-378_3p,Hsa-Mir-1-P1_3p,Hsa-Mir-1-P2_3p,Hsa-Mir-1-P3_3p,Hsa-Mir-154-P9_3p,Hsa-Mir-214-v1_3p,Hsa-Mir-3619_5p	MGSG_TRINITY_DN34447_c0_g1_i3,MGSG_TRINITY_DN34447_c0_g1_i4,GEGO_TRINITY_DN125_c0_g1_i2	0.001009761	742.75
Hsa-Mir-154-P9_3p,Hsa-Mir-214-v1_3p,Hsa-Mir-3619_5p,Hsa-Mir-378_3p,Hsa-Mir-1-P1_3p,Hsa-Mir-1-P2_3p,Hsa-Mir-1-P3_3p	MGSG_TRINITY_DN34447_c0_g1_i3,MGSG_TRINITY_DN34447_c0_g1_i4,GEGO_TRINITY_DN125_c0_g1_i2	0.001009761	742.75
Hsa-Mir-362-P1_5p,Hsa-Mir-9851_3p,Hsa-Mir-3187_3p,Hsa-Mir-671_5p	MGSG_TRINITY_DN3536_c1_g1_i16,MGSG_TRINITY_DN1161_c1_g1_i3,MGSG_TRINITY_DN1161_c1_g1_i19	0.001009761	742.75
Hsa-Mir-3187_3p,Hsa-Mir-671_5p,Hsa-Mir-362-P1_5p,Hsa-Mir-9851_3p	MGSG_TRINITY_DN3536_c1_g1_i16,MGSG_TRINITY_DN1161_c1_g1_i3,MGSG_TRINITY_DN1161_c1_g1_i19	0.001009761	742.75
Hsa-Mir-9851_3p,Hsa-Mir-671_5p,Hsa-Mir-3187_3p,Hsa-Mir-362-P1_5p	MGSG_TRINITY_DN3536_c1_g1_i16,MGSG_TRINITY_DN1161_c1_g1_i3,MGSG_TRINITY_DN1161_c1_g1_i19	0.001009761	742.75
Hsa-Mir-362-P1_5p,Hsa-Mir-671_5p,Hsa-Mir-3187_3p,Hsa-Mir-9851_3p	MGSG_TRINITY_DN3536_c1_g1_i16,MGSG_TRINITY_DN1161_c1_g1_i3,MGSG_TRINITY_DN1161_c1_g1_i19	0.001009761	742.75
Hsa-Mir-3187_3p,Hsa-Mir-9851_3p,Hsa-Mir-362-P1_5p,Hsa-Mir-671_5p	MGSG_TRINITY_DN3536_c1_g1_i16,MGSG_TRINITY_DN1161_c1_g1_i3,MGSG_TRINITY_DN1161_c1_g1_i19	0.001009761	742.75
Hsa-Mir-3187_3p,Hsa-Mir-362-P1_5p,Hsa-Mir-9851_3p,Hsa-Mir-671_5p	MGSG_TRINITY_DN3536_c1_g1_i16,MGSG_TRINITY_DN1161_c1_g1_i3,MGSG_TRINITY_DN1161_c1_g1_i19	0.001009761	742.75
Hsa-Mir-154-P24_3p,Hsa-Mir-875_5p,Hsa-Mir-154-P20-v1_3p,Hsa-Mir-142-P1-v1_5p	MGSG_TRINITY_DN34447_c0_g1_i3,GEGO_TRINITY_DN125_c0_g1_i2,MGSG_TRINITY_DN16569_c0_g1_i7	0.001009761	742.75
Hsa-Mir-154-P20-v1_3p,Hsa-Mir-142-P1-v1_5p,Hsa-Mir-154-P24_3p,Hsa-Mir-875_5p	MGSG_TRINITY_DN34447_c0_g1_i3,GEGO_TRINITY_DN125_c0_g1_i2,MGSG_TRINITY_DN16569_c0_g1_i7	0.001009761	742.75
Hsa-Mir-1287_5p,Hsa-Mir-8-P2a_3p,Hsa-Mir-8-P2b_3p,Hsa-Mir-2355_3p,Hsa-Mir-506-P1_5p	GEGO_TRINITY_DN379970_c0_g1_i1,MGSG_TRINITY_DN19057_c0_g1_i2,MGSG_TRINITY_DN19057_c0_g1_i3	0.001009761	742.75
Hsa-Mir-2355_3p,Hsa-Mir-506-P1_5p,Hsa-Mir-1287_5p,Hsa-Mir-8-P2a_3p,Hsa-Mir-8-P2b_3p	GEGO_TRINITY_DN379970_c0_g1_i1,MGSG_TRINITY_DN19057_c0_g1_i2,MGSG_TRINITY_DN19057_c0_g1_i3	0.001009761	742.75
Hsa-Mir-96-P1_5p,Hsa-Mir-1271_5p,Hsa-Mir-362-P1_5p,Hsa-Mir-3187_3p,Hsa-Mir-9851_3p	MGSG_TRINITY_DN3536_c1_g1_i16,MGSG_TRINITY_DN1161_c1_g1_i3,MGSG_TRINITY_DN1161_c1_g1_i19	0.001009761	742.75
Hsa-Mir-3187_3p,Hsa-Mir-9851_3p,Hsa-Mir-96-P1_5p,Hsa-Mir-1271_5p,Hsa-Mir-362-P1_5p	MGSG_TRINITY_DN3536_c1_g1_i16,MGSG_TRINITY_DN1161_c1_g1_i3,MGSG_TRINITY_DN1161_c1_g1_i19	0.001009761	742.75
Hsa-Mir-3187_3p,Hsa-Mir-96-P1_5p,Hsa-Mir-1271_5p,Hsa-Mir-362-P1_5p,Hsa-Mir-9851_3p	MGSG_TRINITY_DN3536_c1_g1_i16,MGSG_TRINITY_DN1161_c1_g1_i3,MGSG_TRINITY_DN1161_c1_g1_i19	0.001009761	742.75
Hsa-Mir-362-P1_5p,Hsa-Mir-9851_3p,Hsa-Mir-3187_3p,Hsa-Mir-96-P1_5p,Hsa-Mir-1271_5p	MGSG_TRINITY_DN3536_c1_g1_i16,MGSG_TRINITY_DN1161_c1_g1_i3,MGSG_TRINITY_DN1161_c1_g1_i19	0.001009761	742.75
Hsa-Mir-154-P20-v1_3p,Hsa-Mir-214-v1_3p,Hsa-Mir-3619_5p,Hsa-Mir-378_3p,Hsa-Mir-1-P1_3p,Hsa-Mir-1-P2_3p,Hsa-Mir-1-P3_3p	MGSG_TRINITY_DN34447_c0_g1_i3,MGSG_TRINITY_DN34447_c0_g1_i4,GEGO_TRINITY_DN125_c0_g1_i2	0.001009761	742.75
Hsa-Mir-378_3p,Hsa-Mir-1-P1_3p,Hsa-Mir-1-P2_3p,Hsa-Mir-1-P3_3p,Hsa-Mir-154-P20-v1_3p,Hsa-Mir-214-v1_3p,Hsa-Mir-3619_5p	MGSG_TRINITY_DN34447_c0_g1_i3,MGSG_TRINITY_DN34447_c0_g1_i4,GEGO_TRINITY_DN125_c0_g1_i2	0.001009761	742.75
Hsa-Mir-95-P1_3p,Hsa-Mir-488_3p,Hsa-Mir-542-v1_3p,Hsa-Mir-3942_3p	MGSG_TRINITY_DN5659_c0_g1_i1,MGSG_TRINITY_DN15333_c0_g1_i3,MGSG_TRINITY_DN5659_c0_g1_i9	0.001009761	742.75
Hsa-Mir-542-v1_3p,Hsa-Mir-3942_3p,Hsa-Mir-95-P1_3p,Hsa-Mir-488_3p	MGSG_TRINITY_DN5659_c0_g1_i1,MGSG_TRINITY_DN15333_c0_g1_i3,MGSG_TRINITY_DN5659_c0_g1_i9	0.001009761	742.75
Hsa-Mir-1252_5p,Hsa-Mir-448_3p,Hsa-Mir-34-P3a-v2_5p,Hsa-Mir-3663_3p	MGSG_TRINITY_DN17655_c0_g1_i3,MGSG_TRINITY_DN4449_c0_g1_i1,MGSG_TRINITY_DN4449_c0_g1_i2	0.001009761	742.75
Hsa-Mir-34-P3a-v2_5p,Hsa-Mir-3663_3p,Hsa-Mir-1252_5p,Hsa-Mir-448_3p	MGSG_TRINITY_DN17655_c0_g1_i3,MGSG_TRINITY_DN4449_c0_g1_i1,MGSG_TRINITY_DN4449_c0_g1_i2	0.001009761	742.75
Hsa-Mir-154-P20-v1_3p,Hsa-Mir-378_3p,Hsa-Mir-214-v1_3p,Hsa-Mir-3619_5p,Hsa-Mir-875_5p	MGSG_TRINITY_DN34447_c0_g1_i3,MGSG_TRINITY_DN34447_c0_g1_i4,GEGO_TRINITY_DN125_c0_g1_i2	0.001009761	742.75
Hsa-Mir-154-P20-v1_3p,Hsa-Mir-214-v1_3p,Hsa-Mir-3619_5p,Hsa-Mir-378_3p,Hsa-Mir-875_5p	MGSG_TRINITY_DN34447_c0_g1_i3,MGSG_TRINITY_DN34447_c0_g1_i4,GEGO_TRINITY_DN125_c0_g1_i2	0.001009761	742.75
Hsa-Mir-378_3p,Hsa-Mir-875_5p,Hsa-Mir-154-P20-v1_3p,Hsa-Mir-214-v1_3p,Hsa-Mir-3619_5p	MGSG_TRINITY_DN34447_c0_g1_i3,MGSG_TRINITY_DN34447_c0_g1_i4,GEGO_TRINITY_DN125_c0_g1_i2	0.001009761	742.75
Hsa-Mir-214-v1_3p,Hsa-Mir-3619_5p,Hsa-Mir-875_5p,Hsa-Mir-154-P20-v1_3p,Hsa-Mir-378_3p	MGSG_TRINITY_DN34447_c0_g1_i3,MGSG_TRINITY_DN34447_c0_g1_i4,GEGO_TRINITY_DN125_c0_g1_i2	0.001009761	742.75
Hsa-Mir-154-P20-v1_3p,Hsa-Mir-214-v1_3p,Hsa-Mir-3619_5p,Hsa-Mir-29-P1b-v1_3p,Hsa-Mir-29-P1d-v1_3p,Hsa-Mir-29-P2b_3p,Hsa-Mir-29-P2d_3p,Hsa-Mir-875_5p	MGSG_TRINITY_DN34447_c0_g1_i3,MGSG_TRINITY_DN34447_c0_g1_i4,GEGO_TRINITY_DN125_c0_g1_i2	0.001009761	742.75
Hsa-Mir-29-P1b-v1_3p,Hsa-Mir-29-P1d-v1_3p,Hsa-Mir-29-P2b_3p,Hsa-Mir-29-P2d_3p,Hsa-Mir-875_5p,Hsa-Mir-154-P20-v1_3p,Hsa-Mir-214-v1_3p,Hsa-Mir-3619_5p	MGSG_TRINITY_DN34447_c0_g1_i3,MGSG_TRINITY_DN34447_c0_g1_i4,GEGO_TRINITY_DN125_c0_g1_i2	0.001009761	742.75
Hsa-Mir-337-as_5p,Hsa-Mir-875_5p,Hsa-Mir-154-P20-v1_3p,Hsa-Mir-506-P2_3p	MGSG_TRINITY_DN34447_c0_g1_i3,GEGO_TRINITY_DN125_c0_g1_i2,MGSG_TRINITY_DN16569_c0_g1_i7	0.001009761	742.75
Hsa-Mir-154-P20-v1_3p,Hsa-Mir-506-P2_3p,Hsa-Mir-337-as_5p,Hsa-Mir-875_5p	MGSG_TRINITY_DN34447_c0_g1_i3,GEGO_TRINITY_DN125_c0_g1_i2,MGSG_TRINITY_DN16569_c0_g1_i7	0.001009761	742.75
Hsa-Mir-337-as_5p,Hsa-Mir-142-P1-v1_5p,Hsa-Mir-154-P20-v1_3p,Hsa-Mir-506-P2_3p	MGSG_TRINITY_DN34447_c0_g1_i3,GEGO_TRINITY_DN125_c0_g1_i2,MGSG_TRINITY_DN16569_c0_g1_i7	0.001009761	742.75
Hsa-Mir-154-P20-v1_3p,Hsa-Mir-506-P2_3p,Hsa-Mir-337-as_5p,Hsa-Mir-142-P1-v1_5p	MGSG_TRINITY_DN34447_c0_g1_i3,GEGO_TRINITY_DN125_c0_g1_i2,MGSG_TRINITY_DN16569_c0_g1_i7	0.001009761	742.75
Hsa-Mir-506-P9_5p,Hsa-Mir-489-v1_3p,Hsa-Mir-320-P1_3p,Hsa-Mir-320-P2a_3p,Hsa-Mir-320-P2b_3p,Hsa-Mir-320-P3_3p,Hsa-Mir-320-P4_3p,Hsa-Novel-3_5p,Hsa-Mir-4731_5p	MGSG_TRINITY_DN6457_c0_g1_i6,MGSG_TRINITY_DN19057_c0_g1_i2,MGSG_TRINITY_DN19057_c0_g1_i3	0.001009761	742.75
Hsa-Mir-320-P1_3p,Hsa-Mir-320-P2a_3p,Hsa-Mir-320-P2b_3p,Hsa-Mir-320-P3_3p,Hsa-Mir-320-P4_3p,Hsa-Novel-3_5p,Hsa-Mir-1277_5p,Hsa-Mir-506-P29_3p,Hsa-Mir-3924_3p	MGSG_TRINITY_DN4334_c0_g1_i3,GEGO_TRINITY_DN3735_c0_g1_i2,GEGO_TRINITY_DN3735_c0_g1_i1	0.001009761	742.75
Hsa-Mir-506-P29_3p,Hsa-Mir-154-P8_5p,Hsa-Mir-320-P1_3p,Hsa-Mir-320-P2a_3p,Hsa-Mir-320-P2b_3p,Hsa-Mir-320-P3_3p,Hsa-Mir-320-P4_3p,Hsa-Novel-3_5p,Hsa-Mir-1277_5p	MGSG_TRINITY_DN4334_c0_g1_i3,GEGO_TRINITY_DN3735_c0_g1_i2,GEGO_TRINITY_DN3735_c0_g1_i1	0.001009761	742.75
Hsa-Mir-506-P29_3p,Hsa-Mir-3924_3p,Hsa-Mir-320-P1_3p,Hsa-Mir-320-P2a_3p,Hsa-Mir-320-P2b_3p,Hsa-Mir-320-P3_3p,Hsa-Mir-320-P4_3p,Hsa-Novel-3_5p,Hsa-Mir-1277_5p	MGSG_TRINITY_DN4334_c0_g1_i3,GEGO_TRINITY_DN3735_c0_g1_i2,GEGO_TRINITY_DN3735_c0_g1_i1	0.001009761	742.75
Hsa-Mir-320-P1_3p,Hsa-Mir-320-P2a_3p,Hsa-Mir-320-P2b_3p,Hsa-Mir-320-P3_3p,Hsa-Mir-320-P4_3p,Hsa-Novel-3_5p,Hsa-Mir-4731_5p,Hsa-Mir-506-P9_5p,Hsa-Mir-489-v1_3p	MGSG_TRINITY_DN6457_c0_g1_i6,MGSG_TRINITY_DN19057_c0_g1_i2,MGSG_TRINITY_DN19057_c0_g1_i3	0.001009761	742.75
Hsa-Mir-378_3p,Hsa-Mir-875_5p,Hsa-Mir-154-P9_3p,Hsa-Mir-214-v1_3p,Hsa-Mir-3619_5p	MGSG_TRINITY_DN34447_c0_g1_i3,MGSG_TRINITY_DN34447_c0_g1_i4,GEGO_TRINITY_DN125_c0_g1_i2	0.001009761	742.75
Hsa-Mir-154-P9_3p,Hsa-Mir-214-v1_3p,Hsa-Mir-3619_5p,Hsa-Mir-378_3p,Hsa-Mir-875_5p	MGSG_TRINITY_DN34447_c0_g1_i3,MGSG_TRINITY_DN34447_c0_g1_i4,GEGO_TRINITY_DN125_c0_g1_i2	0.001009761	742.75
Hsa-Mir-214-v1_3p,Hsa-Mir-3619_5p,Hsa-Mir-875_5p,Hsa-Mir-378_3p,Hsa-Mir-154-P9_3p	MGSG_TRINITY_DN34447_c0_g1_i3,MGSG_TRINITY_DN34447_c0_g1_i4,GEGO_TRINITY_DN125_c0_g1_i2	0.001009761	742.75
Hsa-Mir-320-P1_3p,Hsa-Mir-320-P2a_3p,Hsa-Mir-320-P2b_3p,Hsa-Mir-320-P3_3p,Hsa-Mir-320-P4_3p,Hsa-Novel-3_5p,Hsa-Mir-1277_5p,Hsa-Mir-3924_3p,Hsa-Mir-154-P20-v2_3p	MGSG_TRINITY_DN4334_c0_g1_i3,GEGO_TRINITY_DN3735_c0_g1_i2,GEGO_TRINITY_DN3735_c0_g1_i1	0.001009761	742.75
Hsa-Mir-3924_3p,Hsa-Mir-154-P20-v2_3p,Hsa-Mir-320-P1_3p,Hsa-Mir-320-P2a_3p,Hsa-Mir-320-P2b_3p,Hsa-Mir-320-P3_3p,Hsa-Mir-320-P4_3p,Hsa-Novel-3_5p,Hsa-Mir-1277_5p	MGSG_TRINITY_DN4334_c0_g1_i3,GEGO_TRINITY_DN3735_c0_g1_i2,GEGO_TRINITY_DN3735_c0_g1_i1	0.001009761	742.75
Hsa-Mir-378_3p,Hsa-Mir-154-P9_3p,Hsa-Mir-214-v1_3p,Hsa-Mir-3619_5p,Hsa-Mir-875_5p	MGSG_TRINITY_DN34447_c0_g1_i3,MGSG_TRINITY_DN34447_c0_g1_i4,GEGO_TRINITY_DN125_c0_g1_i2	0.001009761	742.75
Hsa-Mir-506-P29_3p,Hsa-Mir-448_3p,Hsa-Mir-154-P8_5p,Hsa-Mir-154-P20-v2_3p	MGSG_TRINITY_DN4334_c0_g1_i3,GEGO_TRINITY_DN3735_c0_g1_i2,GEGO_TRINITY_DN3735_c0_g1_i1	0.001009761	742.75
Hsa-Mir-506-P29_3p,Hsa-Mir-154-P8_5p,Hsa-Mir-154-P20-v2_3p,Hsa-Mir-448_3p	MGSG_TRINITY_DN4334_c0_g1_i3,GEGO_TRINITY_DN3735_c0_g1_i2,GEGO_TRINITY_DN3735_c0_g1_i1	0.001009761	742.75
Hsa-Mir-96-P1_5p,Hsa-Mir-1271_5p,Hsa-Mir-325_3p,Hsa-Mir-362-P1_5p,Hsa-Mir-671_5p	MGSG_TRINITY_DN3536_c1_g1_i16,MGSG_TRINITY_DN1161_c1_g1_i3,MGSG_TRINITY_DN1161_c1_g1_i19	0.001009761	742.75
Hsa-Mir-3187_3p,Hsa-Mir-96-P1_5p,Hsa-Mir-1271_5p,Hsa-Mir-325_3p,Hsa-Mir-671_5p	MGSG_TRINITY_DN3536_c1_g1_i16,MGSG_TRINITY_DN1161_c1_g1_i3,MGSG_TRINITY_DN1161_c1_g1_i19	0.001009761	742.75
Hsa-Mir-9851_3p,Hsa-Mir-671_5p,Hsa-Mir-3187_3p,Hsa-Mir-325_3p	MGSG_TRINITY_DN3536_c1_g1_i16,MGSG_TRINITY_DN1161_c1_g1_i3,MGSG_TRINITY_DN1161_c1_g1_i19	0.001009761	742.75
Hsa-Mir-9851_3p,Hsa-Mir-325_3p,Hsa-Mir-3187_3p,Hsa-Mir-671_5p	MGSG_TRINITY_DN3536_c1_g1_i16,MGSG_TRINITY_DN1161_c1_g1_i3,MGSG_TRINITY_DN1161_c1_g1_i19	0.001009761	742.75
Hsa-Mir-3187_3p,Hsa-Mir-671_5p,Hsa-Mir-9851_3p,Hsa-Mir-325_3p	MGSG_TRINITY_DN3536_c1_g1_i16,MGSG_TRINITY_DN1161_c1_g1_i3,MGSG_TRINITY_DN1161_c1_g1_i19	0.001009761	742.75
Hsa-Mir-3187_3p,Hsa-Mir-325_3p,Hsa-Mir-9851_3p,Hsa-Mir-671_5p	MGSG_TRINITY_DN3536_c1_g1_i16,MGSG_TRINITY_DN1161_c1_g1_i3,MGSG_TRINITY_DN1161_c1_g1_i19	0.001009761	742.75
Hsa-Mir-9851_3p,Hsa-Mir-325_3p,Hsa-Mir-96-P1_5p,Hsa-Mir-1271_5p,Hsa-Mir-362-P1_5p	MGSG_TRINITY_DN3536_c1_g1_i16,MGSG_TRINITY_DN1161_c1_g1_i3,MGSG_TRINITY_DN1161_c1_g1_i19	0.001009761	742.75
Hsa-Mir-96-P1_5p,Hsa-Mir-1271_5p,Hsa-Mir-362-P1_5p,Hsa-Mir-9851_3p,Hsa-Mir-325_3p	MGSG_TRINITY_DN3536_c1_g1_i16,MGSG_TRINITY_DN1161_c1_g1_i3,MGSG_TRINITY_DN1161_c1_g1_i19	0.001009761	742.75
Hsa-Mir-96-P1_5p,Hsa-Mir-1271_5p,Hsa-Mir-362-P1_5p,Hsa-Mir-3187_3p,Hsa-Mir-325_3p	MGSG_TRINITY_DN3536_c1_g1_i16,MGSG_TRINITY_DN1161_c1_g1_i3,MGSG_TRINITY_DN1161_c1_g1_i19	0.001009761	742.75
Hsa-Mir-3187_3p,Hsa-Mir-325_3p,Hsa-Mir-96-P1_5p,Hsa-Mir-1271_5p,Hsa-Mir-362-P1_5p	MGSG_TRINITY_DN3536_c1_g1_i16,MGSG_TRINITY_DN1161_c1_g1_i3,MGSG_TRINITY_DN1161_c1_g1_i19	0.001009761	742.75
Hsa-Mir-325_3p,Hsa-Mir-671_5p,Hsa-Mir-96-P1_5p,Hsa-Mir-1271_5p,Hsa-Mir-362-P1_5p	MGSG_TRINITY_DN3536_c1_g1_i16,MGSG_TRINITY_DN1161_c1_g1_i3,MGSG_TRINITY_DN1161_c1_g1_i19	0.001009761	742.75
Hsa-Mir-362-P1_5p,Hsa-Mir-671_5p,Hsa-Mir-96-P1_5p,Hsa-Mir-1271_5p,Hsa-Mir-325_3p	MGSG_TRINITY_DN3536_c1_g1_i16,MGSG_TRINITY_DN1161_c1_g1_i3,MGSG_TRINITY_DN1161_c1_g1_i19	0.001009761	742.75
Hsa-Mir-96-P1_5p,Hsa-Mir-1271_5p,Hsa-Mir-362-P1_5p,Hsa-Mir-325_3p,Hsa-Mir-671_5p	MGSG_TRINITY_DN3536_c1_g1_i16,MGSG_TRINITY_DN1161_c1_g1_i3,MGSG_TRINITY_DN1161_c1_g1_i19	0.001009761	742.75
Hsa-Mir-9851_3p,Hsa-Mir-325_3p,Hsa-Mir-362-P1_5p,Hsa-Mir-671_5p	MGSG_TRINITY_DN3536_c1_g1_i16,MGSG_TRINITY_DN1161_c1_g1_i3,MGSG_TRINITY_DN1161_c1_g1_i19	0.001009761	742.75
Hsa-Mir-362-P1_5p,Hsa-Mir-671_5p,Hsa-Mir-9851_3p,Hsa-Mir-325_3p	MGSG_TRINITY_DN3536_c1_g1_i16,MGSG_TRINITY_DN1161_c1_g1_i3,MGSG_TRINITY_DN1161_c1_g1_i19	0.001009761	742.75
Hsa-Mir-362-P1_5p,Hsa-Mir-671_5p,Hsa-Mir-3187_3p,Hsa-Mir-325_3p	MGSG_TRINITY_DN3536_c1_g1_i16,MGSG_TRINITY_DN1161_c1_g1_i3,MGSG_TRINITY_DN1161_c1_g1_i19	0.001009761	742.75
Hsa-Mir-3187_3p,Hsa-Mir-325_3p,Hsa-Mir-362-P1_5p,Hsa-Mir-671_5p	MGSG_TRINITY_DN3536_c1_g1_i16,MGSG_TRINITY_DN1161_c1_g1_i3,MGSG_TRINITY_DN1161_c1_g1_i19	0.001009761	742.75
Hsa-Mir-154-P20-v1_3p,Hsa-Mir-378_3p,Hsa-Mir-29-P1b-v1_3p,Hsa-Mir-29-P1d-v1_3p,Hsa-Mir-29-P2b_3p,Hsa-Mir-29-P2d_3p,Hsa-Mir-875_5p	MGSG_TRINITY_DN34447_c0_g1_i3,MGSG_TRINITY_DN34447_c0_g1_i4,GEGO_TRINITY_DN125_c0_g1_i2	0.001009761	742.75
Hsa-Mir-29-P1b-v1_3p,Hsa-Mir-29-P1d-v1_3p,Hsa-Mir-29-P2b_3p,Hsa-Mir-29-P2d_3p,Hsa-Mir-875_5p,Hsa-Mir-154-P20-v1_3p,Hsa-Mir-378_3p	MGSG_TRINITY_DN34447_c0_g1_i3,MGSG_TRINITY_DN34447_c0_g1_i4,GEGO_TRINITY_DN125_c0_g1_i2	0.001009761	742.75
Hsa-Mir-142-P1-v1_5p,Hsa-Mir-875_5p,Hsa-Mir-154-P20-v1_3p,Hsa-Mir-506-P2_3p	MGSG_TRINITY_DN34447_c0_g1_i3,GEGO_TRINITY_DN125_c0_g1_i2,MGSG_TRINITY_DN16569_c0_g1_i7	0.001009761	742.75
Hsa-Mir-154-P20-v1_3p,Hsa-Mir-506-P2_3p,Hsa-Mir-142-P1-v1_5p,Hsa-Mir-875_5p	MGSG_TRINITY_DN34447_c0_g1_i3,GEGO_TRINITY_DN125_c0_g1_i2,MGSG_TRINITY_DN16569_c0_g1_i7	0.001009761	742.75
Hsa-Mir-9851_3p,Hsa-Mir-325_3p,Hsa-Mir-3187_3p,Hsa-Mir-96-P1_5p,Hsa-Mir-1271_5p	MGSG_TRINITY_DN3536_c1_g1_i16,MGSG_TRINITY_DN1161_c1_g1_i3,MGSG_TRINITY_DN1161_c1_g1_i19	0.001009761	742.75
Hsa-Mir-3187_3p,Hsa-Mir-96-P1_5p,Hsa-Mir-1271_5p,Hsa-Mir-9851_3p,Hsa-Mir-325_3p	MGSG_TRINITY_DN3536_c1_g1_i16,MGSG_TRINITY_DN1161_c1_g1_i3,MGSG_TRINITY_DN1161_c1_g1_i19	0.001009761	742.75
Hsa-Mir-9851_3p,Hsa-Mir-671_5p,Hsa-Mir-96-P1_5p,Hsa-Mir-1271_5p,Hsa-Mir-325_3p	MGSG_TRINITY_DN3536_c1_g1_i16,MGSG_TRINITY_DN1161_c1_g1_i3,MGSG_TRINITY_DN1161_c1_g1_i19	0.001009761	742.75
Hsa-Mir-96-P1_5p,Hsa-Mir-1271_5p,Hsa-Mir-325_3p,Hsa-Mir-9851_3p,Hsa-Mir-671_5p	MGSG_TRINITY_DN3536_c1_g1_i16,MGSG_TRINITY_DN1161_c1_g1_i3,MGSG_TRINITY_DN1161_c1_g1_i19	0.001009761	742.75
Hsa-Mir-325_3p,Hsa-Mir-671_5p,Hsa-Mir-3187_3p,Hsa-Mir-96-P1_5p,Hsa-Mir-1271_5p	MGSG_TRINITY_DN3536_c1_g1_i16,MGSG_TRINITY_DN1161_c1_g1_i3,MGSG_TRINITY_DN1161_c1_g1_i19	0.001009761	742.75
Hsa-Mir-96-P1_5p,Hsa-Mir-1271_5p,Hsa-Mir-325_3p,Hsa-Mir-3187_3p,Hsa-Mir-671_5p	MGSG_TRINITY_DN3536_c1_g1_i16,MGSG_TRINITY_DN1161_c1_g1_i3,MGSG_TRINITY_DN1161_c1_g1_i19	0.001009761	742.75
Hsa-Mir-3187_3p,Hsa-Mir-671_5p,Hsa-Mir-96-P1_5p,Hsa-Mir-1271_5p,Hsa-Mir-325_3p	MGSG_TRINITY_DN3536_c1_g1_i16,MGSG_TRINITY_DN1161_c1_g1_i3,MGSG_TRINITY_DN1161_c1_g1_i19	0.001009761	742.75
Hsa-Mir-320-P1_3p,Hsa-Mir-320-P2a_3p,Hsa-Mir-320-P2b_3p,Hsa-Mir-320-P3_3p,Hsa-Mir-320-P4_3p,Hsa-Novel-3_5p,Hsa-Mir-1277_5p,Hsa-Mir-10-P1b-v2_5p,Hsa-Mir-10-P1c-v2_5p,Hsa-Mir-3924_3p	MGSG_TRINITY_DN4334_c0_g1_i3,GEGO_TRINITY_DN3735_c0_g1_i2,GEGO_TRINITY_DN3735_c0_g1_i1	0.001009761	742.75
Hsa-Mir-320-P1_3p,Hsa-Mir-320-P2a_3p,Hsa-Mir-320-P2b_3p,Hsa-Mir-320-P3_3p,Hsa-Mir-320-P4_3p,Hsa-Novel-3_5p,Hsa-Mir-1277_5p,Hsa-Mir-506-P29_3p,Hsa-Mir-154-P8_5p	MGSG_TRINITY_DN4334_c0_g1_i3,GEGO_TRINITY_DN3735_c0_g1_i2,GEGO_TRINITY_DN3735_c0_g1_i1	0.001009761	742.75
Hsa-Mir-10-P1b-v2_5p,Hsa-Mir-10-P1c-v2_5p,Hsa-Mir-3924_3p,Hsa-Mir-320-P1_3p,Hsa-Mir-320-P2a_3p,Hsa-Mir-320-P2b_3p,Hsa-Mir-320-P3_3p,Hsa-Mir-320-P4_3p,Hsa-Novel-3_5p,Hsa-Mir-1277_5p	MGSG_TRINITY_DN4334_c0_g1_i3,GEGO_TRINITY_DN3735_c0_g1_i2,GEGO_TRINITY_DN3735_c0_g1_i1	0.001009761	742.75
Hsa-Mir-506-P29_3p,Hsa-Mir-154-P20-v2_3p,Hsa-Mir-320-P1_3p,Hsa-Mir-320-P2a_3p,Hsa-Mir-320-P2b_3p,Hsa-Mir-320-P3_3p,Hsa-Mir-320-P4_3p,Hsa-Novel-3_5p,Hsa-Mir-1277_5p	MGSG_TRINITY_DN4334_c0_g1_i3,GEGO_TRINITY_DN3735_c0_g1_i2,GEGO_TRINITY_DN3735_c0_g1_i1	0.001009761	742.75
Hsa-Mir-320-P1_3p,Hsa-Mir-320-P2a_3p,Hsa-Mir-320-P2b_3p,Hsa-Mir-320-P3_3p,Hsa-Mir-320-P4_3p,Hsa-Novel-3_5p,Hsa-Mir-1277_5p,Hsa-Mir-506-P29_3p,Hsa-Mir-154-P20-v2_3p	MGSG_TRINITY_DN4334_c0_g1_i3,GEGO_TRINITY_DN3735_c0_g1_i2,GEGO_TRINITY_DN3735_c0_g1_i1	0.001009761	742.75
Hsa-Mir-378_3p,Hsa-Mir-154-P9_3p,Hsa-Mir-29-P1b-v1_3p,Hsa-Mir-29-P1d-v1_3p,Hsa-Mir-29-P2b_3p,Hsa-Mir-29-P2d_3p,Hsa-Mir-875_5p	MGSG_TRINITY_DN34447_c0_g1_i3,MGSG_TRINITY_DN34447_c0_g1_i4,GEGO_TRINITY_DN125_c0_g1_i2	0.001009761	742.75
Hsa-Mir-29-P1b-v1_3p,Hsa-Mir-29-P1d-v1_3p,Hsa-Mir-29-P2b_3p,Hsa-Mir-29-P2d_3p,Hsa-Mir-875_5p,Hsa-Mir-378_3p,Hsa-Mir-154-P9_3p	MGSG_TRINITY_DN34447_c0_g1_i3,MGSG_TRINITY_DN34447_c0_g1_i4,GEGO_TRINITY_DN125_c0_g1_i2	0.001009761	742.75
Hsa-Mir-154-P24_3p,Hsa-Mir-154-P20-v1_3p,Hsa-Mir-337-as_5p,Hsa-Mir-154-P9_3p	MGSG_TRINITY_DN34447_c0_g1_i3,GEGO_TRINITY_DN125_c0_g1_i2,MGSG_TRINITY_DN16569_c0_g1_i7	0.001009761	742.75
Hsa-Mir-337-as_5p,Hsa-Mir-154-P9_3p,Hsa-Mir-154-P24_3p,Hsa-Mir-154-P20-v1_3p	MGSG_TRINITY_DN34447_c0_g1_i3,GEGO_TRINITY_DN125_c0_g1_i2,MGSG_TRINITY_DN16569_c0_g1_i7	0.001009761	742.75
Hsa-Mir-154-P20-v1_3p,Hsa-Mir-142-P1-v1_5p,Hsa-Mir-337-as_5p,Hsa-Mir-154-P9_3p	MGSG_TRINITY_DN34447_c0_g1_i3,GEGO_TRINITY_DN125_c0_g1_i2,MGSG_TRINITY_DN16569_c0_g1_i7	0.001009761	742.75
Hsa-Mir-337-as_5p,Hsa-Mir-154-P9_3p,Hsa-Mir-154-P20-v1_3p,Hsa-Mir-142-P1-v1_5p	MGSG_TRINITY_DN34447_c0_g1_i3,GEGO_TRINITY_DN125_c0_g1_i2,MGSG_TRINITY_DN16569_c0_g1_i7	0.001009761	742.75
Hsa-Mir-1323_5p,Hsa-Mir-154-P20-v2_3p,Hsa-Mir-10-P1b-v2_5p,Hsa-Mir-10-P1c-v2_5p,Hsa-Mir-154-P8_5p	MGSG_TRINITY_DN4334_c0_g1_i3,GEGO_TRINITY_DN3735_c0_g1_i2,GEGO_TRINITY_DN3735_c0_g1_i1	0.001009761	594.2
Hsa-Mir-29-P1b-v1_3p,Hsa-Mir-29-P1d-v1_3p,Hsa-Mir-29-P2b_3p,Hsa-Mir-29-P2d_3p,Hsa-Mir-154-P9_3p,Hsa-Mir-214-v1_3p,Hsa-Mir-3619_5p,Hsa-Mir-875_5p	MGSG_TRINITY_DN34447_c0_g1_i3,MGSG_TRINITY_DN34447_c0_g1_i4,GEGO_TRINITY_DN125_c0_g1_i2	0.001009761	594.2
Hsa-Mir-10-P1b-v2_5p,Hsa-Mir-10-P1c-v2_5p,Hsa-Mir-154-P20-v2_3p,Hsa-Mir-154-P8_5p,Hsa-Mir-3924_3p	MGSG_TRINITY_DN4334_c0_g1_i3,GEGO_TRINITY_DN3735_c0_g1_i2,GEGO_TRINITY_DN3735_c0_g1_i1	0.001009761	594.2
Hsa-Mir-10-P1b-v2_5p,Hsa-Mir-10-P1c-v2_5p,Hsa-Mir-154-P8_5p,Hsa-Mir-1323_5p,Hsa-Mir-154-P20-v2_3p	MGSG_TRINITY_DN4334_c0_g1_i3,GEGO_TRINITY_DN3735_c0_g1_i2,GEGO_TRINITY_DN3735_c0_g1_i1	0.001009761	594.2
Hsa-Mir-1323_5p,Hsa-Mir-154-P20-v2_3p,Hsa-Mir-154-P8_5p,Hsa-Mir-3924_3p	MGSG_TRINITY_DN4334_c0_g1_i3,GEGO_TRINITY_DN3735_c0_g1_i2,GEGO_TRINITY_DN3735_c0_g1_i1	0.001009761	594.2
Hsa-Mir-337-as_5p,Hsa-Mir-154-P20-v1_3p,Hsa-Mir-154-P9_3p,Hsa-Mir-506-P2_3p	MGSG_TRINITY_DN34447_c0_g1_i3,GEGO_TRINITY_DN125_c0_g1_i2,MGSG_TRINITY_DN16569_c0_g1_i7	0.001009761	594.2
Hsa-Mir-378_3p,Hsa-Mir-1-P1_3p,Hsa-Mir-1-P2_3p,Hsa-Mir-1-P3_3p,Hsa-Mir-29-P1b-v1_3p,Hsa-Mir-29-P1d-v1_3p,Hsa-Mir-29-P2b_3p,Hsa-Mir-29-P2d_3p,Hsa-Mir-154-P9_3p	MGSG_TRINITY_DN34447_c0_g1_i3,MGSG_TRINITY_DN34447_c0_g1_i4,GEGO_TRINITY_DN125_c0_g1_i2	0.001009761	594.2
Hsa-Mir-154-P8_5p,Hsa-Mir-3924_3p,Hsa-Mir-1323_5p,Hsa-Mir-154-P20-v2_3p	MGSG_TRINITY_DN4334_c0_g1_i3,GEGO_TRINITY_DN3735_c0_g1_i2,GEGO_TRINITY_DN3735_c0_g1_i1	0.001009761	594.2
Hsa-Mir-154-P9_3p,Hsa-Mir-506-P2_3p,Hsa-Mir-337-as_5p,Hsa-Mir-154-P20-v1_3p	MGSG_TRINITY_DN34447_c0_g1_i3,GEGO_TRINITY_DN125_c0_g1_i2,MGSG_TRINITY_DN16569_c0_g1_i7	0.001009761	594.2
Hsa-Mir-202_5p,Hsa-Mir-873-v1_5p,Hsa-Mir-873-v2_5p,Hsa-Mir-338-P2_3p	GEGO_TRINITY_DN7099_c0_g1_i1,MGSG_TRINITY_DN135624_c0_g1_i1,GEGO_TRINITY_DN7099_c0_g1_i3	0.001009761	594.2
Hsa-Mir-873-v2_5p,Hsa-Mir-338-P2_3p,Hsa-Mir-202_5p,Hsa-Mir-873-v1_5p	GEGO_TRINITY_DN7099_c0_g1_i1,MGSG_TRINITY_DN135624_c0_g1_i1,GEGO_TRINITY_DN7099_c0_g1_i3	0.001009761	594.2
Hsa-Mir-506-P29_3p,Hsa-Mir-10-P1b-v2_5p,Hsa-Mir-10-P1c-v2_5p,Hsa-Mir-154-P8_5p,Hsa-Mir-154-P20-v2_3p	MGSG_TRINITY_DN4334_c0_g1_i3,GEGO_TRINITY_DN3735_c0_g1_i2,GEGO_TRINITY_DN3735_c0_g1_i1	0.001009761	594.2
Hsa-Mir-142-P1-v1_5p,Hsa-Mir-875_5p,Hsa-Mir-337-as_5p,Hsa-Mir-154-P24_3p	MGSG_TRINITY_DN34447_c0_g1_i3,GEGO_TRINITY_DN125_c0_g1_i2,MGSG_TRINITY_DN16569_c0_g1_i7	0.001009761	594.2
Hsa-Mir-154-P9_3p,Hsa-Mir-506-P2_3p,Hsa-Mir-337-as_5p,Hsa-Mir-142-P1-v1_5p	MGSG_TRINITY_DN34447_c0_g1_i3,GEGO_TRINITY_DN125_c0_g1_i2,MGSG_TRINITY_DN16569_c0_g1_i7	0.001009761	594.2
Hsa-Mir-337-as_5p,Hsa-Mir-142-P1-v1_5p,Hsa-Mir-154-P9_3p,Hsa-Mir-506-P2_3p	MGSG_TRINITY_DN34447_c0_g1_i3,GEGO_TRINITY_DN125_c0_g1_i2,MGSG_TRINITY_DN16569_c0_g1_i7	0.001009761	594.2
Hsa-Mir-154-P24_3p,Hsa-Mir-142-P1-v1_5p,Hsa-Mir-337-as_5p,Hsa-Mir-875_5p	MGSG_TRINITY_DN34447_c0_g1_i3,GEGO_TRINITY_DN125_c0_g1_i2,MGSG_TRINITY_DN16569_c0_g1_i7	0.001009761	594.2
Hsa-Mir-337-as_5p,Hsa-Mir-875_5p,Hsa-Mir-154-P24_3p,Hsa-Mir-142-P1-v1_5p	MGSG_TRINITY_DN34447_c0_g1_i3,GEGO_TRINITY_DN125_c0_g1_i2,MGSG_TRINITY_DN16569_c0_g1_i7	0.001009761	594.2
Hsa-Mir-154-P8_5p,Hsa-Mir-154-P20-v2_3p,Hsa-Mir-506-P29_3p,Hsa-Mir-10-P1b-v2_5p,Hsa-Mir-10-P1c-v2_5p	MGSG_TRINITY_DN4334_c0_g1_i3,GEGO_TRINITY_DN3735_c0_g1_i2,GEGO_TRINITY_DN3735_c0_g1_i1	0.001009761	594.2
Hsa-Mir-103-P1_3p,Hsa-Mir-103-P2_3p,Hsa-Mir-103-P4_3p,Hsa-Mir-137-P1-v2_3p,Hsa-Mir-30-P1a_5p,Hsa-Mir-30-P1b_5p,Hsa-Mir-30-P1d_5p,Hsa-Mir-30-P2a_5p,Hsa-Mir-30-P2b_5p,Hsa-Mir-30-P2d_5p,Hsa-Mir-194-P1_5p,Hsa-Mir-194-P2_5p	GFVZ_TRINITY_DN439_c0_g1_i3,GEGO_TRINITY_DN245_c0_g1_i4,GEGO_TRINITY_DN245_c0_g1_i6	0.001009761	594.2
Hsa-Mir-103-P1_3p,Hsa-Mir-103-P2_3p,Hsa-Mir-103-P4_3p,Hsa-Mir-30-P1a_5p,Hsa-Mir-30-P1b_5p,Hsa-Mir-30-P1d_5p,Hsa-Mir-30-P2a_5p,Hsa-Mir-30-P2b_5p,Hsa-Mir-30-P2d_5p,Hsa-Mir-137-P1-v2_3p,Hsa-Mir-194-P1_5p,Hsa-Mir-194-P2_5p	GFVZ_TRINITY_DN439_c0_g1_i3,GEGO_TRINITY_DN245_c0_g1_i4,GEGO_TRINITY_DN245_c0_g1_i6	0.001009761	594.2
Hsa-Mir-137-P1-v2_3p,Hsa-Mir-194-P1_5p,Hsa-Mir-194-P2_5p,Hsa-Mir-103-P1_3p,Hsa-Mir-103-P2_3p,Hsa-Mir-103-P4_3p,Hsa-Mir-30-P1a_5p,Hsa-Mir-30-P1b_5p,Hsa-Mir-30-P1d_5p,Hsa-Mir-30-P2a_5p,Hsa-Mir-30-P2b_5p,Hsa-Mir-30-P2d_5p	GFVZ_TRINITY_DN439_c0_g1_i3,GEGO_TRINITY_DN245_c0_g1_i4,GEGO_TRINITY_DN245_c0_g1_i6	0.001009761	594.2
Hsa-Mir-30-P1a_5p,Hsa-Mir-30-P1b_5p,Hsa-Mir-30-P1d_5p,Hsa-Mir-30-P2a_5p,Hsa-Mir-30-P2b_5p,Hsa-Mir-30-P2d_5p,Hsa-Mir-194-P1_5p,Hsa-Mir-194-P2_5p,Hsa-Mir-103-P1_3p,Hsa-Mir-103-P2_3p,Hsa-Mir-103-P4_3p,Hsa-Mir-137-P1-v2_3p	GFVZ_TRINITY_DN439_c0_g1_i3,GEGO_TRINITY_DN245_c0_g1_i4,GEGO_TRINITY_DN245_c0_g1_i6	0.001009761	594.2
Hsa-Mir-30-P1a_5p,Hsa-Mir-30-P1b_5p,Hsa-Mir-30-P1d_5p,Hsa-Mir-30-P2a_5p,Hsa-Mir-30-P2b_5p,Hsa-Mir-30-P2d_5p,Hsa-Mir-137-P1-v2_3p,Hsa-Mir-3136_5p,Hsa-Mir-194-P1_5p,Hsa-Mir-194-P2_5p	GFVZ_TRINITY_DN439_c0_g1_i3,GEGO_TRINITY_DN245_c0_g1_i4,GEGO_TRINITY_DN245_c0_g1_i6	0.001009761	594.2
Hsa-Mir-330-v1_3p,Hsa-Mir-203-v1_3p,Hsa-Mir-203-v2_3p,Hsa-Mir-155_5p	GEGO_TRINITY_DN1580_c0_g1_i4,MGSG_TRINITY_DN6863_c0_g1_i13,MGSG_TRINITY_DN7717_c0_g2_i1	0.001009761	594.2
Hsa-Mir-203-v2_3p,Hsa-Mir-155_5p,Hsa-Mir-330-v1_3p,Hsa-Mir-203-v1_3p	GEGO_TRINITY_DN1580_c0_g1_i4,MGSG_TRINITY_DN6863_c0_g1_i13,MGSG_TRINITY_DN7717_c0_g2_i1	0.001009761	594.2
Hsa-Mir-542-v2_3p,Hsa-Mir-506-P10_5p,Hsa-Mir-6529_5p,Hsa-Mir-154-P25_3p	GEGO_TRINITY_DN394_c0_g1_i7,MGSG_TRINITY_DN5821_c0_g2_i2,MGSG_TRINITY_DN1510_c0_g1_i3	0.001009761	594.2
Hsa-Mir-6529_5p,Hsa-Mir-154-P25_3p,Hsa-Mir-542-v2_3p,Hsa-Mir-506-P10_5p	GEGO_TRINITY_DN394_c0_g1_i7,MGSG_TRINITY_DN5821_c0_g2_i2,MGSG_TRINITY_DN1510_c0_g1_i3	0.001009761	594.2
Hsa-Mir-103-P1_3p,Hsa-Mir-103-P2_3p,Hsa-Mir-103-P4_3p,Hsa-Mir-30-P1a_5p,Hsa-Mir-30-P1b_5p,Hsa-Mir-30-P1d_5p,Hsa-Mir-30-P2a_5p,Hsa-Mir-30-P2b_5p,Hsa-Mir-30-P2d_5p,Hsa-Mir-3136_5p,Hsa-Mir-194-P1_5p,Hsa-Mir-194-P2_5p	GFVZ_TRINITY_DN439_c0_g1_i3,GEGO_TRINITY_DN245_c0_g1_i4,GEGO_TRINITY_DN245_c0_g1_i6	0.001009761	594.2
Hsa-Mir-3136_5p,Hsa-Mir-194-P1_5p,Hsa-Mir-194-P2_5p,Hsa-Mir-103-P1_3p,Hsa-Mir-103-P2_3p,Hsa-Mir-103-P4_3p,Hsa-Mir-30-P1a_5p,Hsa-Mir-30-P1b_5p,Hsa-Mir-30-P1d_5p,Hsa-Mir-30-P2a_5p,Hsa-Mir-30-P2b_5p,Hsa-Mir-30-P2d_5p	GFVZ_TRINITY_DN439_c0_g1_i3,GEGO_TRINITY_DN245_c0_g1_i4,GEGO_TRINITY_DN245_c0_g1_i6	0.001009761	594.2
Hsa-Mir-30-P1a_5p,Hsa-Mir-30-P1b_5p,Hsa-Mir-30-P1d_5p,Hsa-Mir-30-P2a_5p,Hsa-Mir-30-P2b_5p,Hsa-Mir-30-P2d_5p,Hsa-Mir-194-P1_5p,Hsa-Mir-194-P2_5p,Hsa-Mir-103-P1_3p,Hsa-Mir-103-P2_3p,Hsa-Mir-103-P4_3p,Hsa-Mir-134_5p	GFVZ_TRINITY_DN439_c0_g1_i3,GEGO_TRINITY_DN245_c0_g1_i4,GEGO_TRINITY_DN245_c0_g1_i6	0.001009761	594.2
Hsa-Mir-30-P1a_5p,Hsa-Mir-30-P1b_5p,Hsa-Mir-30-P1d_5p,Hsa-Mir-30-P2a_5p,Hsa-Mir-30-P2b_5p,Hsa-Mir-30-P2d_5p,Hsa-Mir-194-P1_5p,Hsa-Mir-194-P2_5p,Hsa-Mir-137-P1-v2_3p,Hsa-Mir-3136_5p	GFVZ_TRINITY_DN439_c0_g1_i3,GEGO_TRINITY_DN245_c0_g1_i4,GEGO_TRINITY_DN245_c0_g1_i6	0.001009761	594.2
Hsa-Mir-137-P1-v2_3p,Hsa-Mir-3136_5p,Hsa-Mir-30-P1a_5p,Hsa-Mir-30-P1b_5p,Hsa-Mir-30-P1d_5p,Hsa-Mir-30-P2a_5p,Hsa-Mir-30-P2b_5p,Hsa-Mir-30-P2d_5p,Hsa-Mir-194-P1_5p,Hsa-Mir-194-P2_5p	GFVZ_TRINITY_DN439_c0_g1_i3,GEGO_TRINITY_DN245_c0_g1_i4,GEGO_TRINITY_DN245_c0_g1_i6	0.001009761	594.2
Hsa-Mir-3136_5p,Hsa-Mir-194-P1_5p,Hsa-Mir-194-P2_5p,Hsa-Mir-30-P1a_5p,Hsa-Mir-30-P1b_5p,Hsa-Mir-30-P1d_5p,Hsa-Mir-30-P2a_5p,Hsa-Mir-30-P2b_5p,Hsa-Mir-30-P2d_5p,Hsa-Mir-137-P1-v2_3p	GFVZ_TRINITY_DN439_c0_g1_i3,GEGO_TRINITY_DN245_c0_g1_i4,GEGO_TRINITY_DN245_c0_g1_i6	0.001009761	594.2
Hsa-Mir-103-P1_3p,Hsa-Mir-103-P2_3p,Hsa-Mir-103-P4_3p,Hsa-Mir-134_5p,Hsa-Mir-30-P1a_5p,Hsa-Mir-30-P1b_5p,Hsa-Mir-30-P1d_5p,Hsa-Mir-30-P2a_5p,Hsa-Mir-30-P2b_5p,Hsa-Mir-30-P2d_5p,Hsa-Mir-194-P1_5p,Hsa-Mir-194-P2_5p	GFVZ_TRINITY_DN439_c0_g1_i3,GEGO_TRINITY_DN245_c0_g1_i4,GEGO_TRINITY_DN245_c0_g1_i6	0.001009761	594.2
Hsa-Mir-103-P1_3p,Hsa-Mir-103-P2_3p,Hsa-Mir-103-P4_3p,Hsa-Mir-194-P1_5p,Hsa-Mir-194-P2_5p,Hsa-Mir-137-P1-v2_3p,Hsa-Mir-3136_5p	GFVZ_TRINITY_DN439_c0_g1_i3,GEGO_TRINITY_DN245_c0_g1_i4,GEGO_TRINITY_DN245_c0_g1_i6	0.001009761	594.2
Hsa-Mir-137-P1-v2_3p,Hsa-Mir-3136_5p,Hsa-Mir-103-P1_3p,Hsa-Mir-103-P2_3p,Hsa-Mir-103-P4_3p,Hsa-Mir-194-P1_5p,Hsa-Mir-194-P2_5p	GFVZ_TRINITY_DN439_c0_g1_i3,GEGO_TRINITY_DN245_c0_g1_i4,GEGO_TRINITY_DN245_c0_g1_i6	0.001009761	594.2
Hsa-Mir-137-P1-v2_3p,Hsa-Mir-134_5p,Hsa-Mir-3136_5p,Hsa-Mir-194-P1_5p,Hsa-Mir-194-P2_5p	GFVZ_TRINITY_DN439_c0_g1_i3,GEGO_TRINITY_DN245_c0_g1_i4,GEGO_TRINITY_DN245_c0_g1_i6	0.001009761	594.2
Hsa-Mir-3136_5p,Hsa-Mir-194-P1_5p,Hsa-Mir-194-P2_5p,Hsa-Mir-137-P1-v2_3p,Hsa-Mir-134_5p	GFVZ_TRINITY_DN439_c0_g1_i3,GEGO_TRINITY_DN245_c0_g1_i4,GEGO_TRINITY_DN245_c0_g1_i6	0.001009761	594.2
Hsa-Mir-154-P9_3p,Hsa-Mir-506-P2_3p,Hsa-Mir-337-as_5p,Hsa-Mir-875_5p	MGSG_TRINITY_DN34447_c0_g1_i3,GEGO_TRINITY_DN125_c0_g1_i2,MGSG_TRINITY_DN16569_c0_g1_i7	0.001009761	594.2
Hsa-Mir-214-v1_3p,Hsa-Mir-3619_5p,Hsa-Mir-875_5p,Hsa-Mir-29-P1b-v1_3p,Hsa-Mir-29-P1d-v1_3p,Hsa-Mir-29-P2b_3p,Hsa-Mir-29-P2d_3p,Hsa-Mir-154-P9_3p	MGSG_TRINITY_DN34447_c0_g1_i3,MGSG_TRINITY_DN34447_c0_g1_i4,GEGO_TRINITY_DN125_c0_g1_i2	0.001009761	594.2
Hsa-Mir-337-as_5p,Hsa-Mir-154-P20-v1_3p,Hsa-Mir-154-P9_3p,Hsa-Mir-142-P1-v1_5p	MGSG_TRINITY_DN34447_c0_g1_i3,GEGO_TRINITY_DN125_c0_g1_i2,MGSG_TRINITY_DN16569_c0_g1_i7	0.001009761	594.2
Hsa-Mir-204-P1_5p,Hsa-Mir-204-P2_5p,Hsa-Mir-137-P1-v2_3p,Hsa-Mir-5579_5p,Hsa-Mir-137-P1-v1_3p	MGSG_TRINITY_DN166403_c0_g1_i1,GEGO_TRINITY_DN245_c0_g1_i4,GEGO_TRINITY_DN245_c0_g1_i6	0.001009761	594.2
Hsa-Mir-5579_5p,Hsa-Mir-137-P1-v1_3p,Hsa-Mir-204-P1_5p,Hsa-Mir-204-P2_5p,Hsa-Mir-137-P1-v2_3p	MGSG_TRINITY_DN166403_c0_g1_i1,GEGO_TRINITY_DN245_c0_g1_i4,GEGO_TRINITY_DN245_c0_g1_i6	0.001009761	594.2
Hsa-Mir-29-P1b-v1_3p,Hsa-Mir-29-P1d-v1_3p,Hsa-Mir-29-P2b_3p,Hsa-Mir-29-P2d_3p,Hsa-Mir-154-P9_3p,Hsa-Mir-378_3p,Hsa-Mir-1-P1_3p,Hsa-Mir-1-P2_3p,Hsa-Mir-1-P3_3p	MGSG_TRINITY_DN34447_c0_g1_i3,MGSG_TRINITY_DN34447_c0_g1_i4,GEGO_TRINITY_DN125_c0_g1_i2	0.001009761	594.2
Hsa-Mir-154-P9_3p,Hsa-Mir-142-P1-v1_5p,Hsa-Mir-337-as_5p,Hsa-Mir-154-P20-v1_3p	MGSG_TRINITY_DN34447_c0_g1_i3,GEGO_TRINITY_DN125_c0_g1_i2,MGSG_TRINITY_DN16569_c0_g1_i7	0.001009761	594.2
Hsa-Mir-7151_3p,Hsa-Mir-205-P4_5p,Hsa-Mir-29-P1b-v1_3p,Hsa-Mir-29-P1d-v1_3p,Hsa-Mir-29-P2b_3p,Hsa-Mir-29-P2d_3p,Hsa-Mir-1270_5p	MGSG_TRINITY_DN6252_c0_g1_i2,MGSG_TRINITY_DN5645_c0_g1_i4,MGSG_TRINITY_DN6252_c0_g1_i3	0.001009761	594.2
Hsa-Mir-10-P1b-v2_5p,Hsa-Mir-10-P1c-v2_5p,Hsa-Mir-154-P20-v2_3p,Hsa-Mir-154-P8_5p,Hsa-Mir-1277_5p	MGSG_TRINITY_DN4334_c0_g1_i3,GEGO_TRINITY_DN3735_c0_g1_i2,GEGO_TRINITY_DN3735_c0_g1_i1	0.001009761	594.2
Hsa-Mir-154-P8_5p,Hsa-Mir-1277_5p,Hsa-Mir-10-P1b-v2_5p,Hsa-Mir-10-P1c-v2_5p,Hsa-Mir-154-P20-v2_3p	MGSG_TRINITY_DN4334_c0_g1_i3,GEGO_TRINITY_DN3735_c0_g1_i2,GEGO_TRINITY_DN3735_c0_g1_i1	0.001009761	594.2
Hsa-Mir-29-P1b-v1_3p,Hsa-Mir-29-P1d-v1_3p,Hsa-Mir-29-P2b_3p,Hsa-Mir-29-P2d_3p,Hsa-Mir-1270_5p,Hsa-Mir-7151_3p,Hsa-Mir-205-P4_5p	MGSG_TRINITY_DN6252_c0_g1_i2,MGSG_TRINITY_DN5645_c0_g1_i4,MGSG_TRINITY_DN6252_c0_g1_i3	0.001009761	594.2
Hsa-Mir-337-as_5p,Hsa-Mir-875_5p,Hsa-Mir-154-P9_3p,Hsa-Mir-142-P1-v1_5p	MGSG_TRINITY_DN34447_c0_g1_i3,GEGO_TRINITY_DN125_c0_g1_i2,MGSG_TRINITY_DN16569_c0_g1_i7	0.001009761	594.2
Hsa-Mir-154-P9_3p,Hsa-Mir-142-P1-v1_5p,Hsa-Mir-337-as_5p,Hsa-Mir-875_5p	MGSG_TRINITY_DN34447_c0_g1_i3,GEGO_TRINITY_DN125_c0_g1_i2,MGSG_TRINITY_DN16569_c0_g1_i7	0.001009761	594.2
Hsa-Mir-337-as_5p,Hsa-Mir-154-P24_3p,Hsa-Mir-142-P1-v1_5p,Hsa-Mir-875_5p	MGSG_TRINITY_DN34447_c0_g1_i3,GEGO_TRINITY_DN125_c0_g1_i2,MGSG_TRINITY_DN16569_c0_g1_i7	0.001009761	594.2
Hsa-Mir-337-as_5p,Hsa-Mir-875_5p,Hsa-Mir-154-P9_3p,Hsa-Mir-506-P2_3p	MGSG_TRINITY_DN34447_c0_g1_i3,GEGO_TRINITY_DN125_c0_g1_i2,MGSG_TRINITY_DN16569_c0_g1_i7	0.001009761	594.2
Hsa-Mir-154-P8_5p,Hsa-Mir-1277_5p,Hsa-Mir-1323_5p,Hsa-Mir-154-P20-v2_3p	MGSG_TRINITY_DN4334_c0_g1_i3,GEGO_TRINITY_DN3735_c0_g1_i2,GEGO_TRINITY_DN3735_c0_g1_i1	0.001009761	594.2
Hsa-Mir-1323_5p,Hsa-Mir-154-P20-v2_3p,Hsa-Mir-154-P8_5p,Hsa-Mir-1277_5p	MGSG_TRINITY_DN4334_c0_g1_i3,GEGO_TRINITY_DN3735_c0_g1_i2,GEGO_TRINITY_DN3735_c0_g1_i1	0.001009761	594.2
Hsa-Mir-337-as_5p,Hsa-Mir-154-P24_3p,Hsa-Mir-154-P20-v1_3p,Hsa-Mir-142-P1-v1_5p	MGSG_TRINITY_DN34447_c0_g1_i3,GEGO_TRINITY_DN125_c0_g1_i2,MGSG_TRINITY_DN16569_c0_g1_i7	0.001009761	594.2
Hsa-Mir-154-P20-v1_3p,Hsa-Mir-30-P1a_5p,Hsa-Mir-30-P1b_5p,Hsa-Mir-30-P1d_5p,Hsa-Mir-30-P2a_5p,Hsa-Mir-30-P2b_5p,Hsa-Mir-30-P2d_5p,Hsa-Mir-6715_3p,Hsa-Mir-875_5p	GEGO_TRINITY_DN125_c0_g1_i2,GEGO_TRINITY_DN125_c0_g1_i21,GEGO_TRINITY_DN125_c0_g1_i9	0.001009761	594.2
Hsa-Mir-337-as_5p,Hsa-Mir-875_5p,Hsa-Mir-142-P1-v1_5p,Hsa-Mir-1-P1_3p,Hsa-Mir-1-P2_3p,Hsa-Mir-1-P3_3p	MGSG_TRINITY_DN34447_c0_g1_i3,GEGO_TRINITY_DN125_c0_g1_i2,MGSG_TRINITY_DN16569_c0_g1_i7	0.001009761	594.2
Hsa-Mir-142-P1-v1_5p,Hsa-Mir-1-P1_3p,Hsa-Mir-1-P2_3p,Hsa-Mir-1-P3_3p,Hsa-Mir-337-as_5p,Hsa-Mir-875_5p	MGSG_TRINITY_DN34447_c0_g1_i3,GEGO_TRINITY_DN125_c0_g1_i2,MGSG_TRINITY_DN16569_c0_g1_i7	0.001009761	594.2
Hsa-Mir-337-as_5p,Hsa-Mir-875_5p,Hsa-Mir-142-P1-v1_5p,Hsa-Mir-506-P2_3p	MGSG_TRINITY_DN34447_c0_g1_i3,GEGO_TRINITY_DN125_c0_g1_i2,MGSG_TRINITY_DN16569_c0_g1_i7	0.001009761	594.2
Hsa-Mir-142-P1-v1_5p,Hsa-Mir-506-P2_3p,Hsa-Mir-337-as_5p,Hsa-Mir-875_5p	MGSG_TRINITY_DN34447_c0_g1_i3,GEGO_TRINITY_DN125_c0_g1_i2,MGSG_TRINITY_DN16569_c0_g1_i7	0.001009761	594.2
Hsa-Mir-6715_3p,Hsa-Mir-875_5p,Hsa-Mir-154-P20-v1_3p,Hsa-Mir-30-P1a_5p,Hsa-Mir-30-P1b_5p,Hsa-Mir-30-P1d_5p,Hsa-Mir-30-P2a_5p,Hsa-Mir-30-P2b_5p,Hsa-Mir-30-P2d_5p	GEGO_TRINITY_DN125_c0_g1_i2,GEGO_TRINITY_DN125_c0_g1_i21,GEGO_TRINITY_DN125_c0_g1_i9	0.001009761	594.2
Hsa-Mir-378_3p,Hsa-Mir-875_5p,Hsa-Mir-154-P20-v1_3p,Hsa-Mir-29-P1b-v1_3p,Hsa-Mir-29-P1d-v1_3p,Hsa-Mir-29-P2b_3p,Hsa-Mir-29-P2d_3p	MGSG_TRINITY_DN34447_c0_g1_i3,MGSG_TRINITY_DN34447_c0_g1_i4,GEGO_TRINITY_DN125_c0_g1_i2	0.001009761	594.2
Hsa-Mir-9851_3p,Hsa-Mir-671_5p,Hsa-Mir-362-P1_5p,Hsa-Mir-325_3p	MGSG_TRINITY_DN3536_c1_g1_i16,MGSG_TRINITY_DN1161_c1_g1_i3,MGSG_TRINITY_DN1161_c1_g1_i19	0.001009761	594.2
Hsa-Mir-3187_3p,Hsa-Mir-96-P1_5p,Hsa-Mir-1271_5p,Hsa-Mir-362-P1_5p,Hsa-Mir-325_3p	MGSG_TRINITY_DN3536_c1_g1_i16,MGSG_TRINITY_DN1161_c1_g1_i3,MGSG_TRINITY_DN1161_c1_g1_i19	0.001009761	594.2
Hsa-Mir-378_3p,Hsa-Mir-875_5p,Hsa-Mir-29-P1b-v1_3p,Hsa-Mir-29-P1d-v1_3p,Hsa-Mir-29-P2b_3p,Hsa-Mir-29-P2d_3p,Hsa-Mir-154-P9_3p	MGSG_TRINITY_DN34447_c0_g1_i3,MGSG_TRINITY_DN34447_c0_g1_i4,GEGO_TRINITY_DN125_c0_g1_i2	0.001009761	594.2
Hsa-Mir-362-P1_5p,Hsa-Mir-325_3p,Hsa-Mir-3187_3p,Hsa-Mir-96-P1_5p,Hsa-Mir-1271_5p	MGSG_TRINITY_DN3536_c1_g1_i16,MGSG_TRINITY_DN1161_c1_g1_i3,MGSG_TRINITY_DN1161_c1_g1_i19	0.001009761	594.2
Hsa-Mir-29-P1b-v1_3p,Hsa-Mir-29-P1d-v1_3p,Hsa-Mir-29-P2b_3p,Hsa-Mir-29-P2d_3p,Hsa-Mir-154-P9_3p,Hsa-Mir-378_3p,Hsa-Mir-875_5p	MGSG_TRINITY_DN34447_c0_g1_i3,MGSG_TRINITY_DN34447_c0_g1_i4,GEGO_TRINITY_DN125_c0_g1_i2	0.001009761	594.2
Hsa-Mir-154-P20-v1_3p,Hsa-Mir-29-P1b-v1_3p,Hsa-Mir-29-P1d-v1_3p,Hsa-Mir-29-P2b_3p,Hsa-Mir-29-P2d_3p,Hsa-Mir-378_3p,Hsa-Mir-875_5p	MGSG_TRINITY_DN34447_c0_g1_i3,MGSG_TRINITY_DN34447_c0_g1_i4,GEGO_TRINITY_DN125_c0_g1_i2	0.001009761	594.2
Hsa-Mir-154-P9_3p,Hsa-Mir-506-P2_3p,Hsa-Mir-154-P20-v1_3p,Hsa-Mir-142-P1-v1_5p	MGSG_TRINITY_DN34447_c0_g1_i3,GEGO_TRINITY_DN125_c0_g1_i2,MGSG_TRINITY_DN16569_c0_g1_i7	0.001009761	594.2
Hsa-Mir-154-P24_3p,Hsa-Mir-142-P1-v1_5p,Hsa-Mir-337-as_5p,Hsa-Mir-154-P20-v1_3p	MGSG_TRINITY_DN34447_c0_g1_i3,GEGO_TRINITY_DN125_c0_g1_i2,MGSG_TRINITY_DN16569_c0_g1_i7	0.001009761	594.2
Hsa-Mir-30-P1a_5p,Hsa-Mir-30-P1b_5p,Hsa-Mir-30-P1d_5p,Hsa-Mir-30-P2a_5p,Hsa-Mir-30-P2b_5p,Hsa-Mir-30-P2d_5p,Hsa-Mir-137-P1-v2_3p,Hsa-Mir-103-P1_3p,Hsa-Mir-103-P2_3p,Hsa-Mir-103-P4_3p,Hsa-Mir-134_5p	GFVZ_TRINITY_DN439_c0_g1_i3,GEGO_TRINITY_DN245_c0_g1_i4,GEGO_TRINITY_DN245_c0_g1_i6	0.001009761	594.2
Hsa-Mir-142-P1-v1_5p,Hsa-Mir-506-P2_3p,Hsa-Mir-154-P24_3p,Hsa-Mir-154-P20-v1_3p	MGSG_TRINITY_DN34447_c0_g1_i3,GEGO_TRINITY_DN125_c0_g1_i2,MGSG_TRINITY_DN16569_c0_g1_i7	0.001009761	594.2
Hsa-Mir-154-P24_3p,Hsa-Mir-154-P20-v1_3p,Hsa-Mir-142-P1-v1_5p,Hsa-Mir-506-P2_3p	MGSG_TRINITY_DN34447_c0_g1_i3,GEGO_TRINITY_DN125_c0_g1_i2,MGSG_TRINITY_DN16569_c0_g1_i7	0.001009761	594.2
Hsa-Mir-142-P1-v1_5p,Hsa-Mir-1-P1_3p,Hsa-Mir-1-P2_3p,Hsa-Mir-1-P3_3p,Hsa-Mir-154-P24_3p,Hsa-Mir-154-P20-v1_3p	MGSG_TRINITY_DN34447_c0_g1_i3,GEGO_TRINITY_DN125_c0_g1_i2,MGSG_TRINITY_DN16569_c0_g1_i7	0.001009761	594.2
Hsa-Mir-103-P1_3p,Hsa-Mir-103-P2_3p,Hsa-Mir-103-P4_3p,Hsa-Mir-30-P1a_5p,Hsa-Mir-30-P1b_5p,Hsa-Mir-30-P1d_5p,Hsa-Mir-30-P2a_5p,Hsa-Mir-30-P2b_5p,Hsa-Mir-30-P2d_5p,Hsa-Mir-137-P1-v2_3p,Hsa-Mir-3136_5p	GFVZ_TRINITY_DN439_c0_g1_i3,GEGO_TRINITY_DN245_c0_g1_i4,GEGO_TRINITY_DN245_c0_g1_i6	0.001009761	594.2
Hsa-Mir-137-P1-v2_3p,Hsa-Mir-3136_5p,Hsa-Mir-103-P1_3p,Hsa-Mir-103-P2_3p,Hsa-Mir-103-P4_3p,Hsa-Mir-30-P1a_5p,Hsa-Mir-30-P1b_5p,Hsa-Mir-30-P1d_5p,Hsa-Mir-30-P2a_5p,Hsa-Mir-30-P2b_5p,Hsa-Mir-30-P2d_5p	GFVZ_TRINITY_DN439_c0_g1_i3,GEGO_TRINITY_DN245_c0_g1_i4,GEGO_TRINITY_DN245_c0_g1_i6	0.001009761	594.2
Hsa-Mir-154-P24_3p,Hsa-Mir-154-P20-v1_3p,Hsa-Mir-142-P1-v1_5p,Hsa-Mir-1-P1_3p,Hsa-Mir-1-P2_3p,Hsa-Mir-1-P3_3p	MGSG_TRINITY_DN34447_c0_g1_i3,GEGO_TRINITY_DN125_c0_g1_i2,MGSG_TRINITY_DN16569_c0_g1_i7	0.001009761	594.2
Hsa-Mir-103-P1_3p,Hsa-Mir-103-P2_3p,Hsa-Mir-103-P4_3p,Hsa-Mir-134_5p,Hsa-Mir-30-P1a_5p,Hsa-Mir-30-P1b_5p,Hsa-Mir-30-P1d_5p,Hsa-Mir-30-P2a_5p,Hsa-Mir-30-P2b_5p,Hsa-Mir-30-P2d_5p,Hsa-Mir-137-P1-v2_3p	GFVZ_TRINITY_DN439_c0_g1_i3,GEGO_TRINITY_DN245_c0_g1_i4,GEGO_TRINITY_DN245_c0_g1_i6	0.001009761	594.2
Hsa-Mir-96-P2_5p,Hsa-Mir-142-P1-v3_3p,Hsa-Mir-628_3p,Hsa-Mir-142-P1-v2_3p	GEGO_TRINITY_DN25565_c0_g1_i1,MGSG_TRINITY_DN6128_c0_g2_i3,MGSG_TRINITY_DN6128_c0_g2_i1	0.001009761	594.2
Hsa-Mir-628_3p,Hsa-Mir-142-P1-v2_3p,Hsa-Mir-96-P2_5p,Hsa-Mir-142-P1-v3_3p	GEGO_TRINITY_DN25565_c0_g1_i1,MGSG_TRINITY_DN6128_c0_g2_i3,MGSG_TRINITY_DN6128_c0_g2_i1	0.001009761	594.2
Hsa-Mir-320-P1_3p,Hsa-Mir-320-P2a_3p,Hsa-Mir-320-P2b_3p,Hsa-Mir-320-P3_3p,Hsa-Mir-320-P4_3p,Hsa-Novel-3_5p,Hsa-Mir-1277_5p,Hsa-Mir-154-P8_5p,Hsa-Mir-3924_3p	MGSG_TRINITY_DN4334_c0_g1_i3,GEGO_TRINITY_DN3735_c0_g1_i2,GEGO_TRINITY_DN3735_c0_g1_i1	0.001009761	594.2
Hsa-Mir-3187_3p,Hsa-Mir-671_5p,Hsa-Mir-96-P1_5p,Hsa-Mir-1271_5p,Hsa-Mir-9851_3p	MGSG_TRINITY_DN3536_c1_g1_i16,MGSG_TRINITY_DN1161_c1_g1_i3,MGSG_TRINITY_DN1161_c1_g1_i19	0.001009761	594.2
Hsa-Mir-96-P1_5p,Hsa-Mir-1271_5p,Hsa-Mir-9851_3p,Hsa-Mir-3187_3p,Hsa-Mir-671_5p	MGSG_TRINITY_DN3536_c1_g1_i16,MGSG_TRINITY_DN1161_c1_g1_i3,MGSG_TRINITY_DN1161_c1_g1_i19	0.001009761	594.2
Hsa-Mir-154-P20-v1_3p,Hsa-Mir-142-P1-v1_5p,Hsa-Mir-337-as_5p,Hsa-Mir-154-P24_3p	MGSG_TRINITY_DN34447_c0_g1_i3,GEGO_TRINITY_DN125_c0_g1_i2,MGSG_TRINITY_DN16569_c0_g1_i7	0.001009761	594.2
Hsa-Mir-10-P1b-v2_5p,Hsa-Mir-10-P1c-v2_5p,Hsa-Mir-154-P8_5p,Hsa-Mir-320-P1_3p,Hsa-Mir-320-P2a_3p,Hsa-Mir-320-P2b_3p,Hsa-Mir-320-P3_3p,Hsa-Mir-320-P4_3p,Hsa-Novel-3_5p,Hsa-Mir-1277_5p	MGSG_TRINITY_DN4334_c0_g1_i3,GEGO_TRINITY_DN3735_c0_g1_i2,GEGO_TRINITY_DN3735_c0_g1_i1	0.001009761	594.2
Hsa-Mir-337-as_5p,Hsa-Mir-154-P20-v1_3p,Hsa-Mir-154-P24_3p,Hsa-Mir-142-P1-v1_5p	MGSG_TRINITY_DN34447_c0_g1_i3,GEGO_TRINITY_DN125_c0_g1_i2,MGSG_TRINITY_DN16569_c0_g1_i7	0.001009761	594.2
Hsa-Mir-154-P8_5p,Hsa-Mir-3924_3p,Hsa-Mir-320-P1_3p,Hsa-Mir-320-P2a_3p,Hsa-Mir-320-P2b_3p,Hsa-Mir-320-P3_3p,Hsa-Mir-320-P4_3p,Hsa-Novel-3_5p,Hsa-Mir-1277_5p	MGSG_TRINITY_DN4334_c0_g1_i3,GEGO_TRINITY_DN3735_c0_g1_i2,GEGO_TRINITY_DN3735_c0_g1_i1	0.001009761	594.2
Hsa-Mir-96-P1_5p,Hsa-Mir-1271_5p,Hsa-Mir-9851_3p,Hsa-Mir-362-P1_5p,Hsa-Mir-671_5p	MGSG_TRINITY_DN3536_c1_g1_i16,MGSG_TRINITY_DN1161_c1_g1_i3,MGSG_TRINITY_DN1161_c1_g1_i19	0.001009761	594.2
Hsa-Mir-362-P1_5p,Hsa-Mir-671_5p,Hsa-Mir-96-P1_5p,Hsa-Mir-1271_5p,Hsa-Mir-9851_3p	MGSG_TRINITY_DN3536_c1_g1_i16,MGSG_TRINITY_DN1161_c1_g1_i3,MGSG_TRINITY_DN1161_c1_g1_i19	0.001009761	594.2
Hsa-Mir-320-P1_3p,Hsa-Mir-320-P2a_3p,Hsa-Mir-320-P2b_3p,Hsa-Mir-320-P3_3p,Hsa-Mir-320-P4_3p,Hsa-Novel-3_5p,Hsa-Mir-1277_5p,Hsa-Mir-10-P1b-v2_5p,Hsa-Mir-10-P1c-v2_5p,Hsa-Mir-154-P8_5p	MGSG_TRINITY_DN4334_c0_g1_i3,GEGO_TRINITY_DN3735_c0_g1_i2,GEGO_TRINITY_DN3735_c0_g1_i1	0.001009761	594.2
Hsa-Mir-154-P20-v1_3p,Hsa-Mir-29-P1b-v1_3p,Hsa-Mir-29-P1d-v1_3p,Hsa-Mir-29-P2b_3p,Hsa-Mir-29-P2d_3p,Hsa-Mir-214-v1_3p,Hsa-Mir-3619_5p,Hsa-Mir-875_5p	MGSG_TRINITY_DN34447_c0_g1_i3,MGSG_TRINITY_DN34447_c0_g1_i4,GEGO_TRINITY_DN125_c0_g1_i2	0.001009761	594.2
Hsa-Mir-378_3p,Hsa-Mir-1-P1_3p,Hsa-Mir-1-P2_3p,Hsa-Mir-1-P3_3p,Hsa-Mir-154-P20-v1_3p,Hsa-Mir-29-P1b-v1_3p,Hsa-Mir-29-P1d-v1_3p,Hsa-Mir-29-P2b_3p,Hsa-Mir-29-P2d_3p	MGSG_TRINITY_DN34447_c0_g1_i3,MGSG_TRINITY_DN34447_c0_g1_i4,GEGO_TRINITY_DN125_c0_g1_i2	0.001009761	594.2
Hsa-Mir-154-P20-v1_3p,Hsa-Mir-29-P1b-v1_3p,Hsa-Mir-29-P1d-v1_3p,Hsa-Mir-29-P2b_3p,Hsa-Mir-29-P2d_3p,Hsa-Mir-378_3p,Hsa-Mir-1-P1_3p,Hsa-Mir-1-P2_3p,Hsa-Mir-1-P3_3p	MGSG_TRINITY_DN34447_c0_g1_i3,MGSG_TRINITY_DN34447_c0_g1_i4,GEGO_TRINITY_DN125_c0_g1_i2	0.001009761	594.2
Hsa-Mir-154-P20-v1_3p,Hsa-Mir-142-P1-v1_5p,Hsa-Mir-154-P9_3p,Hsa-Mir-506-P2_3p	MGSG_TRINITY_DN34447_c0_g1_i3,GEGO_TRINITY_DN125_c0_g1_i2,MGSG_TRINITY_DN16569_c0_g1_i7	0.001009761	594.2
Hsa-Mir-142-P1-v1_5p,Hsa-Mir-506-P2_3p,Hsa-Mir-337-as_5p,Hsa-Mir-154-P20-v1_3p	MGSG_TRINITY_DN34447_c0_g1_i3,GEGO_TRINITY_DN125_c0_g1_i2,MGSG_TRINITY_DN16569_c0_g1_i7	0.001009761	594.2
Hsa-Mir-337-as_5p,Hsa-Mir-154-P20-v1_3p,Hsa-Mir-142-P1-v1_5p,Hsa-Mir-506-P2_3p	MGSG_TRINITY_DN34447_c0_g1_i3,GEGO_TRINITY_DN125_c0_g1_i2,MGSG_TRINITY_DN16569_c0_g1_i7	0.001009761	594.2
Hsa-Mir-142-P1-v1_5p,Hsa-Mir-1-P1_3p,Hsa-Mir-1-P2_3p,Hsa-Mir-1-P3_3p,Hsa-Mir-337-as_5p,Hsa-Mir-154-P20-v1_3p	MGSG_TRINITY_DN34447_c0_g1_i3,GEGO_TRINITY_DN125_c0_g1_i2,MGSG_TRINITY_DN16569_c0_g1_i7	0.001009761	594.2
Hsa-Mir-337-as_5p,Hsa-Mir-154-P20-v1_3p,Hsa-Mir-142-P1-v1_5p,Hsa-Mir-1-P1_3p,Hsa-Mir-1-P2_3p,Hsa-Mir-1-P3_3p	MGSG_TRINITY_DN34447_c0_g1_i3,GEGO_TRINITY_DN125_c0_g1_i2,MGSG_TRINITY_DN16569_c0_g1_i7	0.001009761	594.2
Hsa-Mir-214-v1_3p,Hsa-Mir-3619_5p,Hsa-Mir-875_5p,Hsa-Mir-154-P20-v1_3p,Hsa-Mir-29-P1b-v1_3p,Hsa-Mir-29-P1d-v1_3p,Hsa-Mir-29-P2b_3p,Hsa-Mir-29-P2d_3p	MGSG_TRINITY_DN34447_c0_g1_i3,MGSG_TRINITY_DN34447_c0_g1_i4,GEGO_TRINITY_DN125_c0_g1_i2	0.001009761	594.2
Hsa-Mir-142-P1-v1_5p,Hsa-Mir-875_5p,Hsa-Mir-154-P9_3p,Hsa-Mir-506-P2_3p	MGSG_TRINITY_DN34447_c0_g1_i3,GEGO_TRINITY_DN125_c0_g1_i2,MGSG_TRINITY_DN16569_c0_g1_i7	0.001009761	594.2
Hsa-Mir-3924_3p,Hsa-Mir-448_3p,Hsa-Mir-320-P1_3p,Hsa-Mir-320-P2a_3p,Hsa-Mir-320-P2b_3p,Hsa-Mir-320-P3_3p,Hsa-Mir-320-P4_3p,Hsa-Novel-3_5p,Hsa-Mir-1277_5p	MGSG_TRINITY_DN4334_c0_g1_i3,GEGO_TRINITY_DN3735_c0_g1_i2,GEGO_TRINITY_DN3735_c0_g1_i1	0.001009761	594.2
Hsa-Mir-154-P20-v2_3p,Hsa-Mir-448_3p,Hsa-Mir-506-P29_3p,Hsa-Mir-10-P1b-v2_5p,Hsa-Mir-10-P1c-v2_5p	MGSG_TRINITY_DN4334_c0_g1_i3,GEGO_TRINITY_DN3735_c0_g1_i2,GEGO_TRINITY_DN3735_c0_g1_i1	0.001009761	594.2
Hsa-Mir-10-P1b-v2_5p,Hsa-Mir-10-P1c-v2_5p,Hsa-Mir-154-P20-v2_3p,Hsa-Mir-3924_3p,Hsa-Mir-448_3p	MGSG_TRINITY_DN4334_c0_g1_i3,GEGO_TRINITY_DN3735_c0_g1_i2,GEGO_TRINITY_DN3735_c0_g1_i1	0.001009761	594.2
Hsa-Mir-3924_3p,Hsa-Mir-448_3p,Hsa-Mir-1323_5p,Hsa-Mir-154-P20-v2_3p	MGSG_TRINITY_DN4334_c0_g1_i3,GEGO_TRINITY_DN3735_c0_g1_i2,GEGO_TRINITY_DN3735_c0_g1_i1	0.001009761	594.2
Hsa-Mir-1323_5p,Hsa-Mir-154-P20-v2_3p,Hsa-Mir-3924_3p,Hsa-Mir-448_3p	MGSG_TRINITY_DN4334_c0_g1_i3,GEGO_TRINITY_DN3735_c0_g1_i2,GEGO_TRINITY_DN3735_c0_g1_i1	0.001009761	594.2
Hsa-Mir-223_3p,Hsa-Mir-28-P1_3p,Hsa-Mir-338-P2-as_5p,Hsa-Mir-506-P6b_5p	MGSG_TRINITY_DN2368_c0_g1_i1,GFVZ_TRINITY_DN15139_c3_g1_i2,MGSG_TRINITY_DN2368_c0_g1_i4	0.001009761	594.2
Hsa-Mir-338-P2-as_5p,Hsa-Mir-506-P6b_5p,Hsa-Mir-223_3p,Hsa-Mir-28-P1_3p	MGSG_TRINITY_DN2368_c0_g1_i1,GFVZ_TRINITY_DN15139_c3_g1_i2,MGSG_TRINITY_DN2368_c0_g1_i4	0.001009761	594.2
Hsa-Mir-506-P29_3p,Hsa-Mir-10-P1b-v2_5p,Hsa-Mir-10-P1c-v2_5p,Hsa-Mir-154-P20-v2_3p,Hsa-Mir-448_3p	MGSG_TRINITY_DN4334_c0_g1_i3,GEGO_TRINITY_DN3735_c0_g1_i2,GEGO_TRINITY_DN3735_c0_g1_i1	0.001009761	594.2
Hsa-Mir-154-P20-v2_3p,Hsa-Mir-448_3p,Hsa-Mir-506-P29_3p,Hsa-Mir-1323_5p	MGSG_TRINITY_DN4334_c0_g1_i3,GEGO_TRINITY_DN3735_c0_g1_i2,GEGO_TRINITY_DN3735_c0_g1_i1	0.001009761	594.2
Hsa-Mir-506-P29_3p,Hsa-Mir-1323_5p,Hsa-Mir-154-P20-v2_3p,Hsa-Mir-448_3p	MGSG_TRINITY_DN4334_c0_g1_i3,GEGO_TRINITY_DN3735_c0_g1_i2,GEGO_TRINITY_DN3735_c0_g1_i1	0.001009761	594.2
Hsa-Mir-320-P1_3p,Hsa-Mir-320-P2a_3p,Hsa-Mir-320-P2b_3p,Hsa-Mir-320-P3_3p,Hsa-Mir-320-P4_3p,Hsa-Novel-3_5p,Hsa-Mir-1277_5p,Hsa-Mir-3924_3p,Hsa-Mir-448_3p	MGSG_TRINITY_DN4334_c0_g1_i3,GEGO_TRINITY_DN3735_c0_g1_i2,GEGO_TRINITY_DN3735_c0_g1_i1	0.001009761	594.2
Hsa-Mir-154-P20-v1_3p,Hsa-Mir-154-P24_3p,Hsa-Mir-154-P9_3p,Hsa-Mir-506-P2_3p	MGSG_TRINITY_DN34447_c0_g1_i3,GEGO_TRINITY_DN125_c0_g1_i2,MGSG_TRINITY_DN16569_c0_g1_i7	0.001009761	594.2
Hsa-Mir-142-P1-v1_5p,Hsa-Mir-154-P9_3p,Hsa-Mir-154-P24_3p,Hsa-Mir-154-P20-v1_3p	MGSG_TRINITY_DN34447_c0_g1_i3,GEGO_TRINITY_DN125_c0_g1_i2,MGSG_TRINITY_DN16569_c0_g1_i7	0.001009761	594.2
Hsa-Mir-154-P24_3p,Hsa-Mir-154-P20-v1_3p,Hsa-Mir-142-P1-v1_5p,Hsa-Mir-154-P9_3p	MGSG_TRINITY_DN34447_c0_g1_i3,GEGO_TRINITY_DN125_c0_g1_i2,MGSG_TRINITY_DN16569_c0_g1_i7	0.001009761	594.2
Hsa-Mir-154-P8_5p,Hsa-Mir-3924_3p,Hsa-Mir-10-P1b-v2_5p,Hsa-Mir-10-P1c-v2_5p,Hsa-Mir-154-P20-v2_3p	MGSG_TRINITY_DN4334_c0_g1_i3,GEGO_TRINITY_DN3735_c0_g1_i2,GEGO_TRINITY_DN3735_c0_g1_i1	0.001009761	594.2
Hsa-Mir-1323_5p,Hsa-Mir-154-P20-v2_3p,Hsa-Mir-506-P29_3p,Hsa-Mir-10-P1b-v2_5p,Hsa-Mir-10-P1c-v2_5p	MGSG_TRINITY_DN4334_c0_g1_i3,GEGO_TRINITY_DN3735_c0_g1_i2,GEGO_TRINITY_DN3735_c0_g1_i1	0.001009761	594.2
Hsa-Mir-10-P1b-v2_5p,Hsa-Mir-10-P1c-v2_5p,Hsa-Mir-154-P20-v2_3p,Hsa-Mir-506-P29_3p,Hsa-Mir-1323_5p	MGSG_TRINITY_DN4334_c0_g1_i3,GEGO_TRINITY_DN3735_c0_g1_i2,GEGO_TRINITY_DN3735_c0_g1_i1	0.001009761	594.2
Hsa-Mir-506-P29_3p,Hsa-Mir-1323_5p,Hsa-Mir-10-P1b-v2_5p,Hsa-Mir-10-P1c-v2_5p,Hsa-Mir-154-P20-v2_3p	MGSG_TRINITY_DN4334_c0_g1_i3,GEGO_TRINITY_DN3735_c0_g1_i2,GEGO_TRINITY_DN3735_c0_g1_i1	0.001009761	594.2
Hsa-Mir-506-P29_3p,Hsa-Mir-10-P1b-v2_5p,Hsa-Mir-10-P1c-v2_5p,Hsa-Mir-1323_5p,Hsa-Mir-154-P20-v2_3p	MGSG_TRINITY_DN4334_c0_g1_i3,GEGO_TRINITY_DN3735_c0_g1_i2,GEGO_TRINITY_DN3735_c0_g1_i1	0.001009761	594.2
Hsa-Mir-3924_3p,Hsa-Mir-448_3p,Hsa-Mir-10-P1b-v2_5p,Hsa-Mir-10-P1c-v2_5p,Hsa-Mir-154-P20-v2_3p	MGSG_TRINITY_DN4334_c0_g1_i3,GEGO_TRINITY_DN3735_c0_g1_i2,GEGO_TRINITY_DN3735_c0_g1_i1	0.001009761	594.2
Hsa-Mir-320-P1_3p,Hsa-Mir-320-P2a_3p,Hsa-Mir-320-P2b_3p,Hsa-Mir-320-P3_3p,Hsa-Mir-320-P4_3p,Hsa-Novel-3_5p,Hsa-Mir-1277_5p,Hsa-Mir-154-P8_5p,Hsa-Mir-448_3p	MGSG_TRINITY_DN4334_c0_g1_i3,GEGO_TRINITY_DN3735_c0_g1_i2,GEGO_TRINITY_DN3735_c0_g1_i1	0.001009761	594.2
Hsa-Mir-154-P8_5p,Hsa-Mir-448_3p,Hsa-Mir-320-P1_3p,Hsa-Mir-320-P2a_3p,Hsa-Mir-320-P2b_3p,Hsa-Mir-320-P3_3p,Hsa-Mir-320-P4_3p,Hsa-Novel-3_5p,Hsa-Mir-1277_5p	MGSG_TRINITY_DN4334_c0_g1_i3,GEGO_TRINITY_DN3735_c0_g1_i2,GEGO_TRINITY_DN3735_c0_g1_i1	0.001009761	594.2
Hsa-Mir-29-P1b-v1_3p,Hsa-Mir-29-P1d-v1_3p,Hsa-Mir-29-P2b_3p,Hsa-Mir-29-P2d_3p,Hsa-Mir-378_3p,Hsa-Mir-214-v1_3p,Hsa-Mir-3619_5p,Hsa-Mir-875_5p	MGSG_TRINITY_DN34447_c0_g1_i3,MGSG_TRINITY_DN34447_c0_g1_i4,GEGO_TRINITY_DN125_c0_g1_i2	0.001009761	594.2
Hsa-Mir-29-P1b-v1_3p,Hsa-Mir-29-P1d-v1_3p,Hsa-Mir-29-P2b_3p,Hsa-Mir-29-P2d_3p,Hsa-Mir-875_5p,Hsa-Mir-378_3p,Hsa-Mir-214-v1_3p,Hsa-Mir-3619_5p	MGSG_TRINITY_DN34447_c0_g1_i3,MGSG_TRINITY_DN34447_c0_g1_i4,GEGO_TRINITY_DN125_c0_g1_i2	0.001009761	594.2
Hsa-Mir-378_3p,Hsa-Mir-214-v1_3p,Hsa-Mir-3619_5p,Hsa-Mir-29-P1b-v1_3p,Hsa-Mir-29-P1d-v1_3p,Hsa-Mir-29-P2b_3p,Hsa-Mir-29-P2d_3p,Hsa-Mir-875_5p	MGSG_TRINITY_DN34447_c0_g1_i3,MGSG_TRINITY_DN34447_c0_g1_i4,GEGO_TRINITY_DN125_c0_g1_i2	0.001009761	594.2
Hsa-Mir-214-v1_3p,Hsa-Mir-3619_5p,Hsa-Mir-875_5p,Hsa-Mir-29-P1b-v1_3p,Hsa-Mir-29-P1d-v1_3p,Hsa-Mir-29-P2b_3p,Hsa-Mir-29-P2d_3p,Hsa-Mir-378_3p	MGSG_TRINITY_DN34447_c0_g1_i3,MGSG_TRINITY_DN34447_c0_g1_i4,GEGO_TRINITY_DN125_c0_g1_i2	0.001009761	594.2
Hsa-Mir-154-P9_3p,Hsa-Mir-506-P2_3p,Hsa-Mir-142-P1-v1_5p,Hsa-Mir-875_5p	MGSG_TRINITY_DN34447_c0_g1_i3,GEGO_TRINITY_DN125_c0_g1_i2,MGSG_TRINITY_DN16569_c0_g1_i7	0.001009761	594.2
Hsa-Mir-3187_3p,Hsa-Mir-671_5p,Hsa-Mir-362-P1_5p,Hsa-Mir-325_3p	MGSG_TRINITY_DN3536_c1_g1_i16,MGSG_TRINITY_DN1161_c1_g1_i3,MGSG_TRINITY_DN1161_c1_g1_i19	0.001009761	594.2
Hsa-Mir-362-P1_5p,Hsa-Mir-325_3p,Hsa-Mir-3187_3p,Hsa-Mir-671_5p	MGSG_TRINITY_DN3536_c1_g1_i16,MGSG_TRINITY_DN1161_c1_g1_i3,MGSG_TRINITY_DN1161_c1_g1_i19	0.001009761	594.2
Hsa-Mir-362-P1_5p,Hsa-Mir-325_3p,Hsa-Mir-9851_3p,Hsa-Mir-671_5p	MGSG_TRINITY_DN3536_c1_g1_i16,MGSG_TRINITY_DN1161_c1_g1_i3,MGSG_TRINITY_DN1161_c1_g1_i19	0.001009761	594.2
Hsa-Mir-320-P1_3p,Hsa-Mir-320-P2a_3p,Hsa-Mir-320-P2b_3p,Hsa-Mir-320-P3_3p,Hsa-Mir-320-P4_3p,Hsa-Novel-3_5p,Hsa-Mir-1277_5p,Hsa-Mir-506-P29_3p,Hsa-Mir-10-P1b-v2_5p,Hsa-Mir-10-P1c-v2_5p	MGSG_TRINITY_DN4334_c0_g1_i3,GEGO_TRINITY_DN3735_c0_g1_i2,GEGO_TRINITY_DN3735_c0_g1_i1	0.001009761	594.2
Hsa-Mir-9-P1_3p,Hsa-Mir-9-P2_3p,Hsa-Mir-9-P3_3p,Hsa-Mir-30-P1a_5p,Hsa-Mir-30-P1b_5p,Hsa-Mir-30-P1d_5p,Hsa-Mir-30-P2a_5p,Hsa-Mir-30-P2b_5p,Hsa-Mir-30-P2d_5p,Hsa-Mir-145_5p,Hsa-Mir-320-P1_3p,Hsa-Mir-320-P2a_3p,Hsa-Mir-320-P2b_3p,Hsa-Mir-320-P3_3p,Hsa-Mir-320-P4_3p,Hsa-Novel-3_5p	MGSG_TRINITY_DN4565_c0_g1_i1,MGSG_TRINITY_DN19057_c0_g1_i2,MGSG_TRINITY_DN19057_c0_g1_i3	0.001009761	594.2
Hsa-Mir-145_5p,Hsa-Mir-320-P1_3p,Hsa-Mir-320-P2a_3p,Hsa-Mir-320-P2b_3p,Hsa-Mir-320-P3_3p,Hsa-Mir-320-P4_3p,Hsa-Novel-3_5p,Hsa-Mir-9-P1_3p,Hsa-Mir-9-P2_3p,Hsa-Mir-9-P3_3p,Hsa-Mir-30-P1a_5p,Hsa-Mir-30-P1b_5p,Hsa-Mir-30-P1d_5p,Hsa-Mir-30-P2a_5p,Hsa-Mir-30-P2b_5p,Hsa-Mir-30-P2d_5p	MGSG_TRINITY_DN4565_c0_g1_i1,MGSG_TRINITY_DN19057_c0_g1_i2,MGSG_TRINITY_DN19057_c0_g1_i3	0.001009761	594.2
Hsa-Mir-154-P9_3p,Hsa-Mir-506-P2_3p,Hsa-Mir-154-P20-v1_3p,Hsa-Mir-154-P24_3p	MGSG_TRINITY_DN34447_c0_g1_i3,GEGO_TRINITY_DN125_c0_g1_i2,MGSG_TRINITY_DN16569_c0_g1_i7	0.001009761	594.2
Hsa-Mir-506-P29_3p,Hsa-Mir-10-P1b-v2_5p,Hsa-Mir-10-P1c-v2_5p,Hsa-Mir-320-P1_3p,Hsa-Mir-320-P2a_3p,Hsa-Mir-320-P2b_3p,Hsa-Mir-320-P3_3p,Hsa-Mir-320-P4_3p,Hsa-Novel-3_5p,Hsa-Mir-1277_5p	MGSG_TRINITY_DN4334_c0_g1_i3,GEGO_TRINITY_DN3735_c0_g1_i2,GEGO_TRINITY_DN3735_c0_g1_i1	0.001009761	594.2
Hsa-Mir-506-P29_3p,Hsa-Mir-1323_5p,Hsa-Mir-320-P1_3p,Hsa-Mir-320-P2a_3p,Hsa-Mir-320-P2b_3p,Hsa-Mir-320-P3_3p,Hsa-Mir-320-P4_3p,Hsa-Novel-3_5p,Hsa-Mir-1277_5p	MGSG_TRINITY_DN4334_c0_g1_i3,GEGO_TRINITY_DN3735_c0_g1_i2,GEGO_TRINITY_DN3735_c0_g1_i1	0.001009761	594.2
Hsa-Mir-320-P1_3p,Hsa-Mir-320-P2a_3p,Hsa-Mir-320-P2b_3p,Hsa-Mir-320-P3_3p,Hsa-Mir-320-P4_3p,Hsa-Novel-3_5p,Hsa-Mir-1277_5p,Hsa-Mir-506-P29_3p,Hsa-Mir-1323_5p	MGSG_TRINITY_DN4334_c0_g1_i3,GEGO_TRINITY_DN3735_c0_g1_i2,GEGO_TRINITY_DN3735_c0_g1_i1	0.001009761	594.2
Hsa-Mir-154-P20-v2_3p,Hsa-Mir-448_3p,Hsa-Mir-154-P8_5p,Hsa-Mir-1277_5p	MGSG_TRINITY_DN4334_c0_g1_i3,GEGO_TRINITY_DN3735_c0_g1_i2,GEGO_TRINITY_DN3735_c0_g1_i1	0.001009761	594.2
Hsa-Mir-154-P8_5p,Hsa-Mir-1277_5p,Hsa-Mir-154-P20-v2_3p,Hsa-Mir-448_3p	MGSG_TRINITY_DN4334_c0_g1_i3,GEGO_TRINITY_DN3735_c0_g1_i2,GEGO_TRINITY_DN3735_c0_g1_i1	0.001009761	594.2
Hsa-Mir-431_5p,Hsa-Mir-4731_3p,Hsa-Mir-1287_5p,Hsa-Mir-154-P6_3p	MGSG_TRINITY_DN19057_c0_g1_i2,MGSG_TRINITY_DN19057_c0_g1_i3,MGSG_TRINITY_DN4904_c0_g1_i4	0.001009761	594.2
Hsa-Mir-1287_5p,Hsa-Mir-154-P6_3p,Hsa-Mir-431_5p,Hsa-Mir-4731_3p	MGSG_TRINITY_DN19057_c0_g1_i2,MGSG_TRINITY_DN19057_c0_g1_i3,MGSG_TRINITY_DN4904_c0_g1_i4	0.001009761	594.2
Hsa-Mir-10-P1b-v2_5p,Hsa-Mir-10-P1c-v2_5p,Hsa-Mir-154-P8_5p,Hsa-Mir-154-P20-v2_3p,Hsa-Mir-448_3p	MGSG_TRINITY_DN4334_c0_g1_i3,GEGO_TRINITY_DN3735_c0_g1_i2,GEGO_TRINITY_DN3735_c0_g1_i1	0.001009761	594.2
Hsa-Mir-154-P8_5p,Hsa-Mir-448_3p,Hsa-Mir-1323_5p,Hsa-Mir-154-P20-v2_3p	MGSG_TRINITY_DN4334_c0_g1_i3,GEGO_TRINITY_DN3735_c0_g1_i2,GEGO_TRINITY_DN3735_c0_g1_i1	0.001009761	594.2
Hsa-Mir-10-P1b-v2_5p,Hsa-Mir-10-P1c-v2_5p,Hsa-Mir-154-P20-v2_3p,Hsa-Mir-154-P8_5p,Hsa-Mir-448_3p	MGSG_TRINITY_DN4334_c0_g1_i3,GEGO_TRINITY_DN3735_c0_g1_i2,GEGO_TRINITY_DN3735_c0_g1_i1	0.001009761	594.2
Hsa-Mir-154-P20-v2_3p,Hsa-Mir-448_3p,Hsa-Mir-10-P1b-v2_5p,Hsa-Mir-10-P1c-v2_5p,Hsa-Mir-154-P8_5p	MGSG_TRINITY_DN4334_c0_g1_i3,GEGO_TRINITY_DN3735_c0_g1_i2,GEGO_TRINITY_DN3735_c0_g1_i1	0.001009761	594.2
Hsa-Mir-1323_5p,Hsa-Mir-154-P20-v2_3p,Hsa-Mir-154-P8_5p,Hsa-Mir-448_3p	MGSG_TRINITY_DN4334_c0_g1_i3,GEGO_TRINITY_DN3735_c0_g1_i2,GEGO_TRINITY_DN3735_c0_g1_i1	0.001009761	594.2
Hsa-Mir-154-P8_5p,Hsa-Mir-448_3p,Hsa-Mir-10-P1b-v2_5p,Hsa-Mir-10-P1c-v2_5p,Hsa-Mir-154-P20-v2_3p	MGSG_TRINITY_DN4334_c0_g1_i3,GEGO_TRINITY_DN3735_c0_g1_i2,GEGO_TRINITY_DN3735_c0_g1_i1	0.001009761	594.2
Hsa-Mir-506-P29_3p,Hsa-Mir-1323_5p,Hsa-Mir-154-P8_5p,Hsa-Mir-154-P20-v2_3p	MGSG_TRINITY_DN4334_c0_g1_i3,GEGO_TRINITY_DN3735_c0_g1_i2,GEGO_TRINITY_DN3735_c0_g1_i1	0.001009761	594.2
Hsa-Mir-3924_3p,Hsa-Mir-448_3p,Hsa-Mir-154-P8_5p,Hsa-Mir-154-P20-v2_3p	MGSG_TRINITY_DN4334_c0_g1_i3,GEGO_TRINITY_DN3735_c0_g1_i2,GEGO_TRINITY_DN3735_c0_g1_i1	0.001009761	594.2
Hsa-Mir-154-P8_5p,Hsa-Mir-154-P20-v2_3p,Hsa-Mir-3924_3p,Hsa-Mir-448_3p	MGSG_TRINITY_DN4334_c0_g1_i3,GEGO_TRINITY_DN3735_c0_g1_i2,GEGO_TRINITY_DN3735_c0_g1_i1	0.001009761	594.2
Hsa-Mir-154-P8_5p,Hsa-Mir-3924_3p,Hsa-Mir-154-P20-v2_3p,Hsa-Mir-448_3p	MGSG_TRINITY_DN4334_c0_g1_i3,GEGO_TRINITY_DN3735_c0_g1_i2,GEGO_TRINITY_DN3735_c0_g1_i1	0.001009761	594.2
Hsa-Mir-154-P8_5p,Hsa-Mir-154-P20-v2_3p,Hsa-Mir-506-P29_3p,Hsa-Mir-1323_5p	MGSG_TRINITY_DN4334_c0_g1_i3,GEGO_TRINITY_DN3735_c0_g1_i2,GEGO_TRINITY_DN3735_c0_g1_i1	0.001009761	594.2
Hsa-Mir-154-P20-v2_3p,Hsa-Mir-448_3p,Hsa-Mir-154-P8_5p,Hsa-Mir-3924_3p	MGSG_TRINITY_DN4334_c0_g1_i3,GEGO_TRINITY_DN3735_c0_g1_i2,GEGO_TRINITY_DN3735_c0_g1_i1	0.001009761	594.2
Hsa-Mir-430-P1_3p,Hsa-Mir-430-P2_3p,Hsa-Mir-430-P3_3p,Hsa-Mir-430-P4_3p,Hsa-Mir-430-P6_3p,Hsa-Mir-430-P7_3p,Hsa-Mir-430-P21_3p,Hsa-Mir-430-P22_3p,Hsa-Mir-430-P23_3p,Hsa-Mir-430-P24_3p,Hsa-Mir-430-P25_3p,Hsa-Mir-430-P26_3p,Hsa-Mir-4731_5p,Hsa-Mir-506-P9_5p,Hsa-Mir-489-v1_3p	MGSG_TRINITY_DN6457_c0_g1_i6,MGSG_TRINITY_DN19057_c0_g1_i2,MGSG_TRINITY_DN19057_c0_g1_i3	0.001009761	557.0625
Hsa-Mir-154-P20-v2_3p,Hsa-Mir-1277_5p,Hsa-Mir-506-P29_3p,Hsa-Mir-448_3p	MGSG_TRINITY_DN4334_c0_g1_i3,GEGO_TRINITY_DN3735_c0_g1_i2,GEGO_TRINITY_DN3735_c0_g1_i1	0.001009761	557.0625
Hsa-Mir-3187_3p,Hsa-Mir-362-P1_5p,Hsa-Mir-96-P1_5p,Hsa-Mir-1271_5p,Hsa-Mir-671_5p	MGSG_TRINITY_DN3536_c1_g1_i16,MGSG_TRINITY_DN1161_c1_g1_i3,MGSG_TRINITY_DN1161_c1_g1_i19	0.001009761	557.0625
Hsa-Mir-506-P9_5p,Hsa-Mir-489-v1_3p,Hsa-Mir-430-P1_3p,Hsa-Mir-430-P2_3p,Hsa-Mir-430-P3_3p,Hsa-Mir-430-P4_3p,Hsa-Mir-430-P6_3p,Hsa-Mir-430-P7_3p,Hsa-Mir-430-P21_3p,Hsa-Mir-430-P22_3p,Hsa-Mir-430-P23_3p,Hsa-Mir-430-P24_3p,Hsa-Mir-430-P25_3p,Hsa-Mir-430-P26_3p,Hsa-Mir-4731_5p	MGSG_TRINITY_DN6457_c0_g1_i6,MGSG_TRINITY_DN19057_c0_g1_i2,MGSG_TRINITY_DN19057_c0_g1_i3	0.001009761	557.0625
Hsa-Mir-154-P20-v2_3p,Hsa-Mir-1277_5p,Hsa-Mir-506-P29_3p,Hsa-Mir-3924_3p	MGSG_TRINITY_DN4334_c0_g1_i3,GEGO_TRINITY_DN3735_c0_g1_i2,GEGO_TRINITY_DN3735_c0_g1_i1	0.001009761	557.0625
Hsa-Mir-506-P29_3p,Hsa-Mir-448_3p,Hsa-Mir-154-P20-v2_3p,Hsa-Mir-1277_5p	MGSG_TRINITY_DN4334_c0_g1_i3,GEGO_TRINITY_DN3735_c0_g1_i2,GEGO_TRINITY_DN3735_c0_g1_i1	0.001009761	557.0625
Hsa-Mir-320-P1_3p,Hsa-Mir-320-P2a_3p,Hsa-Mir-320-P2b_3p,Hsa-Mir-320-P3_3p,Hsa-Mir-320-P4_3p,Hsa-Novel-3_5p,Hsa-Mir-154-P20-v2_3p,Hsa-Mir-10-P1b-v2_5p,Hsa-Mir-10-P1c-v2_5p,Hsa-Mir-448_3p	MGSG_TRINITY_DN4334_c0_g1_i3,GEGO_TRINITY_DN3735_c0_g1_i2,GEGO_TRINITY_DN3735_c0_g1_i1	0.001009761	557.0625
Hsa-Mir-2355_3p,Hsa-Mir-4731_3p,Hsa-Mir-1287_5p,Hsa-Mir-431_5p	MGSG_TRINITY_DN19057_c0_g1_i2,MGSG_TRINITY_DN19057_c0_g1_i3,MGSG_TRINITY_DN4904_c0_g1_i4	0.001009761	557.0625
Hsa-Mir-2355_3p,Hsa-Mir-431_5p,Hsa-Mir-1287_5p,Hsa-Mir-4731_3p	MGSG_TRINITY_DN19057_c0_g1_i2,MGSG_TRINITY_DN19057_c0_g1_i3,MGSG_TRINITY_DN4904_c0_g1_i4	0.001009761	557.0625
Hsa-Mir-154-P6_3p,Hsa-Mir-431_5p,Hsa-Mir-1287_5p,Hsa-Mir-4731_3p	MGSG_TRINITY_DN19057_c0_g1_i2,MGSG_TRINITY_DN19057_c0_g1_i3,MGSG_TRINITY_DN4904_c0_g1_i4	0.001009761	557.0625
Hsa-Mir-1287_5p,Hsa-Mir-4731_3p,Hsa-Mir-154-P6_3p,Hsa-Mir-431_5p	MGSG_TRINITY_DN19057_c0_g1_i2,MGSG_TRINITY_DN19057_c0_g1_i3,MGSG_TRINITY_DN4904_c0_g1_i4	0.001009761	557.0625
Hsa-Mir-10-P1b-v2_5p,Hsa-Mir-10-P1c-v2_5p,Hsa-Mir-448_3p,Hsa-Mir-154-P20-v2_3p,Hsa-Mir-3924_3p	MGSG_TRINITY_DN4334_c0_g1_i3,GEGO_TRINITY_DN3735_c0_g1_i2,GEGO_TRINITY_DN3735_c0_g1_i1	0.001009761	557.0625
Hsa-Mir-542-v1_3p,Hsa-Mir-3942_3p,Hsa-Mir-154-P6_3p,Hsa-Mir-488_3p	MGSG_TRINITY_DN5659_c0_g1_i1,MGSG_TRINITY_DN15333_c0_g1_i3,MGSG_TRINITY_DN5659_c0_g1_i9	0.001009761	557.0625
Hsa-Mir-10-P1b-v2_5p,Hsa-Mir-10-P1c-v2_5p,Hsa-Mir-3924_3p,Hsa-Mir-320-P1_3p,Hsa-Mir-320-P2a_3p,Hsa-Mir-320-P2b_3p,Hsa-Mir-320-P3_3p,Hsa-Mir-320-P4_3p,Hsa-Novel-3_5p,Hsa-Mir-154-P20-v2_3p	MGSG_TRINITY_DN4334_c0_g1_i3,GEGO_TRINITY_DN3735_c0_g1_i2,GEGO_TRINITY_DN3735_c0_g1_i1	0.001009761	557.0625
Hsa-Mir-154-P20-v2_3p,Hsa-Mir-1277_5p,Hsa-Mir-10-P1b-v2_5p,Hsa-Mir-10-P1c-v2_5p,Hsa-Mir-448_3p	MGSG_TRINITY_DN4334_c0_g1_i3,GEGO_TRINITY_DN3735_c0_g1_i2,GEGO_TRINITY_DN3735_c0_g1_i1	0.001009761	557.0625
Hsa-Mir-154-P20-v2_3p,Hsa-Mir-3924_3p,Hsa-Mir-10-P1b-v2_5p,Hsa-Mir-10-P1c-v2_5p,Hsa-Mir-448_3p	MGSG_TRINITY_DN4334_c0_g1_i3,GEGO_TRINITY_DN3735_c0_g1_i2,GEGO_TRINITY_DN3735_c0_g1_i1	0.001009761	557.0625
Hsa-Mir-506-P29_3p,Hsa-Mir-154-P8_5p,Hsa-Mir-10-P1b-v2_5p,Hsa-Mir-10-P1c-v2_5p,Hsa-Mir-448_3p	MGSG_TRINITY_DN4334_c0_g1_i3,GEGO_TRINITY_DN3735_c0_g1_i2,GEGO_TRINITY_DN3735_c0_g1_i1	0.001009761	557.0625
Hsa-Mir-320-P1_3p,Hsa-Mir-320-P2a_3p,Hsa-Mir-320-P2b_3p,Hsa-Mir-320-P3_3p,Hsa-Mir-320-P4_3p,Hsa-Novel-3_5p,Hsa-Mir-154-P20-v2_3p,Hsa-Mir-10-P1b-v2_5p,Hsa-Mir-10-P1c-v2_5p,Hsa-Mir-3924_3p	MGSG_TRINITY_DN4334_c0_g1_i3,GEGO_TRINITY_DN3735_c0_g1_i2,GEGO_TRINITY_DN3735_c0_g1_i1	0.001009761	557.0625
Hsa-Mir-10-P1b-v2_5p,Hsa-Mir-10-P1c-v2_5p,Hsa-Mir-448_3p,Hsa-Mir-154-P20-v2_3p,Hsa-Mir-1277_5p	MGSG_TRINITY_DN4334_c0_g1_i3,GEGO_TRINITY_DN3735_c0_g1_i2,GEGO_TRINITY_DN3735_c0_g1_i1	0.001009761	557.0625
Hsa-Mir-506-P29_3p,Hsa-Mir-3924_3p,Hsa-Mir-154-P20-v2_3p,Hsa-Mir-1277_5p	MGSG_TRINITY_DN4334_c0_g1_i3,GEGO_TRINITY_DN3735_c0_g1_i2,GEGO_TRINITY_DN3735_c0_g1_i1	0.001009761	557.0625
Hsa-Mir-154-P20-v2_3p,Hsa-Mir-1277_5p,Hsa-Mir-10-P1b-v2_5p,Hsa-Mir-10-P1c-v2_5p,Hsa-Mir-3924_3p	MGSG_TRINITY_DN4334_c0_g1_i3,GEGO_TRINITY_DN3735_c0_g1_i2,GEGO_TRINITY_DN3735_c0_g1_i1	0.001009761	557.0625
Hsa-Mir-506-P29_3p,Hsa-Mir-154-P8_5p,Hsa-Mir-10-P1b-v2_5p,Hsa-Mir-10-P1c-v2_5p,Hsa-Mir-3924_3p	MGSG_TRINITY_DN4334_c0_g1_i3,GEGO_TRINITY_DN3735_c0_g1_i2,GEGO_TRINITY_DN3735_c0_g1_i1	0.001009761	557.0625
Hsa-Mir-10-P1b-v2_5p,Hsa-Mir-10-P1c-v2_5p,Hsa-Mir-3924_3p,Hsa-Mir-506-P29_3p,Hsa-Mir-154-P20-v2_3p	MGSG_TRINITY_DN4334_c0_g1_i3,GEGO_TRINITY_DN3735_c0_g1_i2,GEGO_TRINITY_DN3735_c0_g1_i1	0.001009761	557.0625
Hsa-Mir-154-P25_3p,Hsa-Mir-506-P10_5p,Hsa-Mir-6529_5p,Hsa-Mir-542-v2_3p	GEGO_TRINITY_DN394_c0_g1_i7,MGSG_TRINITY_DN5821_c0_g2_i2,MGSG_TRINITY_DN1510_c0_g1_i3	0.001009761	557.0625
Hsa-Mir-1287_5p,Hsa-Mir-4731_3p,Hsa-Mir-2355_3p,Hsa-Mir-431_5p	MGSG_TRINITY_DN19057_c0_g1_i2,MGSG_TRINITY_DN19057_c0_g1_i3,MGSG_TRINITY_DN4904_c0_g1_i4	0.001009761	557.0625
Hsa-Mir-29-P1b-v1_3p,Hsa-Mir-29-P1d-v1_3p,Hsa-Mir-29-P2b_3p,Hsa-Mir-29-P2d_3p,Hsa-Mir-214-v1_3p,Hsa-Mir-3619_5p,Hsa-Mir-154-P20-v1_3p,Hsa-Mir-378_3p	MGSG_TRINITY_DN34447_c0_g1_i3,MGSG_TRINITY_DN34447_c0_g1_i4,GEGO_TRINITY_DN125_c0_g1_i2	0.001009761	557.0625
Hsa-Mir-506-P29_3p,Hsa-Mir-154-P20-v2_3p,Hsa-Mir-10-P1b-v2_5p,Hsa-Mir-10-P1c-v2_5p,Hsa-Mir-448_3p	MGSG_TRINITY_DN4334_c0_g1_i3,GEGO_TRINITY_DN3735_c0_g1_i2,GEGO_TRINITY_DN3735_c0_g1_i1	0.001009761	557.0625
Hsa-Mir-506-P29_3p,Hsa-Mir-154-P8_5p,Hsa-Mir-320-P1_3p,Hsa-Mir-320-P2a_3p,Hsa-Mir-320-P2b_3p,Hsa-Mir-320-P3_3p,Hsa-Mir-320-P4_3p,Hsa-Novel-3_5p,Hsa-Mir-154-P20-v2_3p	MGSG_TRINITY_DN4334_c0_g1_i3,GEGO_TRINITY_DN3735_c0_g1_i2,GEGO_TRINITY_DN3735_c0_g1_i1	0.001009761	557.0625
Hsa-Mir-10-P1b-v2_5p,Hsa-Mir-10-P1c-v2_5p,Hsa-Mir-448_3p,Hsa-Mir-506-P29_3p,Hsa-Mir-154-P20-v2_3p	MGSG_TRINITY_DN4334_c0_g1_i3,GEGO_TRINITY_DN3735_c0_g1_i2,GEGO_TRINITY_DN3735_c0_g1_i1	0.001009761	557.0625
Hsa-Mir-10-P1b-v2_5p,Hsa-Mir-10-P1c-v2_5p,Hsa-Mir-448_3p,Hsa-Mir-506-P29_3p,Hsa-Mir-3924_3p	MGSG_TRINITY_DN4334_c0_g1_i3,GEGO_TRINITY_DN3735_c0_g1_i2,GEGO_TRINITY_DN3735_c0_g1_i1	0.001009761	557.0625
Hsa-Mir-10-P1b-v2_5p,Hsa-Mir-10-P1c-v2_5p,Hsa-Mir-3924_3p,Hsa-Mir-506-P29_3p,Hsa-Mir-448_3p	MGSG_TRINITY_DN4334_c0_g1_i3,GEGO_TRINITY_DN3735_c0_g1_i2,GEGO_TRINITY_DN3735_c0_g1_i1	0.001009761	557.0625
Hsa-Mir-362-P1_5p,Hsa-Mir-9851_3p,Hsa-Mir-96-P1_5p,Hsa-Mir-1271_5p,Hsa-Mir-671_5p	MGSG_TRINITY_DN3536_c1_g1_i16,MGSG_TRINITY_DN1161_c1_g1_i3,MGSG_TRINITY_DN1161_c1_g1_i19	0.001009761	557.0625
Hsa-Mir-506-P29_3p,Hsa-Mir-154-P20-v2_3p,Hsa-Mir-10-P1b-v2_5p,Hsa-Mir-10-P1c-v2_5p,Hsa-Mir-3924_3p	MGSG_TRINITY_DN4334_c0_g1_i3,GEGO_TRINITY_DN3735_c0_g1_i2,GEGO_TRINITY_DN3735_c0_g1_i1	0.001009761	557.0625
Hsa-Mir-6529_5p,Hsa-Mir-542-v2_3p,Hsa-Mir-154-P25_3p,Hsa-Mir-506-P10_5p	GEGO_TRINITY_DN394_c0_g1_i7,MGSG_TRINITY_DN5821_c0_g2_i2,MGSG_TRINITY_DN1510_c0_g1_i3	0.001009761	557.0625
Hsa-Mir-154-P24_3p,Hsa-Mir-875_5p,Hsa-Mir-337-as_5p,Hsa-Mir-154-P9_3p	MGSG_TRINITY_DN34447_c0_g1_i3,GEGO_TRINITY_DN125_c0_g1_i2,MGSG_TRINITY_DN16569_c0_g1_i7	0.001009761	557.0625
Hsa-Mir-506-P29_3p,Hsa-Mir-448_3p,Hsa-Mir-10-P1b-v2_5p,Hsa-Mir-10-P1c-v2_5p,Hsa-Mir-3924_3p	MGSG_TRINITY_DN4334_c0_g1_i3,GEGO_TRINITY_DN3735_c0_g1_i2,GEGO_TRINITY_DN3735_c0_g1_i1	0.001009761	557.0625
Hsa-Mir-506-P29_3p,Hsa-Mir-3924_3p,Hsa-Mir-10-P1b-v2_5p,Hsa-Mir-10-P1c-v2_5p,Hsa-Mir-448_3p	MGSG_TRINITY_DN4334_c0_g1_i3,GEGO_TRINITY_DN3735_c0_g1_i2,GEGO_TRINITY_DN3735_c0_g1_i1	0.001009761	557.0625
Hsa-Mir-320-P1_3p,Hsa-Mir-320-P2a_3p,Hsa-Mir-320-P2b_3p,Hsa-Mir-320-P3_3p,Hsa-Mir-320-P4_3p,Hsa-Novel-3_5p,Hsa-Mir-154-P20-v2_3p,Hsa-Mir-506-P29_3p,Hsa-Mir-3924_3p	MGSG_TRINITY_DN4334_c0_g1_i3,GEGO_TRINITY_DN3735_c0_g1_i2,GEGO_TRINITY_DN3735_c0_g1_i1	0.001009761	557.0625
Hsa-Mir-506-P29_3p,Hsa-Mir-3924_3p,Hsa-Mir-320-P1_3p,Hsa-Mir-320-P2a_3p,Hsa-Mir-320-P2b_3p,Hsa-Mir-320-P3_3p,Hsa-Mir-320-P4_3p,Hsa-Novel-3_5p,Hsa-Mir-154-P20-v2_3p	MGSG_TRINITY_DN4334_c0_g1_i3,GEGO_TRINITY_DN3735_c0_g1_i2,GEGO_TRINITY_DN3735_c0_g1_i1	0.001009761	557.0625
Hsa-Mir-337-as_5p,Hsa-Mir-154-P9_3p,Hsa-Mir-154-P24_3p,Hsa-Mir-875_5p	MGSG_TRINITY_DN34447_c0_g1_i3,GEGO_TRINITY_DN125_c0_g1_i2,MGSG_TRINITY_DN16569_c0_g1_i7	0.001009761	557.0625
Hsa-Mir-154-P6_3p,Hsa-Mir-431_5p,Hsa-Mir-2355_3p,Hsa-Mir-4731_3p	MGSG_TRINITY_DN19057_c0_g1_i2,MGSG_TRINITY_DN19057_c0_g1_i3,MGSG_TRINITY_DN4904_c0_g1_i4	0.001009761	557.0625
Hsa-Mir-2355_3p,Hsa-Mir-4731_3p,Hsa-Mir-154-P6_3p,Hsa-Mir-431_5p	MGSG_TRINITY_DN19057_c0_g1_i2,MGSG_TRINITY_DN19057_c0_g1_i3,MGSG_TRINITY_DN4904_c0_g1_i4	0.001009761	557.0625
Hsa-Mir-10-P1b-v2_5p,Hsa-Mir-10-P1c-v2_5p,Hsa-Mir-1277_5p,Hsa-Mir-320-P1_3p,Hsa-Mir-320-P2a_3p,Hsa-Mir-320-P2b_3p,Hsa-Mir-320-P3_3p,Hsa-Mir-320-P4_3p,Hsa-Novel-3_5p,Hsa-Mir-154-P20-v2_3p	MGSG_TRINITY_DN4334_c0_g1_i3,GEGO_TRINITY_DN3735_c0_g1_i2,GEGO_TRINITY_DN3735_c0_g1_i1	0.001009761	557.0625
Hsa-Mir-320-P1_3p,Hsa-Mir-320-P2a_3p,Hsa-Mir-320-P2b_3p,Hsa-Mir-320-P3_3p,Hsa-Mir-320-P4_3p,Hsa-Novel-3_5p,Hsa-Mir-154-P20-v2_3p,Hsa-Mir-10-P1b-v2_5p,Hsa-Mir-10-P1c-v2_5p,Hsa-Mir-1277_5p	MGSG_TRINITY_DN4334_c0_g1_i3,GEGO_TRINITY_DN3735_c0_g1_i2,GEGO_TRINITY_DN3735_c0_g1_i1	0.001009761	557.0625
Hsa-Mir-154-P20-v1_3p,Hsa-Mir-378_3p,Hsa-Mir-29-P1b-v1_3p,Hsa-Mir-29-P1d-v1_3p,Hsa-Mir-29-P2b_3p,Hsa-Mir-29-P2d_3p,Hsa-Mir-214-v1_3p,Hsa-Mir-3619_5p	MGSG_TRINITY_DN34447_c0_g1_i3,MGSG_TRINITY_DN34447_c0_g1_i4,GEGO_TRINITY_DN125_c0_g1_i2	0.001009761	557.0625
Hsa-Mir-3924_3p,Hsa-Mir-154-P20-v2_3p,Hsa-Mir-10-P1b-v2_5p,Hsa-Mir-10-P1c-v2_5p,Hsa-Mir-1277_5p	MGSG_TRINITY_DN4334_c0_g1_i3,GEGO_TRINITY_DN3735_c0_g1_i2,GEGO_TRINITY_DN3735_c0_g1_i1	0.001009761	557.0625
Hsa-Mir-10-P1b-v2_5p,Hsa-Mir-10-P1c-v2_5p,Hsa-Mir-3924_3p,Hsa-Mir-506-P29_3p,Hsa-Mir-154-P8_5p	MGSG_TRINITY_DN4334_c0_g1_i3,GEGO_TRINITY_DN3735_c0_g1_i2,GEGO_TRINITY_DN3735_c0_g1_i1	0.001009761	557.0625
Hsa-Mir-10-P1b-v2_5p,Hsa-Mir-10-P1c-v2_5p,Hsa-Mir-1277_5p,Hsa-Mir-3924_3p,Hsa-Mir-154-P20-v2_3p	MGSG_TRINITY_DN4334_c0_g1_i3,GEGO_TRINITY_DN3735_c0_g1_i2,GEGO_TRINITY_DN3735_c0_g1_i1	0.001009761	557.0625
Hsa-Mir-320-P1_3p,Hsa-Mir-320-P2a_3p,Hsa-Mir-320-P2b_3p,Hsa-Mir-320-P3_3p,Hsa-Mir-320-P4_3p,Hsa-Novel-3_5p,Hsa-Mir-154-P20-v2_3p,Hsa-Mir-506-P29_3p,Hsa-Mir-154-P8_5p	MGSG_TRINITY_DN4334_c0_g1_i3,GEGO_TRINITY_DN3735_c0_g1_i2,GEGO_TRINITY_DN3735_c0_g1_i1	0.001009761	557.0625
Hsa-Mir-506-P9_5p,Hsa-Mir-489-v1_3p,Hsa-Mir-4731_5p,Hsa-Mir-8-P2a_3p,Hsa-Mir-8-P2b_3p	MGSG_TRINITY_DN6457_c0_g1_i6,MGSG_TRINITY_DN19057_c0_g1_i2,MGSG_TRINITY_DN19057_c0_g1_i3	0.001009761	557.0625
Hsa-Mir-10-P1b-v2_5p,Hsa-Mir-10-P1c-v2_5p,Hsa-Mir-3924_3p,Hsa-Mir-154-P20-v2_3p,Hsa-Mir-1277_5p	MGSG_TRINITY_DN4334_c0_g1_i3,GEGO_TRINITY_DN3735_c0_g1_i2,GEGO_TRINITY_DN3735_c0_g1_i1	0.001009761	557.0625
Hsa-Mir-96-P1_5p,Hsa-Mir-1271_5p,Hsa-Mir-671_5p,Hsa-Mir-3187_3p,Hsa-Mir-362-P1_5p	MGSG_TRINITY_DN3536_c1_g1_i16,MGSG_TRINITY_DN1161_c1_g1_i3,MGSG_TRINITY_DN1161_c1_g1_i19	0.001009761	557.0625
Hsa-Mir-506-P29_3p,Hsa-Mir-448_3p,Hsa-Mir-10-P1b-v2_5p,Hsa-Mir-10-P1c-v2_5p,Hsa-Mir-1277_5p	MGSG_TRINITY_DN4334_c0_g1_i3,GEGO_TRINITY_DN3735_c0_g1_i2,GEGO_TRINITY_DN3735_c0_g1_i1	0.001009761	557.0625
Hsa-Mir-10-P1b-v2_5p,Hsa-Mir-10-P1c-v2_5p,Hsa-Mir-448_3p,Hsa-Mir-506-P29_3p,Hsa-Mir-154-P8_5p	MGSG_TRINITY_DN4334_c0_g1_i3,GEGO_TRINITY_DN3735_c0_g1_i2,GEGO_TRINITY_DN3735_c0_g1_i1	0.001009761	557.0625
Hsa-Mir-96-P1_5p,Hsa-Mir-1271_5p,Hsa-Mir-671_5p,Hsa-Mir-362-P1_5p,Hsa-Mir-9851_3p	MGSG_TRINITY_DN3536_c1_g1_i16,MGSG_TRINITY_DN1161_c1_g1_i3,MGSG_TRINITY_DN1161_c1_g1_i19	0.001009761	557.0625
Hsa-Mir-10-P1b-v2_5p,Hsa-Mir-10-P1c-v2_5p,Hsa-Mir-1277_5p,Hsa-Mir-506-P29_3p,Hsa-Mir-448_3p	MGSG_TRINITY_DN4334_c0_g1_i3,GEGO_TRINITY_DN3735_c0_g1_i2,GEGO_TRINITY_DN3735_c0_g1_i1	0.001009761	557.0625
Hsa-Mir-506-P29_3p,Hsa-Mir-448_3p,Hsa-Mir-154-P20-v2_3p,Hsa-Mir-3924_3p	MGSG_TRINITY_DN4334_c0_g1_i3,GEGO_TRINITY_DN3735_c0_g1_i2,GEGO_TRINITY_DN3735_c0_g1_i1	0.001009761	557.0625
Hsa-Mir-154-P20-v2_3p,Hsa-Mir-3924_3p,Hsa-Mir-506-P29_3p,Hsa-Mir-448_3p	MGSG_TRINITY_DN4334_c0_g1_i3,GEGO_TRINITY_DN3735_c0_g1_i2,GEGO_TRINITY_DN3735_c0_g1_i1	0.001009761	557.0625
Hsa-Mir-506-P29_3p,Hsa-Mir-154-P20-v2_3p,Hsa-Mir-10-P1b-v2_5p,Hsa-Mir-10-P1c-v2_5p,Hsa-Mir-1277_5p	MGSG_TRINITY_DN4334_c0_g1_i3,GEGO_TRINITY_DN3735_c0_g1_i2,GEGO_TRINITY_DN3735_c0_g1_i1	0.001009761	557.0625
Hsa-Mir-10-P1b-v2_5p,Hsa-Mir-10-P1c-v2_5p,Hsa-Mir-1277_5p,Hsa-Mir-506-P29_3p,Hsa-Mir-154-P20-v2_3p	MGSG_TRINITY_DN4334_c0_g1_i3,GEGO_TRINITY_DN3735_c0_g1_i2,GEGO_TRINITY_DN3735_c0_g1_i1	0.001009761	557.0625
Hsa-Mir-1287_5p,Hsa-Mir-431_5p,Hsa-Mir-2355_3p,Hsa-Mir-4731_3p	MGSG_TRINITY_DN19057_c0_g1_i2,MGSG_TRINITY_DN19057_c0_g1_i3,MGSG_TRINITY_DN4904_c0_g1_i4	0.001009761	557.0625
Hsa-Mir-362-P1_5p,Hsa-Mir-9851_3p,Hsa-Mir-3187_3p,Hsa-Mir-325_3p	MGSG_TRINITY_DN3536_c1_g1_i16,MGSG_TRINITY_DN1161_c1_g1_i3,MGSG_TRINITY_DN1161_c1_g1_i19	0.001009761	557.0625
Hsa-Mir-96-P1_5p,Hsa-Mir-1271_5p,Hsa-Mir-325_3p,Hsa-Mir-3187_3p,Hsa-Mir-9851_3p	MGSG_TRINITY_DN3536_c1_g1_i16,MGSG_TRINITY_DN1161_c1_g1_i3,MGSG_TRINITY_DN1161_c1_g1_i19	0.001009761	557.0625
Hsa-Mir-154-P24_3p,Hsa-Mir-875_5p,Hsa-Mir-154-P20-v1_3p,Hsa-Mir-506-P2_3p	MGSG_TRINITY_DN34447_c0_g1_i3,GEGO_TRINITY_DN125_c0_g1_i2,MGSG_TRINITY_DN16569_c0_g1_i7	0.001009761	557.0625
Hsa-Mir-378_3p,Hsa-Mir-154-P9_3p,Hsa-Mir-29-P1b-v1_3p,Hsa-Mir-29-P1d-v1_3p,Hsa-Mir-29-P2b_3p,Hsa-Mir-29-P2d_3p,Hsa-Mir-214-v1_3p,Hsa-Mir-3619_5p	MGSG_TRINITY_DN34447_c0_g1_i3,MGSG_TRINITY_DN34447_c0_g1_i4,GEGO_TRINITY_DN125_c0_g1_i2	0.001009761	557.0625
Hsa-Mir-506-P29_3p,Hsa-Mir-154-P8_5p,Hsa-Mir-1277_5p,Hsa-Mir-154-P20-v2_3p	MGSG_TRINITY_DN4334_c0_g1_i3,GEGO_TRINITY_DN3735_c0_g1_i2,GEGO_TRINITY_DN3735_c0_g1_i1	0.001009761	557.0625
Hsa-Mir-10-P1b-v2_5p,Hsa-Mir-10-P1c-v2_5p,Hsa-Mir-1277_5p,Hsa-Mir-506-P29_3p,Hsa-Mir-3924_3p	MGSG_TRINITY_DN4334_c0_g1_i3,GEGO_TRINITY_DN3735_c0_g1_i2,GEGO_TRINITY_DN3735_c0_g1_i1	0.001009761	557.0625
Hsa-Mir-320-P1_3p,Hsa-Mir-320-P2a_3p,Hsa-Mir-320-P2b_3p,Hsa-Mir-320-P3_3p,Hsa-Mir-320-P4_3p,Hsa-Novel-3_5p,Hsa-Mir-154-P20-v2_3p,Hsa-Mir-506-P29_3p,Hsa-Mir-448_3p	MGSG_TRINITY_DN4334_c0_g1_i3,GEGO_TRINITY_DN3735_c0_g1_i2,GEGO_TRINITY_DN3735_c0_g1_i1	0.001009761	557.0625
Hsa-Mir-506-P29_3p,Hsa-Mir-3924_3p,Hsa-Mir-10-P1b-v2_5p,Hsa-Mir-10-P1c-v2_5p,Hsa-Mir-1277_5p	MGSG_TRINITY_DN4334_c0_g1_i3,GEGO_TRINITY_DN3735_c0_g1_i2,GEGO_TRINITY_DN3735_c0_g1_i1	0.001009761	557.0625
Hsa-Mir-506-P29_3p,Hsa-Mir-448_3p,Hsa-Mir-320-P1_3p,Hsa-Mir-320-P2a_3p,Hsa-Mir-320-P2b_3p,Hsa-Mir-320-P3_3p,Hsa-Mir-320-P4_3p,Hsa-Novel-3_5p,Hsa-Mir-154-P20-v2_3p	MGSG_TRINITY_DN4334_c0_g1_i3,GEGO_TRINITY_DN3735_c0_g1_i2,GEGO_TRINITY_DN3735_c0_g1_i1	0.001009761	557.0625
Hsa-Mir-10-P1b-v2_5p,Hsa-Mir-10-P1c-v2_5p,Hsa-Mir-1277_5p,Hsa-Mir-506-P29_3p,Hsa-Mir-154-P8_5p	MGSG_TRINITY_DN4334_c0_g1_i3,GEGO_TRINITY_DN3735_c0_g1_i2,GEGO_TRINITY_DN3735_c0_g1_i1	0.001009761	557.0625
Hsa-Mir-154-P20-v1_3p,Hsa-Mir-378_3p,Hsa-Mir-154-P9_3p,Hsa-Mir-214-v1_3p,Hsa-Mir-3619_5p	MGSG_TRINITY_DN34447_c0_g1_i3,MGSG_TRINITY_DN34447_c0_g1_i4,GEGO_TRINITY_DN125_c0_g1_i2	0.001009761	557.0625
Hsa-Mir-3187_3p,Hsa-Mir-362-P1_5p,Hsa-Mir-325_3p,Hsa-Mir-671_5p	MGSG_TRINITY_DN3536_c1_g1_i16,MGSG_TRINITY_DN1161_c1_g1_i3,MGSG_TRINITY_DN1161_c1_g1_i19	0.001009761	557.0625
Hsa-Mir-542-v1_3p,Hsa-Mir-3942_3p,Hsa-Mir-154-P6_3p,Hsa-Mir-95-P1_3p	MGSG_TRINITY_DN5659_c0_g1_i1,MGSG_TRINITY_DN15333_c0_g1_i3,MGSG_TRINITY_DN5659_c0_g1_i9	0.001009761	557.0625
Hsa-Mir-154-P9_3p,Hsa-Mir-214-v1_3p,Hsa-Mir-3619_5p,Hsa-Mir-154-P20-v1_3p,Hsa-Mir-378_3p	MGSG_TRINITY_DN34447_c0_g1_i3,MGSG_TRINITY_DN34447_c0_g1_i4,GEGO_TRINITY_DN125_c0_g1_i2	0.001009761	557.0625
Hsa-Mir-378_3p,Hsa-Mir-154-P9_3p,Hsa-Mir-154-P20-v1_3p,Hsa-Mir-214-v1_3p,Hsa-Mir-3619_5p	MGSG_TRINITY_DN34447_c0_g1_i3,MGSG_TRINITY_DN34447_c0_g1_i4,GEGO_TRINITY_DN125_c0_g1_i2	0.001009761	557.0625
Hsa-Mir-154-P6_3p,Hsa-Mir-488_3p,Hsa-Mir-542-v1_3p,Hsa-Mir-3942_3p	MGSG_TRINITY_DN5659_c0_g1_i1,MGSG_TRINITY_DN15333_c0_g1_i3,MGSG_TRINITY_DN5659_c0_g1_i9	0.001009761	557.0625
Hsa-Mir-154-P20-v1_3p,Hsa-Mir-214-v1_3p,Hsa-Mir-3619_5p,Hsa-Mir-378_3p,Hsa-Mir-154-P9_3p	MGSG_TRINITY_DN34447_c0_g1_i3,MGSG_TRINITY_DN34447_c0_g1_i4,GEGO_TRINITY_DN125_c0_g1_i2	0.001009761	557.0625
Hsa-Mir-506-P29_3p,Hsa-Mir-154-P8_5p,Hsa-Mir-10-P1b-v2_5p,Hsa-Mir-10-P1c-v2_5p,Hsa-Mir-1277_5p	MGSG_TRINITY_DN4334_c0_g1_i3,GEGO_TRINITY_DN3735_c0_g1_i2,GEGO_TRINITY_DN3735_c0_g1_i1	0.001009761	557.0625
Hsa-Mir-202_5p,Hsa-Mir-873-v2_5p,Hsa-Mir-873-v1_5p,Hsa-Mir-338-P2_3p	GEGO_TRINITY_DN7099_c0_g1_i1,MGSG_TRINITY_DN135624_c0_g1_i1,GEGO_TRINITY_DN7099_c0_g1_i3	0.001009761	557.0625
Hsa-Mir-188-P2_5p,Hsa-Mir-188-P1_5p,Hsa-Mir-204-P1_5p,Hsa-Mir-204-P2_5p,Hsa-Mir-491_5p	GEGO_TRINITY_DN245_c0_g1_i4,GEGO_TRINITY_DN245_c0_g1_i6,GEGO_TRINITY_DN2758_c0_g2_i1	0.001009761	557.0625
Hsa-Mir-29-P1b-v1_3p,Hsa-Mir-29-P1d-v1_3p,Hsa-Mir-29-P2b_3p,Hsa-Mir-29-P2d_3p,Hsa-Mir-214-v1_3p,Hsa-Mir-3619_5p,Hsa-Mir-378_3p,Hsa-Mir-154-P9_3p	MGSG_TRINITY_DN34447_c0_g1_i3,MGSG_TRINITY_DN34447_c0_g1_i4,GEGO_TRINITY_DN125_c0_g1_i2	0.001009761	557.0625
Hsa-Mir-1277_5p,Hsa-Mir-154-P20-v2_3p,Hsa-Mir-506-P29_3p,Hsa-Mir-154-P8_5p	MGSG_TRINITY_DN4334_c0_g1_i3,GEGO_TRINITY_DN3735_c0_g1_i2,GEGO_TRINITY_DN3735_c0_g1_i1	0.001009761	557.0625
Hsa-Mir-3187_3p,Hsa-Mir-9851_3p,Hsa-Mir-96-P1_5p,Hsa-Mir-1271_5p,Hsa-Mir-325_3p	MGSG_TRINITY_DN3536_c1_g1_i16,MGSG_TRINITY_DN1161_c1_g1_i3,MGSG_TRINITY_DN1161_c1_g1_i19	0.001009761	557.0625
Hsa-Mir-9851_3p,Hsa-Mir-325_3p,Hsa-Mir-96-P1_5p,Hsa-Mir-1271_5p,Hsa-Mir-671_5p	MGSG_TRINITY_DN3536_c1_g1_i16,MGSG_TRINITY_DN1161_c1_g1_i3,MGSG_TRINITY_DN1161_c1_g1_i19	0.001009761	557.0625
Hsa-Mir-96-P1_5p,Hsa-Mir-1271_5p,Hsa-Mir-671_5p,Hsa-Mir-9851_3p,Hsa-Mir-325_3p	MGSG_TRINITY_DN3536_c1_g1_i16,MGSG_TRINITY_DN1161_c1_g1_i3,MGSG_TRINITY_DN1161_c1_g1_i19	0.001009761	557.0625
Hsa-Mir-96-P1_5p,Hsa-Mir-1271_5p,Hsa-Mir-671_5p,Hsa-Mir-3187_3p,Hsa-Mir-325_3p	MGSG_TRINITY_DN3536_c1_g1_i16,MGSG_TRINITY_DN1161_c1_g1_i3,MGSG_TRINITY_DN1161_c1_g1_i19	0.001009761	557.0625
Hsa-Mir-3187_3p,Hsa-Mir-325_3p,Hsa-Mir-96-P1_5p,Hsa-Mir-1271_5p,Hsa-Mir-671_5p	MGSG_TRINITY_DN3536_c1_g1_i16,MGSG_TRINITY_DN1161_c1_g1_i3,MGSG_TRINITY_DN1161_c1_g1_i19	0.001009761	557.0625
Hsa-Mir-325_3p,Hsa-Mir-671_5p,Hsa-Mir-3187_3p,Hsa-Mir-9851_3p	MGSG_TRINITY_DN3536_c1_g1_i16,MGSG_TRINITY_DN1161_c1_g1_i3,MGSG_TRINITY_DN1161_c1_g1_i19	0.001009761	557.0625
Hsa-Mir-154-P20-v1_3p,Hsa-Mir-506-P2_3p,Hsa-Mir-154-P24_3p,Hsa-Mir-875_5p	MGSG_TRINITY_DN34447_c0_g1_i3,GEGO_TRINITY_DN125_c0_g1_i2,MGSG_TRINITY_DN16569_c0_g1_i7	0.001009761	557.0625
Hsa-Mir-873-v1_5p,Hsa-Mir-338-P2_3p,Hsa-Mir-202_5p,Hsa-Mir-873-v2_5p	GEGO_TRINITY_DN7099_c0_g1_i1,MGSG_TRINITY_DN135624_c0_g1_i1,GEGO_TRINITY_DN7099_c0_g1_i3	0.001009761	557.0625
Hsa-Mir-325_3p,Hsa-Mir-671_5p,Hsa-Mir-3187_3p,Hsa-Mir-362-P1_5p	MGSG_TRINITY_DN3536_c1_g1_i16,MGSG_TRINITY_DN1161_c1_g1_i3,MGSG_TRINITY_DN1161_c1_g1_i19	0.001009761	557.0625
Hsa-Mir-362-P1_5p,Hsa-Mir-9851_3p,Hsa-Mir-325_3p,Hsa-Mir-671_5p	MGSG_TRINITY_DN3536_c1_g1_i16,MGSG_TRINITY_DN1161_c1_g1_i3,MGSG_TRINITY_DN1161_c1_g1_i19	0.001009761	557.0625
Hsa-Mir-3187_3p,Hsa-Mir-9851_3p,Hsa-Mir-325_3p,Hsa-Mir-671_5p	MGSG_TRINITY_DN3536_c1_g1_i16,MGSG_TRINITY_DN1161_c1_g1_i3,MGSG_TRINITY_DN1161_c1_g1_i19	0.001009761	557.0625
Hsa-Mir-362-P1_5p,Hsa-Mir-9851_3p,Hsa-Mir-96-P1_5p,Hsa-Mir-1271_5p,Hsa-Mir-325_3p	MGSG_TRINITY_DN3536_c1_g1_i16,MGSG_TRINITY_DN1161_c1_g1_i3,MGSG_TRINITY_DN1161_c1_g1_i19	0.001009761	557.0625
Hsa-Mir-4731_5p,Hsa-Mir-8-P2a_3p,Hsa-Mir-8-P2b_3p,Hsa-Mir-506-P9_5p,Hsa-Mir-489-v1_3p	MGSG_TRINITY_DN6457_c0_g1_i6,MGSG_TRINITY_DN19057_c0_g1_i2,MGSG_TRINITY_DN19057_c0_g1_i3	0.001009761	557.0625
Hsa-Mir-96-P1_5p,Hsa-Mir-1271_5p,Hsa-Mir-325_3p,Hsa-Mir-362-P1_5p,Hsa-Mir-9851_3p	MGSG_TRINITY_DN3536_c1_g1_i16,MGSG_TRINITY_DN1161_c1_g1_i3,MGSG_TRINITY_DN1161_c1_g1_i19	0.001009761	557.0625
Hsa-Mir-3924_3p,Hsa-Mir-154-P20-v2_3p,Hsa-Mir-506-P29_3p,Hsa-Mir-154-P8_5p	MGSG_TRINITY_DN4334_c0_g1_i3,GEGO_TRINITY_DN3735_c0_g1_i2,GEGO_TRINITY_DN3735_c0_g1_i1	0.001009761	557.0625
Hsa-Mir-96-P1_5p,Hsa-Mir-1271_5p,Hsa-Mir-325_3p,Hsa-Mir-3187_3p,Hsa-Mir-362-P1_5p	MGSG_TRINITY_DN3536_c1_g1_i16,MGSG_TRINITY_DN1161_c1_g1_i3,MGSG_TRINITY_DN1161_c1_g1_i19	0.001009761	557.0625
Hsa-Mir-204-P1_5p,Hsa-Mir-204-P2_5p,Hsa-Mir-491_5p,Hsa-Mir-188-P2_5p,Hsa-Mir-188-P1_5p	GEGO_TRINITY_DN245_c0_g1_i4,GEGO_TRINITY_DN245_c0_g1_i6,GEGO_TRINITY_DN2758_c0_g2_i1	0.001009761	557.0625
Hsa-Mir-337-as_5p,Hsa-Mir-154-P9_3p,Hsa-Mir-154-P20-v1_3p,Hsa-Mir-506-P2_3p	MGSG_TRINITY_DN34447_c0_g1_i3,GEGO_TRINITY_DN125_c0_g1_i2,MGSG_TRINITY_DN16569_c0_g1_i7	0.001009761	557.0625
Hsa-Mir-10-P1b-v2_5p,Hsa-Mir-10-P1c-v2_5p,Hsa-Mir-448_3p,Hsa-Mir-320-P1_3p,Hsa-Mir-320-P2a_3p,Hsa-Mir-320-P2b_3p,Hsa-Mir-320-P3_3p,Hsa-Mir-320-P4_3p,Hsa-Novel-3_5p,Hsa-Mir-154-P20-v2_3p	MGSG_TRINITY_DN4334_c0_g1_i3,GEGO_TRINITY_DN3735_c0_g1_i2,GEGO_TRINITY_DN3735_c0_g1_i1	0.001009761	557.0625
Hsa-Mir-137-P1-v1_3p,Hsa-Mir-154-P20-v2_3p,Hsa-Mir-17-P2a_5p,Hsa-Mir-17-P2c_5p,Hsa-Mir-8-P2a_3p,Hsa-Mir-8-P2b_3p	MGSG_TRINITY_DN6457_c0_g1_i6,MGSG_TRINITY_DN20244_c3_g1_i1,MGSG_TRINITY_DN20244_c3_g1_i5	0.001009761	557.0625
Hsa-Mir-154-P20-v1_3p,Hsa-Mir-506-P2_3p,Hsa-Mir-337-as_5p,Hsa-Mir-154-P9_3p	MGSG_TRINITY_DN34447_c0_g1_i3,GEGO_TRINITY_DN125_c0_g1_i2,MGSG_TRINITY_DN16569_c0_g1_i7	0.001009761	557.0625
Hsa-Mir-3187_3p,Hsa-Mir-362-P1_5p,Hsa-Mir-96-P1_5p,Hsa-Mir-1271_5p,Hsa-Mir-325_3p	MGSG_TRINITY_DN3536_c1_g1_i16,MGSG_TRINITY_DN1161_c1_g1_i3,MGSG_TRINITY_DN1161_c1_g1_i19	0.001009761	557.0625
Hsa-Mir-9851_3p,Hsa-Mir-325_3p,Hsa-Mir-3187_3p,Hsa-Mir-362-P1_5p	MGSG_TRINITY_DN3536_c1_g1_i16,MGSG_TRINITY_DN1161_c1_g1_i3,MGSG_TRINITY_DN1161_c1_g1_i19	0.001009761	557.0625
Hsa-Mir-7151_3p,Hsa-Mir-1270_5p,Hsa-Mir-29-P1b-v1_3p,Hsa-Mir-29-P1d-v1_3p,Hsa-Mir-29-P2b_3p,Hsa-Mir-29-P2d_3p,Hsa-Mir-205-P4_5p	MGSG_TRINITY_DN6252_c0_g1_i2,MGSG_TRINITY_DN5645_c0_g1_i4,MGSG_TRINITY_DN6252_c0_g1_i3	0.001009761	557.0625
Hsa-Mir-17-P2a_5p,Hsa-Mir-17-P2c_5p,Hsa-Mir-8-P2a_3p,Hsa-Mir-8-P2b_3p,Hsa-Mir-137-P1-v1_3p,Hsa-Mir-154-P20-v2_3p	MGSG_TRINITY_DN6457_c0_g1_i6,MGSG_TRINITY_DN20244_c3_g1_i1,MGSG_TRINITY_DN20244_c3_g1_i5	0.001009761	557.0625
Hsa-Mir-3187_3p,Hsa-Mir-362-P1_5p,Hsa-Mir-9851_3p,Hsa-Mir-325_3p	MGSG_TRINITY_DN3536_c1_g1_i16,MGSG_TRINITY_DN1161_c1_g1_i3,MGSG_TRINITY_DN1161_c1_g1_i19	0.001009761	557.0625
Hsa-Mir-29-P1b-v1_3p,Hsa-Mir-29-P1d-v1_3p,Hsa-Mir-29-P2b_3p,Hsa-Mir-29-P2d_3p,Hsa-Mir-205-P4_5p,Hsa-Mir-7151_3p,Hsa-Mir-1270_5p	MGSG_TRINITY_DN6252_c0_g1_i2,MGSG_TRINITY_DN5645_c0_g1_i4,MGSG_TRINITY_DN6252_c0_g1_i3	0.001009761	557.0625
Hsa-Mir-3187_3p,Hsa-Mir-325_3p,Hsa-Mir-362-P1_5p,Hsa-Mir-9851_3p	MGSG_TRINITY_DN3536_c1_g1_i16,MGSG_TRINITY_DN1161_c1_g1_i3,MGSG_TRINITY_DN1161_c1_g1_i19	0.001009761	557.0625
Hsa-Mir-96-P1_5p,Hsa-Mir-1271_5p,Hsa-Mir-671_5p,Hsa-Mir-3187_3p,Hsa-Mir-9851_3p	MGSG_TRINITY_DN3536_c1_g1_i16,MGSG_TRINITY_DN1161_c1_g1_i3,MGSG_TRINITY_DN1161_c1_g1_i19	0.001009761	557.0625
Hsa-Mir-3187_3p,Hsa-Mir-9851_3p,Hsa-Mir-96-P1_5p,Hsa-Mir-1271_5p,Hsa-Mir-671_5p	MGSG_TRINITY_DN3536_c1_g1_i16,MGSG_TRINITY_DN1161_c1_g1_i3,MGSG_TRINITY_DN1161_c1_g1_i19	0.001009761	557.0625
Hsa-Mir-154-P6_3p,Hsa-Mir-95-P1_3p,Hsa-Mir-542-v1_3p,Hsa-Mir-3942_3p	MGSG_TRINITY_DN5659_c0_g1_i1,MGSG_TRINITY_DN15333_c0_g1_i3,MGSG_TRINITY_DN5659_c0_g1_i9	0.001009761	557.0625
Hsa-Mir-325_3p,Hsa-Mir-671_5p,Hsa-Mir-362-P1_5p,Hsa-Mir-9851_3p	MGSG_TRINITY_DN3536_c1_g1_i16,MGSG_TRINITY_DN1161_c1_g1_i3,MGSG_TRINITY_DN1161_c1_g1_i19	0.001009761	557.0625
Hsa-Mir-506-P29_3p,Hsa-Mir-154-P8_5p,Hsa-Mir-3924_3p,Hsa-Mir-154-P20-v2_3p	MGSG_TRINITY_DN4334_c0_g1_i3,GEGO_TRINITY_DN3735_c0_g1_i2,GEGO_TRINITY_DN3735_c0_g1_i1	0.001009761	557.0625
Hsa-Mir-506-P2_3p,Hsa-Mir-875_5p,Hsa-Mir-154-P20-v1_3p,Hsa-Mir-142-P1-v1_5p	MGSG_TRINITY_DN34447_c0_g1_i3,GEGO_TRINITY_DN125_c0_g1_i2,MGSG_TRINITY_DN16569_c0_g1_i7	0.001009761	495.1666666667
Hsa-Mir-137-P1-v1_3p,Hsa-Mir-17-P2a_5p,Hsa-Mir-17-P2c_5p,Hsa-Mir-154-P20-v2_3p,Hsa-Mir-8-P2a_3p,Hsa-Mir-8-P2b_3p	MGSG_TRINITY_DN6457_c0_g1_i6,MGSG_TRINITY_DN20244_c3_g1_i1,MGSG_TRINITY_DN20244_c3_g1_i5	0.001009761	495.1666666667
Hsa-Mir-105-P1_5p,Hsa-Mir-105-P2_5p,Hsa-Mir-376-P1_3p,Hsa-Mir-376-P2_3p,Hsa-Mir-376-P3_3p,Hsa-Mir-376-P5_3p,Hsa-Mir-579_3p,Hsa-Mir-34-P3a-v2_5p	MGSG_TRINITY_DN4449_c0_g1_i1,MGSG_TRINITY_DN4449_c0_g1_i2,MGSG_TRINITY_DN212602_c0_g1_i1	0.001009761	495.1666666667
Hsa-Mir-579_3p,Hsa-Mir-34-P3a-v2_5p,Hsa-Mir-105-P1_5p,Hsa-Mir-105-P2_5p,Hsa-Mir-376-P1_3p,Hsa-Mir-376-P2_3p,Hsa-Mir-376-P3_3p,Hsa-Mir-376-P5_3p	MGSG_TRINITY_DN4449_c0_g1_i1,MGSG_TRINITY_DN4449_c0_g1_i2,MGSG_TRINITY_DN212602_c0_g1_i1	0.001009761	495.1666666667
Hsa-Mir-142-P1-v1_5p,Hsa-Mir-875_5p,Hsa-Mir-337-as_5p,Hsa-Mir-1-P1_3p,Hsa-Mir-1-P2_3p,Hsa-Mir-1-P3_3p	MGSG_TRINITY_DN34447_c0_g1_i3,GEGO_TRINITY_DN125_c0_g1_i2,MGSG_TRINITY_DN16569_c0_g1_i7	0.001009761	495.1666666667
Hsa-Mir-337-as_5p,Hsa-Mir-142-P1-v1_5p,Hsa-Mir-506-P2_3p,Hsa-Mir-875_5p	MGSG_TRINITY_DN34447_c0_g1_i3,GEGO_TRINITY_DN125_c0_g1_i2,MGSG_TRINITY_DN16569_c0_g1_i7	0.001009761	495.1666666667
Hsa-Mir-337-as_5p,Hsa-Mir-506-P2_3p,Hsa-Mir-142-P1-v1_5p,Hsa-Mir-875_5p	MGSG_TRINITY_DN34447_c0_g1_i3,GEGO_TRINITY_DN125_c0_g1_i2,MGSG_TRINITY_DN16569_c0_g1_i7	0.001009761	495.1666666667
Hsa-Mir-337-as_5p,Hsa-Mir-1-P1_3p,Hsa-Mir-1-P2_3p,Hsa-Mir-1-P3_3p,Hsa-Mir-142-P1-v1_5p,Hsa-Mir-875_5p	MGSG_TRINITY_DN34447_c0_g1_i3,GEGO_TRINITY_DN125_c0_g1_i2,MGSG_TRINITY_DN16569_c0_g1_i7	0.001009761	495.1666666667
Hsa-Mir-142-P1-v1_5p,Hsa-Mir-875_5p,Hsa-Mir-337-as_5p,Hsa-Mir-506-P2_3p	MGSG_TRINITY_DN34447_c0_g1_i3,GEGO_TRINITY_DN125_c0_g1_i2,MGSG_TRINITY_DN16569_c0_g1_i7	0.001009761	495.1666666667
Hsa-Mir-506-P2_3p,Hsa-Mir-875_5p,Hsa-Mir-337-as_5p,Hsa-Mir-142-P1-v1_5p	MGSG_TRINITY_DN34447_c0_g1_i3,GEGO_TRINITY_DN125_c0_g1_i2,MGSG_TRINITY_DN16569_c0_g1_i7	0.001009761	495.1666666667
Hsa-Mir-154-P20-v1_3p,Hsa-Mir-142-P1-v1_5p,Hsa-Mir-506-P2_3p,Hsa-Mir-875_5p	MGSG_TRINITY_DN34447_c0_g1_i3,GEGO_TRINITY_DN125_c0_g1_i2,MGSG_TRINITY_DN16569_c0_g1_i7	0.001009761	495.1666666667
Hsa-Mir-154-P24_3p,Hsa-Mir-154-P9_3p,Hsa-Mir-337-as_5p,Hsa-Mir-154-P20-v1_3p	MGSG_TRINITY_DN34447_c0_g1_i3,GEGO_TRINITY_DN125_c0_g1_i2,MGSG_TRINITY_DN16569_c0_g1_i7	0.001009761	495.1666666667
Hsa-Mir-337-as_5p,Hsa-Mir-154-P20-v1_3p,Hsa-Mir-154-P24_3p,Hsa-Mir-154-P9_3p	MGSG_TRINITY_DN34447_c0_g1_i3,GEGO_TRINITY_DN125_c0_g1_i2,MGSG_TRINITY_DN16569_c0_g1_i7	0.001009761	495.1666666667
Hsa-Mir-223_3p,Hsa-Mir-154-P19_3p,Hsa-Mir-338-P2-as_5p,Hsa-Mir-28-P1_3p	MGSG_TRINITY_DN2368_c0_g1_i1,GFVZ_TRINITY_DN15139_c3_g1_i2,MGSG_TRINITY_DN2368_c0_g1_i4	0.001009761	495.1666666667
Hsa-Mir-542-v1_3p,Hsa-Mir-488_3p,Hsa-Mir-3942_3p,Hsa-Mir-95-P1_3p	MGSG_TRINITY_DN5659_c0_g1_i1,MGSG_TRINITY_DN15333_c0_g1_i3,MGSG_TRINITY_DN5659_c0_g1_i9	0.001009761	495.1666666667
Hsa-Mir-3942_3p,Hsa-Mir-95-P1_3p,Hsa-Mir-542-v1_3p,Hsa-Mir-488_3p	MGSG_TRINITY_DN5659_c0_g1_i1,MGSG_TRINITY_DN15333_c0_g1_i3,MGSG_TRINITY_DN5659_c0_g1_i9	0.001009761	495.1666666667
Hsa-Mir-338-P2-as_5p,Hsa-Mir-28-P1_3p,Hsa-Mir-223_3p,Hsa-Mir-154-P19_3p	MGSG_TRINITY_DN2368_c0_g1_i1,GFVZ_TRINITY_DN15139_c3_g1_i2,MGSG_TRINITY_DN2368_c0_g1_i4	0.001009761	495.1666666667
Hsa-Mir-154-P9_3p,Hsa-Mir-875_5p,Hsa-Mir-337-as_5p,Hsa-Mir-154-P20-v1_3p	MGSG_TRINITY_DN34447_c0_g1_i3,GEGO_TRINITY_DN125_c0_g1_i2,MGSG_TRINITY_DN16569_c0_g1_i7	0.001009761	495.1666666667
Hsa-Mir-506-P2_3p,Hsa-Mir-875_5p,Hsa-Mir-154-P24_3p,Hsa-Mir-154-P20-v1_3p	MGSG_TRINITY_DN34447_c0_g1_i3,GEGO_TRINITY_DN125_c0_g1_i2,MGSG_TRINITY_DN16569_c0_g1_i7	0.001009761	495.1666666667
Hsa-Mir-154-P24_3p,Hsa-Mir-154-P20-v1_3p,Hsa-Mir-506-P2_3p,Hsa-Mir-875_5p	MGSG_TRINITY_DN34447_c0_g1_i3,GEGO_TRINITY_DN125_c0_g1_i2,MGSG_TRINITY_DN16569_c0_g1_i7	0.001009761	495.1666666667
Hsa-Mir-337-as_5p,Hsa-Mir-154-P20-v1_3p,Hsa-Mir-154-P9_3p,Hsa-Mir-875_5p	MGSG_TRINITY_DN34447_c0_g1_i3,GEGO_TRINITY_DN125_c0_g1_i2,MGSG_TRINITY_DN16569_c0_g1_i7	0.001009761	495.1666666667
Hsa-Mir-154-P20-v1_3p,Hsa-Mir-875_5p,Hsa-Mir-378_3p,Hsa-Mir-1-P1_3p,Hsa-Mir-1-P2_3p,Hsa-Mir-1-P3_3p	MGSG_TRINITY_DN34447_c0_g1_i3,MGSG_TRINITY_DN34447_c0_g1_i4,GEGO_TRINITY_DN125_c0_g1_i2	0.001009761	495.1666666667
Hsa-Mir-378_3p,Hsa-Mir-1-P1_3p,Hsa-Mir-1-P2_3p,Hsa-Mir-1-P3_3p,Hsa-Mir-154-P20-v1_3p,Hsa-Mir-875_5p	MGSG_TRINITY_DN34447_c0_g1_i3,MGSG_TRINITY_DN34447_c0_g1_i4,GEGO_TRINITY_DN125_c0_g1_i2	0.001009761	495.1666666667
Hsa-Mir-154-P24_3p,Hsa-Mir-154-P20-v1_3p,Hsa-Mir-337-as_5p,Hsa-Mir-1-P1_3p,Hsa-Mir-1-P2_3p,Hsa-Mir-1-P3_3p	MGSG_TRINITY_DN34447_c0_g1_i3,GEGO_TRINITY_DN125_c0_g1_i2,MGSG_TRINITY_DN16569_c0_g1_i7	0.001009761	495.1666666667
Hsa-Mir-337-as_5p,Hsa-Mir-506-P2_3p,Hsa-Mir-154-P24_3p,Hsa-Mir-154-P20-v1_3p	MGSG_TRINITY_DN34447_c0_g1_i3,GEGO_TRINITY_DN125_c0_g1_i2,MGSG_TRINITY_DN16569_c0_g1_i7	0.001009761	495.1666666667
Hsa-Mir-337-as_5p,Hsa-Mir-506-P2_3p,Hsa-Mir-154-P20-v1_3p,Hsa-Mir-142-P1-v1_5p	MGSG_TRINITY_DN34447_c0_g1_i3,GEGO_TRINITY_DN125_c0_g1_i2,MGSG_TRINITY_DN16569_c0_g1_i7	0.001009761	495.1666666667
Hsa-Mir-154-P20-v1_3p,Hsa-Mir-142-P1-v1_5p,Hsa-Mir-337-as_5p,Hsa-Mir-506-P2_3p	MGSG_TRINITY_DN34447_c0_g1_i3,GEGO_TRINITY_DN125_c0_g1_i2,MGSG_TRINITY_DN16569_c0_g1_i7	0.001009761	495.1666666667
Hsa-Mir-506-P2_3p,Hsa-Mir-875_5p,Hsa-Mir-337-as_5p,Hsa-Mir-154-P20-v1_3p	MGSG_TRINITY_DN34447_c0_g1_i3,GEGO_TRINITY_DN125_c0_g1_i2,MGSG_TRINITY_DN16569_c0_g1_i7	0.001009761	495.1666666667
Hsa-Mir-337-as_5p,Hsa-Mir-142-P1-v1_5p,Hsa-Mir-154-P20-v1_3p,Hsa-Mir-875_5p	MGSG_TRINITY_DN34447_c0_g1_i3,GEGO_TRINITY_DN125_c0_g1_i2,MGSG_TRINITY_DN16569_c0_g1_i7	0.001009761	495.1666666667
Hsa-Mir-154-P20-v1_3p,Hsa-Mir-875_5p,Hsa-Mir-337-as_5p,Hsa-Mir-142-P1-v1_5p	MGSG_TRINITY_DN34447_c0_g1_i3,GEGO_TRINITY_DN125_c0_g1_i2,MGSG_TRINITY_DN16569_c0_g1_i7	0.001009761	495.1666666667
Hsa-Mir-337-as_5p,Hsa-Mir-1-P1_3p,Hsa-Mir-1-P2_3p,Hsa-Mir-1-P3_3p,Hsa-Mir-154-P24_3p,Hsa-Mir-154-P20-v1_3p	MGSG_TRINITY_DN34447_c0_g1_i3,GEGO_TRINITY_DN125_c0_g1_i2,MGSG_TRINITY_DN16569_c0_g1_i7	0.001009761	495.1666666667
Hsa-Mir-154-P20-v1_3p,Hsa-Mir-142-P1-v1_5p,Hsa-Mir-154-P24_3p,Hsa-Mir-154-P9_3p	MGSG_TRINITY_DN34447_c0_g1_i3,GEGO_TRINITY_DN125_c0_g1_i2,MGSG_TRINITY_DN16569_c0_g1_i7	0.001009761	495.1666666667
Hsa-Mir-337-as_5p,Hsa-Mir-1-P1_3p,Hsa-Mir-1-P2_3p,Hsa-Mir-1-P3_3p,Hsa-Mir-154-P20-v1_3p,Hsa-Mir-142-P1-v1_5p	MGSG_TRINITY_DN34447_c0_g1_i3,GEGO_TRINITY_DN125_c0_g1_i2,MGSG_TRINITY_DN16569_c0_g1_i7	0.001009761	495.1666666667
Hsa-Mir-154-P24_3p,Hsa-Mir-154-P20-v1_3p,Hsa-Mir-154-P9_3p,Hsa-Mir-875_5p	MGSG_TRINITY_DN34447_c0_g1_i3,GEGO_TRINITY_DN125_c0_g1_i2,MGSG_TRINITY_DN16569_c0_g1_i7	0.001009761	495.1666666667
Hsa-Mir-154-P9_3p,Hsa-Mir-875_5p,Hsa-Mir-154-P24_3p,Hsa-Mir-154-P20-v1_3p	MGSG_TRINITY_DN34447_c0_g1_i3,GEGO_TRINITY_DN125_c0_g1_i2,MGSG_TRINITY_DN16569_c0_g1_i7	0.001009761	495.1666666667
Hsa-Mir-154-P20-v1_3p,Hsa-Mir-142-P1-v1_5p,Hsa-Mir-337-as_5p,Hsa-Mir-1-P1_3p,Hsa-Mir-1-P2_3p,Hsa-Mir-1-P3_3p	MGSG_TRINITY_DN34447_c0_g1_i3,GEGO_TRINITY_DN125_c0_g1_i2,MGSG_TRINITY_DN16569_c0_g1_i7	0.001009761	495.1666666667
Hsa-Mir-337-as_5p,Hsa-Mir-154-P20-v1_3p,Hsa-Mir-506-P2_3p,Hsa-Mir-875_5p	MGSG_TRINITY_DN34447_c0_g1_i3,GEGO_TRINITY_DN125_c0_g1_i2,MGSG_TRINITY_DN16569_c0_g1_i7	0.001009761	495.1666666667
Hsa-Mir-154-P24_3p,Hsa-Mir-154-P20-v1_3p,Hsa-Mir-337-as_5p,Hsa-Mir-506-P2_3p	MGSG_TRINITY_DN34447_c0_g1_i3,GEGO_TRINITY_DN125_c0_g1_i2,MGSG_TRINITY_DN16569_c0_g1_i7	0.001009761	495.1666666667
Hsa-Mir-154-P24_3p,Hsa-Mir-154-P9_3p,Hsa-Mir-154-P20-v1_3p,Hsa-Mir-142-P1-v1_5p	MGSG_TRINITY_DN34447_c0_g1_i3,GEGO_TRINITY_DN125_c0_g1_i2,MGSG_TRINITY_DN16569_c0_g1_i7	0.001009761	495.1666666667
Hsa-Mir-1323_5p,Hsa-Mir-154-P20-v2_3p,Hsa-Mir-506-P29_3p,Hsa-Mir-1277_5p	MGSG_TRINITY_DN4334_c0_g1_i3,GEGO_TRINITY_DN3735_c0_g1_i2,GEGO_TRINITY_DN3735_c0_g1_i1	0.001009761	495.1666666667
Hsa-Mir-506-P29_3p,Hsa-Mir-1277_5p,Hsa-Mir-1323_5p,Hsa-Mir-154-P20-v2_3p	MGSG_TRINITY_DN4334_c0_g1_i3,GEGO_TRINITY_DN3735_c0_g1_i2,GEGO_TRINITY_DN3735_c0_g1_i1	0.001009761	495.1666666667
Hsa-Mir-154-P20-v2_3p,Hsa-Mir-448_3p,Hsa-Mir-10-P1b-v2_5p,Hsa-Mir-10-P1c-v2_5p,Hsa-Mir-1323_5p	MGSG_TRINITY_DN4334_c0_g1_i3,GEGO_TRINITY_DN3735_c0_g1_i2,GEGO_TRINITY_DN3735_c0_g1_i1	0.001009761	495.1666666667
Hsa-Mir-10-P1b-v2_5p,Hsa-Mir-10-P1c-v2_5p,Hsa-Mir-1323_5p,Hsa-Mir-154-P20-v2_3p,Hsa-Mir-448_3p	MGSG_TRINITY_DN4334_c0_g1_i3,GEGO_TRINITY_DN3735_c0_g1_i2,GEGO_TRINITY_DN3735_c0_g1_i1	0.001009761	495.1666666667
Hsa-Mir-1323_5p,Hsa-Mir-3924_3p,Hsa-Mir-154-P20-v2_3p,Hsa-Mir-448_3p	MGSG_TRINITY_DN4334_c0_g1_i3,GEGO_TRINITY_DN3735_c0_g1_i2,GEGO_TRINITY_DN3735_c0_g1_i1	0.001009761	495.1666666667
Hsa-Mir-10-P1b-v2_5p,Hsa-Mir-10-P1c-v2_5p,Hsa-Mir-154-P20-v2_3p,Hsa-Mir-1277_5p,Hsa-Mir-448_3p	MGSG_TRINITY_DN4334_c0_g1_i3,GEGO_TRINITY_DN3735_c0_g1_i2,GEGO_TRINITY_DN3735_c0_g1_i1	0.001009761	495.1666666667
Hsa-Mir-1277_5p,Hsa-Mir-448_3p,Hsa-Mir-10-P1b-v2_5p,Hsa-Mir-10-P1c-v2_5p,Hsa-Mir-154-P20-v2_3p	MGSG_TRINITY_DN4334_c0_g1_i3,GEGO_TRINITY_DN3735_c0_g1_i2,GEGO_TRINITY_DN3735_c0_g1_i1	0.001009761	495.1666666667
Hsa-Mir-1323_5p,Hsa-Mir-3924_3p,Hsa-Mir-154-P8_5p,Hsa-Mir-154-P20-v2_3p	MGSG_TRINITY_DN4334_c0_g1_i3,GEGO_TRINITY_DN3735_c0_g1_i2,GEGO_TRINITY_DN3735_c0_g1_i1	0.001009761	495.1666666667
Hsa-Mir-154-P8_5p,Hsa-Mir-154-P20-v2_3p,Hsa-Mir-1323_5p,Hsa-Mir-3924_3p	MGSG_TRINITY_DN4334_c0_g1_i3,GEGO_TRINITY_DN3735_c0_g1_i2,GEGO_TRINITY_DN3735_c0_g1_i1	0.001009761	495.1666666667
Hsa-Mir-154-P20-v2_3p,Hsa-Mir-448_3p,Hsa-Mir-1323_5p,Hsa-Mir-3924_3p	MGSG_TRINITY_DN4334_c0_g1_i3,GEGO_TRINITY_DN3735_c0_g1_i2,GEGO_TRINITY_DN3735_c0_g1_i1	0.001009761	495.1666666667
Hsa-Mir-10-P1b-v2_5p,Hsa-Mir-10-P1c-v2_5p,Hsa-Mir-320-P1_3p,Hsa-Mir-320-P2a_3p,Hsa-Mir-320-P2b_3p,Hsa-Mir-320-P3_3p,Hsa-Mir-320-P4_3p,Hsa-Novel-3_5p,Hsa-Mir-154-P8_5p,Hsa-Mir-154-P20-v2_3p	MGSG_TRINITY_DN4334_c0_g1_i3,GEGO_TRINITY_DN3735_c0_g1_i2,GEGO_TRINITY_DN3735_c0_g1_i1	0.001009761	495.1666666667
Hsa-Mir-506-P29_3p,Hsa-Mir-1277_5p,Hsa-Mir-10-P1b-v2_5p,Hsa-Mir-10-P1c-v2_5p,Hsa-Mir-154-P20-v2_3p	MGSG_TRINITY_DN4334_c0_g1_i3,GEGO_TRINITY_DN3735_c0_g1_i2,GEGO_TRINITY_DN3735_c0_g1_i1	0.001009761	495.1666666667
Hsa-Mir-10-P1b-v2_5p,Hsa-Mir-10-P1c-v2_5p,Hsa-Mir-154-P20-v2_3p,Hsa-Mir-506-P29_3p,Hsa-Mir-1277_5p	MGSG_TRINITY_DN4334_c0_g1_i3,GEGO_TRINITY_DN3735_c0_g1_i2,GEGO_TRINITY_DN3735_c0_g1_i1	0.001009761	495.1666666667
Hsa-Mir-154-P8_5p,Hsa-Mir-154-P20-v2_3p,Hsa-Mir-10-P1b-v2_5p,Hsa-Mir-10-P1c-v2_5p,Hsa-Mir-320-P1_3p,Hsa-Mir-320-P2a_3p,Hsa-Mir-320-P2b_3p,Hsa-Mir-320-P3_3p,Hsa-Mir-320-P4_3p,Hsa-Novel-3_5p	MGSG_TRINITY_DN4334_c0_g1_i3,GEGO_TRINITY_DN3735_c0_g1_i2,GEGO_TRINITY_DN3735_c0_g1_i1	0.001009761	495.1666666667
Hsa-Mir-154-P9_3p,Hsa-Mir-875_5p,Hsa-Mir-337-as_5p,Hsa-Mir-142-P1-v1_5p	MGSG_TRINITY_DN34447_c0_g1_i3,GEGO_TRINITY_DN125_c0_g1_i2,MGSG_TRINITY_DN16569_c0_g1_i7	0.001009761	495.1666666667
Hsa-Mir-1277_5p,Hsa-Mir-448_3p,Hsa-Mir-1323_5p,Hsa-Mir-154-P20-v2_3p	MGSG_TRINITY_DN4334_c0_g1_i3,GEGO_TRINITY_DN3735_c0_g1_i2,GEGO_TRINITY_DN3735_c0_g1_i1	0.001009761	495.1666666667
Hsa-Mir-154-P20-v2_3p,Hsa-Mir-448_3p,Hsa-Mir-506-P29_3p,Hsa-Mir-1277_5p	MGSG_TRINITY_DN4334_c0_g1_i3,GEGO_TRINITY_DN3735_c0_g1_i2,GEGO_TRINITY_DN3735_c0_g1_i1	0.001009761	495.1666666667
Hsa-Mir-320-P1_3p,Hsa-Mir-320-P2a_3p,Hsa-Mir-320-P2b_3p,Hsa-Mir-320-P3_3p,Hsa-Mir-320-P4_3p,Hsa-Novel-3_5p,Hsa-Mir-3924_3p,Hsa-Mir-154-P8_5p,Hsa-Mir-154-P20-v2_3p	MGSG_TRINITY_DN4334_c0_g1_i3,GEGO_TRINITY_DN3735_c0_g1_i2,GEGO_TRINITY_DN3735_c0_g1_i1	0.001009761	495.1666666667
Hsa-Mir-154-P8_5p,Hsa-Mir-154-P20-v2_3p,Hsa-Mir-320-P1_3p,Hsa-Mir-320-P2a_3p,Hsa-Mir-320-P2b_3p,Hsa-Mir-320-P3_3p,Hsa-Mir-320-P4_3p,Hsa-Novel-3_5p,Hsa-Mir-3924_3p	MGSG_TRINITY_DN4334_c0_g1_i3,GEGO_TRINITY_DN3735_c0_g1_i2,GEGO_TRINITY_DN3735_c0_g1_i1	0.001009761	495.1666666667
Hsa-Mir-1323_5p,Hsa-Mir-154-P20-v2_3p,Hsa-Mir-1277_5p,Hsa-Mir-448_3p	MGSG_TRINITY_DN4334_c0_g1_i3,GEGO_TRINITY_DN3735_c0_g1_i2,GEGO_TRINITY_DN3735_c0_g1_i1	0.001009761	495.1666666667
Hsa-Mir-337-as_5p,Hsa-Mir-142-P1-v1_5p,Hsa-Mir-154-P9_3p,Hsa-Mir-875_5p	MGSG_TRINITY_DN34447_c0_g1_i3,GEGO_TRINITY_DN125_c0_g1_i2,MGSG_TRINITY_DN16569_c0_g1_i7	0.001009761	495.1666666667
Hsa-Mir-214-v1_3p,Hsa-Mir-3619_5p,Hsa-Mir-1269_3p,Hsa-Mir-1-P1_3p,Hsa-Mir-1-P2_3p,Hsa-Mir-1-P3_3p,Hsa-Mir-769_5p	MGSG_TRINITY_DN34447_c0_g1_i3,MGSG_TRINITY_DN34447_c0_g1_i4,MGSG_TRINITY_DN48883_c0_g1_i4,MGSG_TRINITY_DN48883_c0_g1_i16	0.001346348	495.1666666667
Hsa-Mir-154-P8_5p,Hsa-Mir-154-P20-v2_3p,Hsa-Mir-1277_5p,Hsa-Mir-448_3p	MGSG_TRINITY_DN4334_c0_g1_i3,GEGO_TRINITY_DN3735_c0_g1_i2,GEGO_TRINITY_DN3735_c0_g1_i1	0.001009761	495.1666666667
Hsa-Mir-1-P1_3p,Hsa-Mir-1-P2_3p,Hsa-Mir-1-P3_3p,Hsa-Mir-769_5p,Hsa-Mir-214-v1_3p,Hsa-Mir-3619_5p,Hsa-Mir-1269_3p	MGSG_TRINITY_DN34447_c0_g1_i3,MGSG_TRINITY_DN34447_c0_g1_i4,MGSG_TRINITY_DN48883_c0_g1_i4,MGSG_TRINITY_DN48883_c0_g1_i16	0.001346348	495.1666666667
Hsa-Mir-378_3p,Hsa-Mir-1-P1_3p,Hsa-Mir-1-P2_3p,Hsa-Mir-1-P3_3p,Hsa-Mir-154-P9_3p,Hsa-Mir-875_5p	MGSG_TRINITY_DN34447_c0_g1_i3,MGSG_TRINITY_DN34447_c0_g1_i4,GEGO_TRINITY_DN125_c0_g1_i2	0.001009761	495.1666666667
Hsa-Mir-154-P24_3p,Hsa-Mir-154-P9_3p,Hsa-Mir-142-P1-v1_5p,Hsa-Mir-875_5p	MGSG_TRINITY_DN34447_c0_g1_i3,GEGO_TRINITY_DN125_c0_g1_i2,MGSG_TRINITY_DN16569_c0_g1_i7	0.001009761	495.1666666667
Hsa-Mir-142-P1-v1_5p,Hsa-Mir-875_5p,Hsa-Mir-154-P24_3p,Hsa-Mir-154-P9_3p	MGSG_TRINITY_DN34447_c0_g1_i3,GEGO_TRINITY_DN125_c0_g1_i2,MGSG_TRINITY_DN16569_c0_g1_i7	0.001009761	495.1666666667
Hsa-Mir-1277_5p,Hsa-Mir-448_3p,Hsa-Mir-154-P8_5p,Hsa-Mir-154-P20-v2_3p	MGSG_TRINITY_DN4334_c0_g1_i3,GEGO_TRINITY_DN3735_c0_g1_i2,GEGO_TRINITY_DN3735_c0_g1_i1	0.001009761	495.1666666667
Hsa-Mir-10-P1b-v2_5p,Hsa-Mir-10-P1c-v2_5p,Hsa-Mir-1323_5p,Hsa-Mir-154-P8_5p,Hsa-Mir-154-P20-v2_3p	MGSG_TRINITY_DN4334_c0_g1_i3,GEGO_TRINITY_DN3735_c0_g1_i2,GEGO_TRINITY_DN3735_c0_g1_i1	0.001009761	495.1666666667
Hsa-Mir-154-P9_3p,Hsa-Mir-875_5p,Hsa-Mir-378_3p,Hsa-Mir-1-P1_3p,Hsa-Mir-1-P2_3p,Hsa-Mir-1-P3_3p	MGSG_TRINITY_DN34447_c0_g1_i3,MGSG_TRINITY_DN34447_c0_g1_i4,GEGO_TRINITY_DN125_c0_g1_i2	0.001009761	495.1666666667
Hsa-Mir-154-P8_5p,Hsa-Mir-154-P20-v2_3p,Hsa-Mir-10-P1b-v2_5p,Hsa-Mir-10-P1c-v2_5p,Hsa-Mir-1323_5p	MGSG_TRINITY_DN4334_c0_g1_i3,GEGO_TRINITY_DN3735_c0_g1_i2,GEGO_TRINITY_DN3735_c0_g1_i1	0.001009761	495.1666666667
Hsa-Mir-1323_5p,Hsa-Mir-3924_3p,Hsa-Mir-10-P1b-v2_5p,Hsa-Mir-10-P1c-v2_5p,Hsa-Mir-154-P20-v2_3p	MGSG_TRINITY_DN4334_c0_g1_i3,GEGO_TRINITY_DN3735_c0_g1_i2,GEGO_TRINITY_DN3735_c0_g1_i1	0.001009761	495.1666666667
Hsa-Mir-10-P1b-v2_5p,Hsa-Mir-10-P1c-v2_5p,Hsa-Mir-154-P20-v2_3p,Hsa-Mir-1323_5p,Hsa-Mir-3924_3p	MGSG_TRINITY_DN4334_c0_g1_i3,GEGO_TRINITY_DN3735_c0_g1_i2,GEGO_TRINITY_DN3735_c0_g1_i1	0.001009761	495.1666666667
Hsa-Mir-506-P29_3p,Hsa-Mir-1277_5p,Hsa-Mir-154-P20-v2_3p,Hsa-Mir-448_3p	MGSG_TRINITY_DN4334_c0_g1_i3,GEGO_TRINITY_DN3735_c0_g1_i2,GEGO_TRINITY_DN3735_c0_g1_i1	0.001009761	495.1666666667
Hsa-Mir-154-P20-v2_3p,Hsa-Mir-448_3p,Hsa-Mir-320-P1_3p,Hsa-Mir-320-P2a_3p,Hsa-Mir-320-P2b_3p,Hsa-Mir-320-P3_3p,Hsa-Mir-320-P4_3p,Hsa-Novel-3_5p,Hsa-Mir-3924_3p	MGSG_TRINITY_DN4334_c0_g1_i3,GEGO_TRINITY_DN3735_c0_g1_i2,GEGO_TRINITY_DN3735_c0_g1_i1	0.001009761	495.1666666667
Hsa-Mir-320-P1_3p,Hsa-Mir-320-P2a_3p,Hsa-Mir-320-P2b_3p,Hsa-Mir-320-P3_3p,Hsa-Mir-320-P4_3p,Hsa-Novel-3_5p,Hsa-Mir-3924_3p,Hsa-Mir-154-P20-v2_3p,Hsa-Mir-448_3p	MGSG_TRINITY_DN4334_c0_g1_i3,GEGO_TRINITY_DN3735_c0_g1_i2,GEGO_TRINITY_DN3735_c0_g1_i1	0.001009761	495.1666666667
Hsa-Mir-320-P1_3p,Hsa-Mir-320-P2a_3p,Hsa-Mir-320-P2b_3p,Hsa-Mir-320-P3_3p,Hsa-Mir-320-P4_3p,Hsa-Novel-3_5p,Hsa-Mir-1277_5p,Hsa-Mir-1323_5p,Hsa-Mir-3924_3p	MGSG_TRINITY_DN4334_c0_g1_i3,GEGO_TRINITY_DN3735_c0_g1_i2,GEGO_TRINITY_DN3735_c0_g1_i1	0.001009761	495.1666666667
Hsa-Mir-1323_5p,Hsa-Mir-3924_3p,Hsa-Mir-320-P1_3p,Hsa-Mir-320-P2a_3p,Hsa-Mir-320-P2b_3p,Hsa-Mir-320-P3_3p,Hsa-Mir-320-P4_3p,Hsa-Novel-3_5p,Hsa-Mir-1277_5p	MGSG_TRINITY_DN4334_c0_g1_i3,GEGO_TRINITY_DN3735_c0_g1_i2,GEGO_TRINITY_DN3735_c0_g1_i1	0.001009761	495.1666666667
Hsa-Mir-10-P1b-v2_5p,Hsa-Mir-10-P1c-v2_5p,Hsa-Mir-1323_5p,Hsa-Mir-320-P1_3p,Hsa-Mir-320-P2a_3p,Hsa-Mir-320-P2b_3p,Hsa-Mir-320-P3_3p,Hsa-Mir-320-P4_3p,Hsa-Novel-3_5p,Hsa-Mir-1277_5p	MGSG_TRINITY_DN4334_c0_g1_i3,GEGO_TRINITY_DN3735_c0_g1_i2,GEGO_TRINITY_DN3735_c0_g1_i1	0.001009761	495.1666666667
Hsa-Mir-10-P1b-v2_5p,Hsa-Mir-10-P1c-v2_5p,Hsa-Mir-320-P1_3p,Hsa-Mir-320-P2a_3p,Hsa-Mir-320-P2b_3p,Hsa-Mir-320-P3_3p,Hsa-Mir-320-P4_3p,Hsa-Novel-3_5p,Hsa-Mir-154-P20-v2_3p,Hsa-Mir-448_3p	MGSG_TRINITY_DN4334_c0_g1_i3,GEGO_TRINITY_DN3735_c0_g1_i2,GEGO_TRINITY_DN3735_c0_g1_i1	0.001009761	495.1666666667
Hsa-Mir-154-P20-v2_3p,Hsa-Mir-448_3p,Hsa-Mir-10-P1b-v2_5p,Hsa-Mir-10-P1c-v2_5p,Hsa-Mir-320-P1_3p,Hsa-Mir-320-P2a_3p,Hsa-Mir-320-P2b_3p,Hsa-Mir-320-P3_3p,Hsa-Mir-320-P4_3p,Hsa-Novel-3_5p	MGSG_TRINITY_DN4334_c0_g1_i3,GEGO_TRINITY_DN3735_c0_g1_i2,GEGO_TRINITY_DN3735_c0_g1_i1	0.001009761	495.1666666667
Hsa-Mir-154-P9_3p,Hsa-Mir-875_5p,Hsa-Mir-154-P20-v1_3p,Hsa-Mir-142-P1-v1_5p	MGSG_TRINITY_DN34447_c0_g1_i3,GEGO_TRINITY_DN125_c0_g1_i2,MGSG_TRINITY_DN16569_c0_g1_i7	0.001009761	495.1666666667
Hsa-Mir-154-P20-v1_3p,Hsa-Mir-142-P1-v1_5p,Hsa-Mir-154-P9_3p,Hsa-Mir-875_5p	MGSG_TRINITY_DN34447_c0_g1_i3,GEGO_TRINITY_DN125_c0_g1_i2,MGSG_TRINITY_DN16569_c0_g1_i7	0.001009761	495.1666666667
Hsa-Mir-154-P8_5p,Hsa-Mir-154-P20-v2_3p,Hsa-Mir-506-P29_3p,Hsa-Mir-1277_5p	MGSG_TRINITY_DN4334_c0_g1_i3,GEGO_TRINITY_DN3735_c0_g1_i2,GEGO_TRINITY_DN3735_c0_g1_i1	0.001009761	495.1666666667
Hsa-Mir-154-P20-v2_3p,Hsa-Mir-8-P2a_3p,Hsa-Mir-8-P2b_3p,Hsa-Mir-137-P1-v1_3p,Hsa-Mir-17-P2a_5p,Hsa-Mir-17-P2c_5p	MGSG_TRINITY_DN6457_c0_g1_i6,MGSG_TRINITY_DN20244_c3_g1_i1,MGSG_TRINITY_DN20244_c3_g1_i5	0.001009761	495.1666666667
Hsa-Mir-506-P29_3p,Hsa-Mir-1277_5p,Hsa-Mir-154-P8_5p,Hsa-Mir-154-P20-v2_3p	MGSG_TRINITY_DN4334_c0_g1_i3,GEGO_TRINITY_DN3735_c0_g1_i2,GEGO_TRINITY_DN3735_c0_g1_i1	0.001009761	495.1666666667
Hsa-Mir-320-P1_3p,Hsa-Mir-320-P2a_3p,Hsa-Mir-320-P2b_3p,Hsa-Mir-320-P3_3p,Hsa-Mir-320-P4_3p,Hsa-Novel-3_5p,Hsa-Mir-1277_5p,Hsa-Mir-10-P1b-v2_5p,Hsa-Mir-10-P1c-v2_5p,Hsa-Mir-1323_5p	MGSG_TRINITY_DN4334_c0_g1_i3,GEGO_TRINITY_DN3735_c0_g1_i2,GEGO_TRINITY_DN3735_c0_g1_i1	0.001009761	495.1666666667
Hsa-Mir-10-P1b-v2_5p,Hsa-Mir-10-P1c-v2_5p,Hsa-Mir-320-P1_3p,Hsa-Mir-320-P2a_3p,Hsa-Mir-320-P2b_3p,Hsa-Mir-320-P3_3p,Hsa-Mir-320-P4_3p,Hsa-Novel-3_5p,Hsa-Mir-1323_5p,Hsa-Mir-154-P20-v2_3p	MGSG_TRINITY_DN4334_c0_g1_i3,GEGO_TRINITY_DN3735_c0_g1_i2,GEGO_TRINITY_DN3735_c0_g1_i1	0.001009761	495.1666666667
Hsa-Mir-1323_5p,Hsa-Mir-154-P20-v2_3p,Hsa-Mir-320-P1_3p,Hsa-Mir-320-P2a_3p,Hsa-Mir-320-P2b_3p,Hsa-Mir-320-P3_3p,Hsa-Mir-320-P4_3p,Hsa-Novel-3_5p,Hsa-Mir-3924_3p	MGSG_TRINITY_DN4334_c0_g1_i3,GEGO_TRINITY_DN3735_c0_g1_i2,GEGO_TRINITY_DN3735_c0_g1_i1	0.001009761	495.1666666667
Hsa-Mir-320-P1_3p,Hsa-Mir-320-P2a_3p,Hsa-Mir-320-P2b_3p,Hsa-Mir-320-P3_3p,Hsa-Mir-320-P4_3p,Hsa-Novel-3_5p,Hsa-Mir-3924_3p,Hsa-Mir-10-P1b-v2_5p,Hsa-Mir-10-P1c-v2_5p,Hsa-Mir-154-P20-v2_3p	MGSG_TRINITY_DN4334_c0_g1_i3,GEGO_TRINITY_DN3735_c0_g1_i2,GEGO_TRINITY_DN3735_c0_g1_i1	0.001009761	495.1666666667
Hsa-Mir-154-P24_3p,Hsa-Mir-154-P9_3p,Hsa-Mir-337-as_5p,Hsa-Mir-142-P1-v1_5p	MGSG_TRINITY_DN34447_c0_g1_i3,GEGO_TRINITY_DN125_c0_g1_i2,MGSG_TRINITY_DN16569_c0_g1_i7	0.001009761	495.1666666667
Hsa-Mir-137-P1-v2_3p,Hsa-Mir-194-P1_5p,Hsa-Mir-194-P2_5p,Hsa-Mir-103-P1_3p,Hsa-Mir-103-P2_3p,Hsa-Mir-103-P4_3p,Hsa-Mir-3136_5p	GFVZ_TRINITY_DN439_c0_g1_i3,GEGO_TRINITY_DN245_c0_g1_i4,GEGO_TRINITY_DN245_c0_g1_i6	0.001009761	495.1666666667
Hsa-Mir-1323_5p,Hsa-Mir-154-P20-v2_3p,Hsa-Mir-10-P1b-v2_5p,Hsa-Mir-10-P1c-v2_5p,Hsa-Mir-320-P1_3p,Hsa-Mir-320-P2a_3p,Hsa-Mir-320-P2b_3p,Hsa-Mir-320-P3_3p,Hsa-Mir-320-P4_3p,Hsa-Novel-3_5p	MGSG_TRINITY_DN4334_c0_g1_i3,GEGO_TRINITY_DN3735_c0_g1_i2,GEGO_TRINITY_DN3735_c0_g1_i1	0.001009761	495.1666666667
Hsa-Mir-337-as_5p,Hsa-Mir-142-P1-v1_5p,Hsa-Mir-154-P24_3p,Hsa-Mir-154-P9_3p	MGSG_TRINITY_DN34447_c0_g1_i3,GEGO_TRINITY_DN125_c0_g1_i2,MGSG_TRINITY_DN16569_c0_g1_i7	0.001009761	495.1666666667
Hsa-Mir-10-P1b-v2_5p,Hsa-Mir-10-P1c-v2_5p,Hsa-Mir-154-P20-v2_3p,Hsa-Mir-320-P1_3p,Hsa-Mir-320-P2a_3p,Hsa-Mir-320-P2b_3p,Hsa-Mir-320-P3_3p,Hsa-Mir-320-P4_3p,Hsa-Novel-3_5p,Hsa-Mir-3924_3p	MGSG_TRINITY_DN4334_c0_g1_i3,GEGO_TRINITY_DN3735_c0_g1_i2,GEGO_TRINITY_DN3735_c0_g1_i1	0.001009761	495.1666666667
Hsa-Mir-103-P1_3p,Hsa-Mir-103-P2_3p,Hsa-Mir-103-P4_3p,Hsa-Mir-3136_5p,Hsa-Mir-137-P1-v2_3p,Hsa-Mir-194-P1_5p,Hsa-Mir-194-P2_5p	GFVZ_TRINITY_DN439_c0_g1_i3,GEGO_TRINITY_DN245_c0_g1_i4,GEGO_TRINITY_DN245_c0_g1_i6	0.001009761	495.1666666667
Hsa-Mir-320-P1_3p,Hsa-Mir-320-P2a_3p,Hsa-Mir-320-P2b_3p,Hsa-Mir-320-P3_3p,Hsa-Mir-320-P4_3p,Hsa-Novel-3_5p,Hsa-Mir-3924_3p,Hsa-Mir-1323_5p,Hsa-Mir-154-P20-v2_3p	MGSG_TRINITY_DN4334_c0_g1_i3,GEGO_TRINITY_DN3735_c0_g1_i2,GEGO_TRINITY_DN3735_c0_g1_i1	0.001009761	495.1666666667
Hsa-Mir-4731_5p,Hsa-Mir-489-v1_3p,Hsa-Mir-320-P1_3p,Hsa-Mir-320-P2a_3p,Hsa-Mir-320-P2b_3p,Hsa-Mir-320-P3_3p,Hsa-Mir-320-P4_3p,Hsa-Novel-3_5p,Hsa-Mir-506-P9_5p	MGSG_TRINITY_DN6457_c0_g1_i6,MGSG_TRINITY_DN19057_c0_g1_i2,MGSG_TRINITY_DN19057_c0_g1_i3	0.001009761	495.1666666667
Hsa-Mir-320-P1_3p,Hsa-Mir-320-P2a_3p,Hsa-Mir-320-P2b_3p,Hsa-Mir-320-P3_3p,Hsa-Mir-320-P4_3p,Hsa-Novel-3_5p,Hsa-Mir-506-P9_5p,Hsa-Mir-4731_5p,Hsa-Mir-489-v1_3p	MGSG_TRINITY_DN6457_c0_g1_i6,MGSG_TRINITY_DN19057_c0_g1_i2,MGSG_TRINITY_DN19057_c0_g1_i3	0.001009761	495.1666666667
Hsa-Mir-337-as_5p,Hsa-Mir-875_5p,Hsa-Mir-154-P24_3p,Hsa-Mir-154-P9_3p	MGSG_TRINITY_DN34447_c0_g1_i3,GEGO_TRINITY_DN125_c0_g1_i2,MGSG_TRINITY_DN16569_c0_g1_i7	0.001009761	495.1666666667
Hsa-Mir-154-P24_3p,Hsa-Mir-154-P9_3p,Hsa-Mir-337-as_5p,Hsa-Mir-875_5p	MGSG_TRINITY_DN34447_c0_g1_i3,GEGO_TRINITY_DN125_c0_g1_i2,MGSG_TRINITY_DN16569_c0_g1_i7	0.001009761	495.1666666667
Hsa-Mir-154-P8_5p,Hsa-Mir-1277_5p,Hsa-Mir-10-P1b-v2_5p,Hsa-Mir-10-P1c-v2_5p,Hsa-Mir-3924_3p	MGSG_TRINITY_DN4334_c0_g1_i3,GEGO_TRINITY_DN3735_c0_g1_i2,GEGO_TRINITY_DN3735_c0_g1_i1	0.001009761	445.65
Hsa-Mir-154-P8_5p,Hsa-Mir-3924_3p,Hsa-Mir-10-P1b-v2_5p,Hsa-Mir-10-P1c-v2_5p,Hsa-Mir-1277_5p	MGSG_TRINITY_DN4334_c0_g1_i3,GEGO_TRINITY_DN3735_c0_g1_i2,GEGO_TRINITY_DN3735_c0_g1_i1	0.001009761	445.65
Hsa-Mir-10-P1b-v2_5p,Hsa-Mir-10-P1c-v2_5p,Hsa-Mir-1277_5p,Hsa-Mir-154-P8_5p,Hsa-Mir-3924_3p	MGSG_TRINITY_DN4334_c0_g1_i3,GEGO_TRINITY_DN3735_c0_g1_i2,GEGO_TRINITY_DN3735_c0_g1_i1	0.001009761	445.65
Hsa-Mir-10-P1b-v2_5p,Hsa-Mir-10-P1c-v2_5p,Hsa-Mir-3924_3p,Hsa-Mir-154-P8_5p,Hsa-Mir-1277_5p	MGSG_TRINITY_DN4334_c0_g1_i3,GEGO_TRINITY_DN3735_c0_g1_i2,GEGO_TRINITY_DN3735_c0_g1_i1	0.001009761	445.65
Hsa-Mir-154-P8_5p,Hsa-Mir-1277_5p,Hsa-Mir-506-P29_3p,Hsa-Mir-3924_3p	MGSG_TRINITY_DN4334_c0_g1_i3,GEGO_TRINITY_DN3735_c0_g1_i2,GEGO_TRINITY_DN3735_c0_g1_i1	0.001009761	445.65
Hsa-Mir-154-P8_5p,Hsa-Mir-448_3p,Hsa-Mir-154-P20-v2_3p,Hsa-Mir-3924_3p	MGSG_TRINITY_DN4334_c0_g1_i3,GEGO_TRINITY_DN3735_c0_g1_i2,GEGO_TRINITY_DN3735_c0_g1_i1	0.001009761	445.65
Hsa-Mir-506-P29_3p,Hsa-Mir-3924_3p,Hsa-Mir-154-P8_5p,Hsa-Mir-1277_5p	MGSG_TRINITY_DN4334_c0_g1_i3,GEGO_TRINITY_DN3735_c0_g1_i2,GEGO_TRINITY_DN3735_c0_g1_i1	0.001009761	445.65
Hsa-Mir-154-P8_5p,Hsa-Mir-448_3p,Hsa-Mir-154-P20-v2_3p,Hsa-Mir-1277_5p	MGSG_TRINITY_DN4334_c0_g1_i3,GEGO_TRINITY_DN3735_c0_g1_i2,GEGO_TRINITY_DN3735_c0_g1_i1	0.001009761	445.65
Hsa-Mir-3924_3p,Hsa-Mir-154-P20-v2_3p,Hsa-Mir-10-P1b-v2_5p,Hsa-Mir-10-P1c-v2_5p,Hsa-Mir-154-P8_5p	MGSG_TRINITY_DN4334_c0_g1_i3,GEGO_TRINITY_DN3735_c0_g1_i2,GEGO_TRINITY_DN3735_c0_g1_i1	0.001009761	445.65
Hsa-Mir-154-P20-v1_3p,Hsa-Mir-214-v1_3p,Hsa-Mir-3619_5p,Hsa-Mir-29-P1b-v1_3p,Hsa-Mir-29-P1d-v1_3p,Hsa-Mir-29-P2b_3p,Hsa-Mir-29-P2d_3p,Hsa-Mir-154-P9_3p	MGSG_TRINITY_DN34447_c0_g1_i3,MGSG_TRINITY_DN34447_c0_g1_i4,GEGO_TRINITY_DN125_c0_g1_i2	0.001009761	445.65
Hsa-Mir-154-P20-v2_3p,Hsa-Mir-3924_3p,Hsa-Mir-154-P8_5p,Hsa-Mir-448_3p	MGSG_TRINITY_DN4334_c0_g1_i3,GEGO_TRINITY_DN3735_c0_g1_i2,GEGO_TRINITY_DN3735_c0_g1_i1	0.001009761	445.65
Hsa-Mir-10-P1b-v2_5p,Hsa-Mir-10-P1c-v2_5p,Hsa-Mir-448_3p,Hsa-Mir-154-P8_5p,Hsa-Mir-3924_3p	MGSG_TRINITY_DN4334_c0_g1_i3,GEGO_TRINITY_DN3735_c0_g1_i2,GEGO_TRINITY_DN3735_c0_g1_i1	0.001009761	445.65
Hsa-Mir-154-P20-v1_3p,Hsa-Mir-29-P1b-v1_3p,Hsa-Mir-29-P1d-v1_3p,Hsa-Mir-29-P2b_3p,Hsa-Mir-29-P2d_3p,Hsa-Mir-154-P9_3p,Hsa-Mir-214-v1_3p,Hsa-Mir-3619_5p	MGSG_TRINITY_DN34447_c0_g1_i3,MGSG_TRINITY_DN34447_c0_g1_i4,GEGO_TRINITY_DN125_c0_g1_i2	0.001009761	445.65
Hsa-Mir-154-P8_5p,Hsa-Mir-3924_3p,Hsa-Mir-10-P1b-v2_5p,Hsa-Mir-10-P1c-v2_5p,Hsa-Mir-448_3p	MGSG_TRINITY_DN4334_c0_g1_i3,GEGO_TRINITY_DN3735_c0_g1_i2,GEGO_TRINITY_DN3735_c0_g1_i1	0.001009761	445.65
Hsa-Mir-154-P8_5p,Hsa-Mir-448_3p,Hsa-Mir-10-P1b-v2_5p,Hsa-Mir-10-P1c-v2_5p,Hsa-Mir-3924_3p	MGSG_TRINITY_DN4334_c0_g1_i3,GEGO_TRINITY_DN3735_c0_g1_i2,GEGO_TRINITY_DN3735_c0_g1_i1	0.001009761	445.65
Hsa-Mir-10-P1b-v2_5p,Hsa-Mir-10-P1c-v2_5p,Hsa-Mir-154-P8_5p,Hsa-Mir-1277_5p,Hsa-Mir-154-P20-v2_3p	MGSG_TRINITY_DN4334_c0_g1_i3,GEGO_TRINITY_DN3735_c0_g1_i2,GEGO_TRINITY_DN3735_c0_g1_i1	0.001009761	445.65
Hsa-Mir-430-P31a_5p,Hsa-Mir-430-P31b_5p,Hsa-Mir-8-P1a_3p,Hsa-Mir-8-P1b_3p,Hsa-Mir-8-P3a_3p,Hsa-Mir-17-P2a_5p,Hsa-Mir-17-P2c_5p,Hsa-Mir-217-v1_5p	MGSG_TRINITY_DN6457_c0_g1_i6,GEGO_TRINITY_DN690_c0_g1_i6,GEGO_TRINITY_DN690_c0_g1_i5	0.001009761	445.65
Hsa-Mir-137-P1-v1_3p,Hsa-Mir-188-P1_5p,Hsa-Mir-105-P1_5p,Hsa-Mir-105-P2_5p,Hsa-Mir-137-P1-v2_3p	GEGO_TRINITY_DN245_c0_g1_i4,GEGO_TRINITY_DN245_c0_g1_i6,GEGO_TRINITY_DN8351_c0_g1_i1	0.001009761	445.65
Hsa-Mir-188-P1_5p,Hsa-Mir-137-P1-v2_3p,Hsa-Mir-105-P1_5p,Hsa-Mir-105-P2_5p,Hsa-Mir-137-P1-v1_3p	GEGO_TRINITY_DN245_c0_g1_i4,GEGO_TRINITY_DN245_c0_g1_i6,GEGO_TRINITY_DN8351_c0_g1_i1	0.001009761	445.65
Hsa-Mir-506-P29_3p,Hsa-Mir-154-P20-v2_3p,Hsa-Mir-10-P1b-v2_5p,Hsa-Mir-10-P1c-v2_5p,Hsa-Mir-154-P8_5p	MGSG_TRINITY_DN4334_c0_g1_i3,GEGO_TRINITY_DN3735_c0_g1_i2,GEGO_TRINITY_DN3735_c0_g1_i1	0.001009761	445.65
Hsa-Mir-105-P1_5p,Hsa-Mir-105-P2_5p,Hsa-Mir-137-P1-v2_3p,Hsa-Mir-137-P1-v1_3p,Hsa-Mir-188-P1_5p	GEGO_TRINITY_DN245_c0_g1_i4,GEGO_TRINITY_DN245_c0_g1_i6,GEGO_TRINITY_DN8351_c0_g1_i1	0.001009761	445.65
Hsa-Mir-17-P2a_5p,Hsa-Mir-17-P2c_5p,Hsa-Mir-217-v1_5p,Hsa-Mir-430-P31a_5p,Hsa-Mir-430-P31b_5p,Hsa-Mir-8-P1a_3p,Hsa-Mir-8-P1b_3p,Hsa-Mir-8-P3a_3p	MGSG_TRINITY_DN6457_c0_g1_i6,GEGO_TRINITY_DN690_c0_g1_i6,GEGO_TRINITY_DN690_c0_g1_i5	0.001009761	445.65
Hsa-Mir-154-P9_3p,Hsa-Mir-214-v1_3p,Hsa-Mir-3619_5p,Hsa-Mir-29-P1b-v1_3p,Hsa-Mir-29-P1d-v1_3p,Hsa-Mir-29-P2b_3p,Hsa-Mir-29-P2d_3p,Hsa-Mir-378_3p	MGSG_TRINITY_DN34447_c0_g1_i3,MGSG_TRINITY_DN34447_c0_g1_i4,GEGO_TRINITY_DN125_c0_g1_i2	0.001009761	445.65
Hsa-Mir-105-P1_5p,Hsa-Mir-105-P2_5p,Hsa-Mir-137-P1-v1_3p,Hsa-Mir-188-P1_5p,Hsa-Mir-137-P1-v2_3p	GEGO_TRINITY_DN245_c0_g1_i4,GEGO_TRINITY_DN245_c0_g1_i6,GEGO_TRINITY_DN8351_c0_g1_i1	0.001009761	445.65
Hsa-Mir-154-P8_5p,Hsa-Mir-3924_3p,Hsa-Mir-506-P29_3p,Hsa-Mir-154-P20-v2_3p	MGSG_TRINITY_DN4334_c0_g1_i3,GEGO_TRINITY_DN3735_c0_g1_i2,GEGO_TRINITY_DN3735_c0_g1_i1	0.001009761	445.65
Hsa-Mir-142-P1-v1_5p,Hsa-Mir-506-P2_3p,Hsa-Mir-337-as_5p,Hsa-Mir-154-P9_3p	MGSG_TRINITY_DN34447_c0_g1_i3,GEGO_TRINITY_DN125_c0_g1_i2,MGSG_TRINITY_DN16569_c0_g1_i7	0.001009761	445.65
Hsa-Mir-154-P8_5p,Hsa-Mir-1277_5p,Hsa-Mir-3924_3p,Hsa-Mir-154-P20-v2_3p	MGSG_TRINITY_DN4334_c0_g1_i3,GEGO_TRINITY_DN3735_c0_g1_i2,GEGO_TRINITY_DN3735_c0_g1_i1	0.001009761	445.65
Hsa-Mir-154-P8_5p,Hsa-Mir-1277_5p,Hsa-Mir-506-P29_3p,Hsa-Mir-154-P20-v2_3p	MGSG_TRINITY_DN4334_c0_g1_i3,GEGO_TRINITY_DN3735_c0_g1_i2,GEGO_TRINITY_DN3735_c0_g1_i1	0.001009761	445.65
Hsa-Mir-142-P1-v1_5p,Hsa-Mir-1-P1_3p,Hsa-Mir-1-P2_3p,Hsa-Mir-1-P3_3p,Hsa-Mir-154-P24_3p,Hsa-Mir-875_5p	MGSG_TRINITY_DN34447_c0_g1_i3,GEGO_TRINITY_DN125_c0_g1_i2,MGSG_TRINITY_DN16569_c0_g1_i7	0.001009761	445.65
Hsa-Mir-154-P20-v2_3p,Hsa-Mir-1277_5p,Hsa-Mir-154-P8_5p,Hsa-Mir-448_3p	MGSG_TRINITY_DN4334_c0_g1_i3,GEGO_TRINITY_DN3735_c0_g1_i2,GEGO_TRINITY_DN3735_c0_g1_i1	0.001009761	445.65
Hsa-Mir-154-P24_3p,Hsa-Mir-875_5p,Hsa-Mir-142-P1-v1_5p,Hsa-Mir-1-P1_3p,Hsa-Mir-1-P2_3p,Hsa-Mir-1-P3_3p	MGSG_TRINITY_DN34447_c0_g1_i3,GEGO_TRINITY_DN125_c0_g1_i2,MGSG_TRINITY_DN16569_c0_g1_i7	0.001009761	445.65
Hsa-Mir-134_5p,Hsa-Mir-194-P1_5p,Hsa-Mir-194-P2_5p,Hsa-Mir-103-P1_3p,Hsa-Mir-103-P2_3p,Hsa-Mir-103-P4_3p,Hsa-Mir-30-P1a_5p,Hsa-Mir-30-P1b_5p,Hsa-Mir-30-P1d_5p,Hsa-Mir-30-P2a_5p,Hsa-Mir-30-P2b_5p,Hsa-Mir-30-P2d_5p	GFVZ_TRINITY_DN439_c0_g1_i3,GEGO_TRINITY_DN245_c0_g1_i4,GEGO_TRINITY_DN245_c0_g1_i6	0.001009761	445.65
Hsa-Mir-506-P29_3p,Hsa-Mir-154-P20-v2_3p,Hsa-Mir-154-P8_5p,Hsa-Mir-1277_5p	MGSG_TRINITY_DN4334_c0_g1_i3,GEGO_TRINITY_DN3735_c0_g1_i2,GEGO_TRINITY_DN3735_c0_g1_i1	0.001009761	445.65
Hsa-Mir-103-P1_3p,Hsa-Mir-103-P2_3p,Hsa-Mir-103-P4_3p,Hsa-Mir-30-P1a_5p,Hsa-Mir-30-P1b_5p,Hsa-Mir-30-P1d_5p,Hsa-Mir-30-P2a_5p,Hsa-Mir-30-P2b_5p,Hsa-Mir-30-P2d_5p,Hsa-Mir-134_5p,Hsa-Mir-194-P1_5p,Hsa-Mir-194-P2_5p	GFVZ_TRINITY_DN439_c0_g1_i3,GEGO_TRINITY_DN245_c0_g1_i4,GEGO_TRINITY_DN245_c0_g1_i6	0.001009761	445.65
Hsa-Mir-30-P1a_5p,Hsa-Mir-30-P1b_5p,Hsa-Mir-30-P1d_5p,Hsa-Mir-30-P2a_5p,Hsa-Mir-30-P2b_5p,Hsa-Mir-30-P2d_5p,Hsa-Mir-137-P1-v2_3p,Hsa-Mir-137-P1-v1_3p,Hsa-Mir-188-P1_5p	GEGO_TRINITY_DN245_c0_g1_i4,GEGO_TRINITY_DN245_c0_g1_i6,GFVZ_TRINITY_DN2939_c0_g1_i6	0.001009761	445.65
Hsa-Mir-10-P1b-v2_5p,Hsa-Mir-10-P1c-v2_5p,Hsa-Mir-154-P8_5p,Hsa-Mir-3924_3p,Hsa-Mir-154-P20-v2_3p	MGSG_TRINITY_DN4334_c0_g1_i3,GEGO_TRINITY_DN3735_c0_g1_i2,GEGO_TRINITY_DN3735_c0_g1_i1	0.001009761	445.65
Hsa-Mir-154-P20-v1_3p,Hsa-Mir-506-P2_3p,Hsa-Mir-337-as_5p,Hsa-Mir-154-P24_3p	MGSG_TRINITY_DN34447_c0_g1_i3,GEGO_TRINITY_DN125_c0_g1_i2,MGSG_TRINITY_DN16569_c0_g1_i7	0.001009761	445.65
Hsa-Mir-3924_3p,Hsa-Mir-154-P20-v2_3p,Hsa-Mir-154-P8_5p,Hsa-Mir-1277_5p	MGSG_TRINITY_DN4334_c0_g1_i3,GEGO_TRINITY_DN3735_c0_g1_i2,GEGO_TRINITY_DN3735_c0_g1_i1	0.001009761	445.65
Hsa-Mir-337-as_5p,Hsa-Mir-154-P24_3p,Hsa-Mir-154-P20-v1_3p,Hsa-Mir-506-P2_3p	MGSG_TRINITY_DN34447_c0_g1_i3,GEGO_TRINITY_DN125_c0_g1_i2,MGSG_TRINITY_DN16569_c0_g1_i7	0.001009761	445.65
Hsa-Mir-154-P9_3p,Hsa-Mir-214-v1_3p,Hsa-Mir-3619_5p,Hsa-Mir-154-P20-v1_3p,Hsa-Mir-29-P1b-v1_3p,Hsa-Mir-29-P1d-v1_3p,Hsa-Mir-29-P2b_3p,Hsa-Mir-29-P2d_3p	MGSG_TRINITY_DN34447_c0_g1_i3,MGSG_TRINITY_DN34447_c0_g1_i4,GEGO_TRINITY_DN125_c0_g1_i2	0.001009761	445.65
Hsa-Mir-154-P20-v2_3p,Hsa-Mir-1277_5p,Hsa-Mir-154-P8_5p,Hsa-Mir-3924_3p	MGSG_TRINITY_DN4334_c0_g1_i3,GEGO_TRINITY_DN3735_c0_g1_i2,GEGO_TRINITY_DN3735_c0_g1_i1	0.001009761	445.65
Hsa-Mir-1277_5p,Hsa-Mir-154-P20-v2_3p,Hsa-Mir-10-P1b-v2_5p,Hsa-Mir-10-P1c-v2_5p,Hsa-Mir-154-P8_5p	MGSG_TRINITY_DN4334_c0_g1_i3,GEGO_TRINITY_DN3735_c0_g1_i2,GEGO_TRINITY_DN3735_c0_g1_i1	0.001009761	445.65
Hsa-Mir-337-as_5p,Hsa-Mir-154-P9_3p,Hsa-Mir-142-P1-v1_5p,Hsa-Mir-506-P2_3p	MGSG_TRINITY_DN34447_c0_g1_i3,GEGO_TRINITY_DN125_c0_g1_i2,MGSG_TRINITY_DN16569_c0_g1_i7	0.001009761	445.65
Hsa-Mir-1-P1_3p,Hsa-Mir-1-P2_3p,Hsa-Mir-1-P3_3p,Hsa-Mir-142-P1-v1_5p,Hsa-Mir-337-as_5p,Hsa-Mir-154-P9_3p	MGSG_TRINITY_DN34447_c0_g1_i3,GEGO_TRINITY_DN125_c0_g1_i2,MGSG_TRINITY_DN16569_c0_g1_i7	0.001009761	445.65
Hsa-Mir-154-P8_5p,Hsa-Mir-3924_3p,Hsa-Mir-154-P20-v2_3p,Hsa-Mir-1277_5p	MGSG_TRINITY_DN4334_c0_g1_i3,GEGO_TRINITY_DN3735_c0_g1_i2,GEGO_TRINITY_DN3735_c0_g1_i1	0.001009761	445.65
Hsa-Mir-154-P19_3p,Hsa-Mir-28-P1_3p,Hsa-Mir-338-P2-as_5p,Hsa-Mir-506-P6b_5p	MGSG_TRINITY_DN2368_c0_g1_i1,GFVZ_TRINITY_DN15139_c3_g1_i2,MGSG_TRINITY_DN2368_c0_g1_i4	0.001009761	445.65
Hsa-Mir-506-P29_3p,Hsa-Mir-154-P20-v2_3p,Hsa-Mir-154-P8_5p,Hsa-Mir-3924_3p	MGSG_TRINITY_DN4334_c0_g1_i3,GEGO_TRINITY_DN3735_c0_g1_i2,GEGO_TRINITY_DN3735_c0_g1_i1	0.001009761	445.65
Hsa-Mir-338-P2-as_5p,Hsa-Mir-506-P6b_5p,Hsa-Mir-154-P19_3p,Hsa-Mir-28-P1_3p	MGSG_TRINITY_DN2368_c0_g1_i1,GFVZ_TRINITY_DN15139_c3_g1_i2,MGSG_TRINITY_DN2368_c0_g1_i4	0.001009761	445.65
Hsa-Mir-96-P3-v1_5p,Hsa-Mir-375_3p,Hsa-Mir-96-P3-v2_5p,Hsa-Mir-203-v1_3p	MGSG_TRINITY_DN6863_c0_g1_i13,MGSG_TRINITY_DN511_c0_g1_i1,GFVZ_TRINITY_DN111_c1_g2_i1	0.001009761	445.65
Hsa-Mir-337-as_5p,Hsa-Mir-154-P9_3p,Hsa-Mir-1-P1_3p,Hsa-Mir-1-P2_3p,Hsa-Mir-1-P3_3p,Hsa-Mir-142-P1-v1_5p	MGSG_TRINITY_DN34447_c0_g1_i3,GEGO_TRINITY_DN125_c0_g1_i2,MGSG_TRINITY_DN16569_c0_g1_i7	0.001009761	445.65
Hsa-Mir-137-P1-v1_3p,Hsa-Mir-188-P1_5p,Hsa-Mir-30-P1a_5p,Hsa-Mir-30-P1b_5p,Hsa-Mir-30-P1d_5p,Hsa-Mir-30-P2a_5p,Hsa-Mir-30-P2b_5p,Hsa-Mir-30-P2d_5p,Hsa-Mir-137-P1-v2_3p	GEGO_TRINITY_DN245_c0_g1_i4,GEGO_TRINITY_DN245_c0_g1_i6,GFVZ_TRINITY_DN2939_c0_g1_i6	0.001009761	445.65
Hsa-Mir-154-P24_3p,Hsa-Mir-875_5p,Hsa-Mir-142-P1-v1_5p,Hsa-Mir-506-P2_3p	MGSG_TRINITY_DN34447_c0_g1_i3,GEGO_TRINITY_DN125_c0_g1_i2,MGSG_TRINITY_DN16569_c0_g1_i7	0.001009761	445.65
Hsa-Mir-10-P1b-v2_5p,Hsa-Mir-10-P1c-v2_5p,Hsa-Mir-154-P8_5p,Hsa-Mir-506-P29_3p,Hsa-Mir-154-P20-v2_3p	MGSG_TRINITY_DN4334_c0_g1_i3,GEGO_TRINITY_DN3735_c0_g1_i2,GEGO_TRINITY_DN3735_c0_g1_i1	0.001009761	445.65
Hsa-Mir-142-P1-v1_5p,Hsa-Mir-506-P2_3p,Hsa-Mir-154-P24_3p,Hsa-Mir-875_5p	MGSG_TRINITY_DN34447_c0_g1_i3,GEGO_TRINITY_DN125_c0_g1_i2,MGSG_TRINITY_DN16569_c0_g1_i7	0.001009761	445.65
Hsa-Mir-96-P3-v2_5p,Hsa-Mir-203-v1_3p,Hsa-Mir-96-P3-v1_5p,Hsa-Mir-375_3p	MGSG_TRINITY_DN6863_c0_g1_i13,MGSG_TRINITY_DN511_c0_g1_i1,GFVZ_TRINITY_DN111_c1_g2_i1	0.001009761	445.65
Hsa-Mir-134_5p,Hsa-Mir-194-P1_5p,Hsa-Mir-194-P2_5p,Hsa-Mir-30-P1a_5p,Hsa-Mir-30-P1b_5p,Hsa-Mir-30-P1d_5p,Hsa-Mir-30-P2a_5p,Hsa-Mir-30-P2b_5p,Hsa-Mir-30-P2d_5p,Hsa-Mir-137-P1-v2_3p	GFVZ_TRINITY_DN439_c0_g1_i3,GEGO_TRINITY_DN245_c0_g1_i4,GEGO_TRINITY_DN245_c0_g1_i6	0.001009761	445.65
Hsa-Mir-30-P1a_5p,Hsa-Mir-30-P1b_5p,Hsa-Mir-30-P1d_5p,Hsa-Mir-30-P2a_5p,Hsa-Mir-30-P2b_5p,Hsa-Mir-30-P2d_5p,Hsa-Mir-137-P1-v2_3p,Hsa-Mir-134_5p,Hsa-Mir-194-P1_5p,Hsa-Mir-194-P2_5p	GFVZ_TRINITY_DN439_c0_g1_i3,GEGO_TRINITY_DN245_c0_g1_i4,GEGO_TRINITY_DN245_c0_g1_i6	0.001009761	445.65
Hsa-Mir-10-P1b-v2_5p,Hsa-Mir-10-P1c-v2_5p,Hsa-Mir-154-P8_5p,Hsa-Mir-506-P29_3p,Hsa-Mir-3924_3p	MGSG_TRINITY_DN4334_c0_g1_i3,GEGO_TRINITY_DN3735_c0_g1_i2,GEGO_TRINITY_DN3735_c0_g1_i1	0.001009761	445.65
Hsa-Mir-506-P29_3p,Hsa-Mir-3924_3p,Hsa-Mir-10-P1b-v2_5p,Hsa-Mir-10-P1c-v2_5p,Hsa-Mir-154-P8_5p	MGSG_TRINITY_DN4334_c0_g1_i3,GEGO_TRINITY_DN3735_c0_g1_i2,GEGO_TRINITY_DN3735_c0_g1_i1	0.001009761	445.65
Hsa-Mir-29-P1b-v1_3p,Hsa-Mir-29-P1d-v1_3p,Hsa-Mir-29-P2b_3p,Hsa-Mir-29-P2d_3p,Hsa-Mir-154-P9_3p,Hsa-Mir-154-P20-v1_3p,Hsa-Mir-214-v1_3p,Hsa-Mir-3619_5p	MGSG_TRINITY_DN34447_c0_g1_i3,MGSG_TRINITY_DN34447_c0_g1_i4,GEGO_TRINITY_DN125_c0_g1_i2	0.001009761	445.65
Hsa-Mir-3187_3p,Hsa-Mir-9851_3p,Hsa-Mir-362-P1_5p,Hsa-Mir-325_3p	MGSG_TRINITY_DN3536_c1_g1_i16,MGSG_TRINITY_DN1161_c1_g1_i3,MGSG_TRINITY_DN1161_c1_g1_i19	0.001009761	445.65
Hsa-Mir-154-P20-v1_3p,Hsa-Mir-506-P2_3p,Hsa-Mir-1-P1_3p,Hsa-Mir-1-P2_3p,Hsa-Mir-1-P3_3p,Hsa-Mir-142-P1-v1_5p	MGSG_TRINITY_DN34447_c0_g1_i3,GEGO_TRINITY_DN125_c0_g1_i2,MGSG_TRINITY_DN16569_c0_g1_i7	0.001009761	445.65
Hsa-Mir-154-P8_5p,Hsa-Mir-3924_3p,Hsa-Mir-506-P29_3p,Hsa-Mir-448_3p	MGSG_TRINITY_DN4334_c0_g1_i3,GEGO_TRINITY_DN3735_c0_g1_i2,GEGO_TRINITY_DN3735_c0_g1_i1	0.001009761	445.65
Hsa-Mir-320-P1_3p,Hsa-Mir-320-P2a_3p,Hsa-Mir-320-P2b_3p,Hsa-Mir-320-P3_3p,Hsa-Mir-320-P4_3p,Hsa-Novel-3_5p,Hsa-Mir-154-P20-v2_3p,Hsa-Mir-154-P8_5p,Hsa-Mir-448_3p	MGSG_TRINITY_DN4334_c0_g1_i3,GEGO_TRINITY_DN3735_c0_g1_i2,GEGO_TRINITY_DN3735_c0_g1_i1	0.001009761	445.65
Hsa-Mir-154-P6_3p,Hsa-Mir-431_5p,Hsa-Mir-2355_3p,Hsa-Mir-1287_5p	MGSG_TRINITY_DN19057_c0_g1_i2,MGSG_TRINITY_DN19057_c0_g1_i3,MGSG_TRINITY_DN4904_c0_g1_i4	0.001009761	445.65
Hsa-Mir-154-P20-v1_3p,Hsa-Mir-29-P1b-v1_3p,Hsa-Mir-29-P1d-v1_3p,Hsa-Mir-29-P2b_3p,Hsa-Mir-29-P2d_3p,Hsa-Mir-378_3p,Hsa-Mir-154-P9_3p	MGSG_TRINITY_DN34447_c0_g1_i3,MGSG_TRINITY_DN34447_c0_g1_i4,GEGO_TRINITY_DN125_c0_g1_i2	0.001009761	445.65
Hsa-Mir-430-P41_3p,Hsa-Mir-506-P2_3p,Hsa-Mir-8-P1a_3p,Hsa-Mir-8-P1b_3p,Hsa-Mir-8-P3a_3p,Hsa-Mir-3934_5p	MGSG_TRINITY_DN9118_c0_g1_i2,MGSG_TRINITY_DN8466_c0_g1_i2,MGSG_TRINITY_DN4821_c0_g1_i5	0.001009761	445.65
Hsa-Mir-8-P1a_3p,Hsa-Mir-8-P1b_3p,Hsa-Mir-8-P3a_3p,Hsa-Mir-3934_5p,Hsa-Mir-430-P41_3p,Hsa-Mir-506-P2_3p	MGSG_TRINITY_DN9118_c0_g1_i2,MGSG_TRINITY_DN8466_c0_g1_i2,MGSG_TRINITY_DN4821_c0_g1_i5	0.001009761	445.65
Hsa-Mir-154-P20-v1_3p,Hsa-Mir-30-P1a_5p,Hsa-Mir-30-P1b_5p,Hsa-Mir-30-P1d_5p,Hsa-Mir-30-P2a_5p,Hsa-Mir-30-P2b_5p,Hsa-Mir-30-P2d_5p,Hsa-Mir-6715_3p,Hsa-Mir-1-P1_3p,Hsa-Mir-1-P2_3p,Hsa-Mir-1-P3_3p	GEGO_TRINITY_DN125_c0_g1_i2,GEGO_TRINITY_DN125_c0_g1_i21,GEGO_TRINITY_DN125_c0_g1_i9	0.001009761	445.65
Hsa-Mir-3924_3p,Hsa-Mir-448_3p,Hsa-Mir-320-P1_3p,Hsa-Mir-320-P2a_3p,Hsa-Mir-320-P2b_3p,Hsa-Mir-320-P3_3p,Hsa-Mir-320-P4_3p,Hsa-Novel-3_5p,Hsa-Mir-154-P20-v2_3p	MGSG_TRINITY_DN4334_c0_g1_i3,GEGO_TRINITY_DN3735_c0_g1_i2,GEGO_TRINITY_DN3735_c0_g1_i1	0.001009761	445.65
Hsa-Mir-6715_3p,Hsa-Mir-1-P1_3p,Hsa-Mir-1-P2_3p,Hsa-Mir-1-P3_3p,Hsa-Mir-154-P20-v1_3p,Hsa-Mir-30-P1a_5p,Hsa-Mir-30-P1b_5p,Hsa-Mir-30-P1d_5p,Hsa-Mir-30-P2a_5p,Hsa-Mir-30-P2b_5p,Hsa-Mir-30-P2d_5p	GEGO_TRINITY_DN125_c0_g1_i2,GEGO_TRINITY_DN125_c0_g1_i21,GEGO_TRINITY_DN125_c0_g1_i9	0.001009761	445.65
Hsa-Mir-506-P29_3p,Hsa-Mir-448_3p,Hsa-Mir-154-P8_5p,Hsa-Mir-3924_3p	MGSG_TRINITY_DN4334_c0_g1_i3,GEGO_TRINITY_DN3735_c0_g1_i2,GEGO_TRINITY_DN3735_c0_g1_i1	0.001009761	445.65
Hsa-Mir-506-P29_3p,Hsa-Mir-154-P20-v2_3p,Hsa-Mir-154-P8_5p,Hsa-Mir-448_3p	MGSG_TRINITY_DN4334_c0_g1_i3,GEGO_TRINITY_DN3735_c0_g1_i2,GEGO_TRINITY_DN3735_c0_g1_i1	0.001009761	445.65
Hsa-Mir-506-P29_3p,Hsa-Mir-3924_3p,Hsa-Mir-154-P8_5p,Hsa-Mir-448_3p	MGSG_TRINITY_DN4334_c0_g1_i3,GEGO_TRINITY_DN3735_c0_g1_i2,GEGO_TRINITY_DN3735_c0_g1_i1	0.001009761	445.65
Hsa-Mir-506-P29_3p,Hsa-Mir-154-P8_5p,Hsa-Mir-3924_3p,Hsa-Mir-448_3p	MGSG_TRINITY_DN4334_c0_g1_i3,GEGO_TRINITY_DN3735_c0_g1_i2,GEGO_TRINITY_DN3735_c0_g1_i1	0.001009761	445.65
Hsa-Mir-1287_5p,Hsa-Mir-431_5p,Hsa-Mir-2355_3p,Hsa-Mir-154-P6_3p	MGSG_TRINITY_DN19057_c0_g1_i2,MGSG_TRINITY_DN19057_c0_g1_i3,MGSG_TRINITY_DN4904_c0_g1_i4	0.001009761	445.65
Hsa-Mir-154-P8_5p,Hsa-Mir-448_3p,Hsa-Mir-320-P1_3p,Hsa-Mir-320-P2a_3p,Hsa-Mir-320-P2b_3p,Hsa-Mir-320-P3_3p,Hsa-Mir-320-P4_3p,Hsa-Novel-3_5p,Hsa-Mir-154-P20-v2_3p	MGSG_TRINITY_DN4334_c0_g1_i3,GEGO_TRINITY_DN3735_c0_g1_i2,GEGO_TRINITY_DN3735_c0_g1_i1	0.001009761	445.65
Hsa-Mir-154-P20-v2_3p,Hsa-Mir-1277_5p,Hsa-Mir-3924_3p,Hsa-Mir-448_3p	MGSG_TRINITY_DN4334_c0_g1_i3,GEGO_TRINITY_DN3735_c0_g1_i2,GEGO_TRINITY_DN3735_c0_g1_i1	0.001009761	445.65
Hsa-Mir-154-P6_3p,Hsa-Mir-154-P1_5p,Hsa-Mir-2114_5p,Hsa-Mir-3942_3p	MGSG_TRINITY_DN5736_c0_g1_i2,MGSG_TRINITY_DN5659_c0_g1_i1,MGSG_TRINITY_DN5659_c0_g1_i9	0.001009761	445.65
Hsa-Mir-2355_3p,Hsa-Mir-1287_5p,Hsa-Mir-154-P6_3p,Hsa-Mir-431_5p	MGSG_TRINITY_DN19057_c0_g1_i2,MGSG_TRINITY_DN19057_c0_g1_i3,MGSG_TRINITY_DN4904_c0_g1_i4	0.001009761	445.65
Hsa-Mir-3942_3p,Hsa-Mir-154-P1_5p,Hsa-Mir-2114_5p,Hsa-Mir-154-P6_3p	MGSG_TRINITY_DN5736_c0_g1_i2,MGSG_TRINITY_DN5659_c0_g1_i1,MGSG_TRINITY_DN5659_c0_g1_i9	0.001009761	445.65
Hsa-Mir-320-P1_3p,Hsa-Mir-320-P2a_3p,Hsa-Mir-320-P2b_3p,Hsa-Mir-320-P3_3p,Hsa-Mir-320-P4_3p,Hsa-Novel-3_5p,Hsa-Mir-154-P20-v2_3p,Hsa-Mir-3924_3p,Hsa-Mir-448_3p	MGSG_TRINITY_DN4334_c0_g1_i3,GEGO_TRINITY_DN3735_c0_g1_i2,GEGO_TRINITY_DN3735_c0_g1_i1	0.001009761	445.65
Hsa-Mir-154-P8_5p,Hsa-Mir-448_3p,Hsa-Mir-506-P29_3p,Hsa-Mir-154-P20-v2_3p	MGSG_TRINITY_DN4334_c0_g1_i3,GEGO_TRINITY_DN3735_c0_g1_i2,GEGO_TRINITY_DN3735_c0_g1_i1	0.001009761	445.65
Hsa-Mir-2355_3p,Hsa-Mir-154-P6_3p,Hsa-Mir-1287_5p,Hsa-Mir-431_5p	MGSG_TRINITY_DN19057_c0_g1_i2,MGSG_TRINITY_DN19057_c0_g1_i3,MGSG_TRINITY_DN4904_c0_g1_i4	0.001009761	445.65
Hsa-Mir-10-P1b-v2_5p,Hsa-Mir-10-P1c-v2_5p,Hsa-Mir-154-P8_5p,Hsa-Mir-320-P1_3p,Hsa-Mir-320-P2a_3p,Hsa-Mir-320-P2b_3p,Hsa-Mir-320-P3_3p,Hsa-Mir-320-P4_3p,Hsa-Novel-3_5p,Hsa-Mir-154-P20-v2_3p	MGSG_TRINITY_DN4334_c0_g1_i3,GEGO_TRINITY_DN3735_c0_g1_i2,GEGO_TRINITY_DN3735_c0_g1_i1	0.001009761	445.65
Hsa-Mir-3924_3p,Hsa-Mir-448_3p,Hsa-Mir-10-P1b-v2_5p,Hsa-Mir-10-P1c-v2_5p,Hsa-Mir-1277_5p	MGSG_TRINITY_DN4334_c0_g1_i3,GEGO_TRINITY_DN3735_c0_g1_i2,GEGO_TRINITY_DN3735_c0_g1_i1	0.001009761	445.65
Hsa-Mir-154-P9_3p,Hsa-Mir-506-P2_3p,Hsa-Mir-154-P24_3p,Hsa-Mir-875_5p	MGSG_TRINITY_DN34447_c0_g1_i3,GEGO_TRINITY_DN125_c0_g1_i2,MGSG_TRINITY_DN16569_c0_g1_i7	0.001009761	445.65
Hsa-Mir-3924_3p,Hsa-Mir-154-P20-v2_3p,Hsa-Mir-506-P29_3p,Hsa-Mir-10-P1b-v2_5p,Hsa-Mir-10-P1c-v2_5p	MGSG_TRINITY_DN4334_c0_g1_i3,GEGO_TRINITY_DN3735_c0_g1_i2,GEGO_TRINITY_DN3735_c0_g1_i1	0.001009761	445.65
Hsa-Mir-506-P29_3p,Hsa-Mir-1323_5p,Hsa-Mir-3924_3p,Hsa-Mir-154-P20-v2_3p	MGSG_TRINITY_DN4334_c0_g1_i3,GEGO_TRINITY_DN3735_c0_g1_i2,GEGO_TRINITY_DN3735_c0_g1_i1	0.001009761	445.65
Hsa-Mir-10-P1b-v2_5p,Hsa-Mir-10-P1c-v2_5p,Hsa-Mir-448_3p,Hsa-Mir-154-P8_5p,Hsa-Mir-1277_5p	MGSG_TRINITY_DN4334_c0_g1_i3,GEGO_TRINITY_DN3735_c0_g1_i2,GEGO_TRINITY_DN3735_c0_g1_i1	0.001009761	445.65
Hsa-Mir-10-P1b-v2_5p,Hsa-Mir-10-P1c-v2_5p,Hsa-Mir-1277_5p,Hsa-Mir-154-P8_5p,Hsa-Mir-448_3p	MGSG_TRINITY_DN4334_c0_g1_i3,GEGO_TRINITY_DN3735_c0_g1_i2,GEGO_TRINITY_DN3735_c0_g1_i1	0.001009761	445.65
Hsa-Mir-320-P1_3p,Hsa-Mir-320-P2a_3p,Hsa-Mir-320-P2b_3p,Hsa-Mir-320-P3_3p,Hsa-Mir-320-P4_3p,Hsa-Novel-3_5p,Hsa-Mir-154-P20-v2_3p,Hsa-Mir-10-P1b-v2_5p,Hsa-Mir-10-P1c-v2_5p,Hsa-Mir-154-P8_5p	MGSG_TRINITY_DN4334_c0_g1_i3,GEGO_TRINITY_DN3735_c0_g1_i2,GEGO_TRINITY_DN3735_c0_g1_i1	0.001009761	445.65
Hsa-Mir-506-P29_3p,Hsa-Mir-10-P1b-v2_5p,Hsa-Mir-10-P1c-v2_5p,Hsa-Mir-1277_5p,Hsa-Mir-154-P20-v2_3p	MGSG_TRINITY_DN4334_c0_g1_i3,GEGO_TRINITY_DN3735_c0_g1_i2,GEGO_TRINITY_DN3735_c0_g1_i1	0.001009761	445.65
Hsa-Mir-506-P29_3p,Hsa-Mir-10-P1b-v2_5p,Hsa-Mir-10-P1c-v2_5p,Hsa-Mir-320-P1_3p,Hsa-Mir-320-P2a_3p,Hsa-Mir-320-P2b_3p,Hsa-Mir-320-P3_3p,Hsa-Mir-320-P4_3p,Hsa-Novel-3_5p,Hsa-Mir-154-P20-v2_3p	MGSG_TRINITY_DN4334_c0_g1_i3,GEGO_TRINITY_DN3735_c0_g1_i2,GEGO_TRINITY_DN3735_c0_g1_i1	0.001009761	445.65
Hsa-Mir-320-P1_3p,Hsa-Mir-320-P2a_3p,Hsa-Mir-320-P2b_3p,Hsa-Mir-320-P3_3p,Hsa-Mir-320-P4_3p,Hsa-Novel-3_5p,Hsa-Mir-154-P20-v2_3p,Hsa-Mir-154-P8_5p,Hsa-Mir-1277_5p	MGSG_TRINITY_DN4334_c0_g1_i3,GEGO_TRINITY_DN3735_c0_g1_i2,GEGO_TRINITY_DN3735_c0_g1_i1	0.001009761	445.65
Hsa-Mir-3924_3p,Hsa-Mir-154-P20-v2_3p,Hsa-Mir-506-P29_3p,Hsa-Mir-1323_5p	MGSG_TRINITY_DN4334_c0_g1_i3,GEGO_TRINITY_DN3735_c0_g1_i2,GEGO_TRINITY_DN3735_c0_g1_i1	0.001009761	445.65
Hsa-Mir-10-P1b-v2_5p,Hsa-Mir-10-P1c-v2_5p,Hsa-Mir-448_3p,Hsa-Mir-506-P29_3p,Hsa-Mir-1323_5p	MGSG_TRINITY_DN4334_c0_g1_i3,GEGO_TRINITY_DN3735_c0_g1_i2,GEGO_TRINITY_DN3735_c0_g1_i1	0.001009761	445.65
Hsa-Mir-506-P29_3p,Hsa-Mir-1323_5p,Hsa-Mir-10-P1b-v2_5p,Hsa-Mir-10-P1c-v2_5p,Hsa-Mir-448_3p	MGSG_TRINITY_DN4334_c0_g1_i3,GEGO_TRINITY_DN3735_c0_g1_i2,GEGO_TRINITY_DN3735_c0_g1_i1	0.001009761	445.65
Hsa-Mir-320-P1_3p,Hsa-Mir-320-P2a_3p,Hsa-Mir-320-P2b_3p,Hsa-Mir-320-P3_3p,Hsa-Mir-320-P4_3p,Hsa-Novel-3_5p,Hsa-Mir-154-P20-v2_3p,Hsa-Mir-506-P29_3p,Hsa-Mir-10-P1b-v2_5p,Hsa-Mir-10-P1c-v2_5p	MGSG_TRINITY_DN4334_c0_g1_i3,GEGO_TRINITY_DN3735_c0_g1_i2,GEGO_TRINITY_DN3735_c0_g1_i1	0.001009761	445.65
Hsa-Mir-1277_5p,Hsa-Mir-154-P20-v2_3p,Hsa-Mir-506-P29_3p,Hsa-Mir-10-P1b-v2_5p,Hsa-Mir-10-P1c-v2_5p	MGSG_TRINITY_DN4334_c0_g1_i3,GEGO_TRINITY_DN3735_c0_g1_i2,GEGO_TRINITY_DN3735_c0_g1_i1	0.001009761	445.65
Hsa-Mir-506-P29_3p,Hsa-Mir-448_3p,Hsa-Mir-154-P8_5p,Hsa-Mir-1277_5p	MGSG_TRINITY_DN4334_c0_g1_i3,GEGO_TRINITY_DN3735_c0_g1_i2,GEGO_TRINITY_DN3735_c0_g1_i1	0.001009761	445.65
Hsa-Mir-1277_5p,Hsa-Mir-154-P20-v2_3p,Hsa-Mir-506-P29_3p,Hsa-Mir-1323_5p	MGSG_TRINITY_DN4334_c0_g1_i3,GEGO_TRINITY_DN3735_c0_g1_i2,GEGO_TRINITY_DN3735_c0_g1_i1	0.001009761	445.65
Hsa-Mir-10-P1b-v2_5p,Hsa-Mir-10-P1c-v2_5p,Hsa-Mir-1277_5p,Hsa-Mir-3924_3p,Hsa-Mir-448_3p	MGSG_TRINITY_DN4334_c0_g1_i3,GEGO_TRINITY_DN3735_c0_g1_i2,GEGO_TRINITY_DN3735_c0_g1_i1	0.001009761	445.65
Hsa-Mir-154-P8_5p,Hsa-Mir-1277_5p,Hsa-Mir-506-P29_3p,Hsa-Mir-448_3p	MGSG_TRINITY_DN4334_c0_g1_i3,GEGO_TRINITY_DN3735_c0_g1_i2,GEGO_TRINITY_DN3735_c0_g1_i1	0.001009761	445.65
Hsa-Mir-154-P20-v1_3p,Hsa-Mir-506-P2_3p,Hsa-Mir-154-P9_3p,Hsa-Mir-142-P1-v1_5p	MGSG_TRINITY_DN34447_c0_g1_i3,GEGO_TRINITY_DN125_c0_g1_i2,MGSG_TRINITY_DN16569_c0_g1_i7	0.001009761	445.65
Hsa-Mir-142-P1-v1_5p,Hsa-Mir-154-P9_3p,Hsa-Mir-154-P24_3p,Hsa-Mir-875_5p	MGSG_TRINITY_DN34447_c0_g1_i3,GEGO_TRINITY_DN125_c0_g1_i2,MGSG_TRINITY_DN16569_c0_g1_i7	0.001009761	445.65
Hsa-Mir-154-P24_3p,Hsa-Mir-875_5p,Hsa-Mir-142-P1-v1_5p,Hsa-Mir-154-P9_3p	MGSG_TRINITY_DN34447_c0_g1_i3,GEGO_TRINITY_DN125_c0_g1_i2,MGSG_TRINITY_DN16569_c0_g1_i7	0.001009761	445.65
Hsa-Mir-154-P8_5p,Hsa-Mir-448_3p,Hsa-Mir-10-P1b-v2_5p,Hsa-Mir-10-P1c-v2_5p,Hsa-Mir-1277_5p	MGSG_TRINITY_DN4334_c0_g1_i3,GEGO_TRINITY_DN3735_c0_g1_i2,GEGO_TRINITY_DN3735_c0_g1_i1	0.001009761	445.65
Hsa-Mir-154-P8_5p,Hsa-Mir-1277_5p,Hsa-Mir-10-P1b-v2_5p,Hsa-Mir-10-P1c-v2_5p,Hsa-Mir-448_3p	MGSG_TRINITY_DN4334_c0_g1_i3,GEGO_TRINITY_DN3735_c0_g1_i2,GEGO_TRINITY_DN3735_c0_g1_i1	0.001009761	445.65
Hsa-Mir-506-P29_3p,Hsa-Mir-1323_5p,Hsa-Mir-1277_5p,Hsa-Mir-154-P20-v2_3p	MGSG_TRINITY_DN4334_c0_g1_i3,GEGO_TRINITY_DN3735_c0_g1_i2,GEGO_TRINITY_DN3735_c0_g1_i1	0.001009761	445.65
Hsa-Mir-96-P1_5p,Hsa-Mir-1271_5p,Hsa-Mir-9851_3p,Hsa-Mir-3187_3p,Hsa-Mir-362-P1_5p	MGSG_TRINITY_DN3536_c1_g1_i16,MGSG_TRINITY_DN1161_c1_g1_i3,MGSG_TRINITY_DN1161_c1_g1_i19	0.001009761	445.65
Hsa-Mir-154-P24_3p,Hsa-Mir-875_5p,Hsa-Mir-154-P9_3p,Hsa-Mir-506-P2_3p	MGSG_TRINITY_DN34447_c0_g1_i3,GEGO_TRINITY_DN125_c0_g1_i2,MGSG_TRINITY_DN16569_c0_g1_i7	0.001009761	445.65
Hsa-Mir-3187_3p,Hsa-Mir-362-P1_5p,Hsa-Mir-96-P1_5p,Hsa-Mir-1271_5p,Hsa-Mir-9851_3p	MGSG_TRINITY_DN3536_c1_g1_i16,MGSG_TRINITY_DN1161_c1_g1_i3,MGSG_TRINITY_DN1161_c1_g1_i19	0.001009761	445.65
Hsa-Mir-506-P29_3p,Hsa-Mir-1323_5p,Hsa-Mir-320-P1_3p,Hsa-Mir-320-P2a_3p,Hsa-Mir-320-P2b_3p,Hsa-Mir-320-P3_3p,Hsa-Mir-320-P4_3p,Hsa-Novel-3_5p,Hsa-Mir-154-P20-v2_3p	MGSG_TRINITY_DN4334_c0_g1_i3,GEGO_TRINITY_DN3735_c0_g1_i2,GEGO_TRINITY_DN3735_c0_g1_i1	0.001009761	445.65
Hsa-Mir-320-P1_3p,Hsa-Mir-320-P2a_3p,Hsa-Mir-320-P2b_3p,Hsa-Mir-320-P3_3p,Hsa-Mir-320-P4_3p,Hsa-Novel-3_5p,Hsa-Mir-154-P20-v2_3p,Hsa-Mir-506-P29_3p,Hsa-Mir-1323_5p	MGSG_TRINITY_DN4334_c0_g1_i3,GEGO_TRINITY_DN3735_c0_g1_i2,GEGO_TRINITY_DN3735_c0_g1_i1	0.001009761	445.65
Hsa-Mir-154-P9_3p,Hsa-Mir-142-P1-v1_5p,Hsa-Mir-154-P20-v1_3p,Hsa-Mir-506-P2_3p	MGSG_TRINITY_DN34447_c0_g1_i3,GEGO_TRINITY_DN125_c0_g1_i2,MGSG_TRINITY_DN16569_c0_g1_i7	0.001009761	445.65
Hsa-Mir-154-P20-v1_3p,Hsa-Mir-214-v1_3p,Hsa-Mir-3619_5p,Hsa-Mir-29-P1b-v1_3p,Hsa-Mir-29-P1d-v1_3p,Hsa-Mir-29-P2b_3p,Hsa-Mir-29-P2d_3p,Hsa-Mir-378_3p	MGSG_TRINITY_DN34447_c0_g1_i3,MGSG_TRINITY_DN34447_c0_g1_i4,GEGO_TRINITY_DN125_c0_g1_i2	0.001009761	445.65
Hsa-Mir-29-P1b-v1_3p,Hsa-Mir-29-P1d-v1_3p,Hsa-Mir-29-P2b_3p,Hsa-Mir-29-P2d_3p,Hsa-Mir-378_3p,Hsa-Mir-154-P20-v1_3p,Hsa-Mir-214-v1_3p,Hsa-Mir-3619_5p	MGSG_TRINITY_DN34447_c0_g1_i3,MGSG_TRINITY_DN34447_c0_g1_i4,GEGO_TRINITY_DN125_c0_g1_i2	0.001009761	445.65
Hsa-Mir-154-P8_5p,Hsa-Mir-1277_5p,Hsa-Mir-320-P1_3p,Hsa-Mir-320-P2a_3p,Hsa-Mir-320-P2b_3p,Hsa-Mir-320-P3_3p,Hsa-Mir-320-P4_3p,Hsa-Novel-3_5p,Hsa-Mir-154-P20-v2_3p	MGSG_TRINITY_DN4334_c0_g1_i3,GEGO_TRINITY_DN3735_c0_g1_i2,GEGO_TRINITY_DN3735_c0_g1_i1	0.001009761	445.65
Hsa-Mir-3924_3p,Hsa-Mir-448_3p,Hsa-Mir-154-P20-v2_3p,Hsa-Mir-1277_5p	MGSG_TRINITY_DN4334_c0_g1_i3,GEGO_TRINITY_DN3735_c0_g1_i2,GEGO_TRINITY_DN3735_c0_g1_i1	0.001009761	445.65
Hsa-Mir-506-P29_3p,Hsa-Mir-10-P1b-v2_5p,Hsa-Mir-10-P1c-v2_5p,Hsa-Mir-3924_3p,Hsa-Mir-154-P20-v2_3p	MGSG_TRINITY_DN4334_c0_g1_i3,GEGO_TRINITY_DN3735_c0_g1_i2,GEGO_TRINITY_DN3735_c0_g1_i1	0.001009761	445.65
Hsa-Mir-10-P1b-v2_5p,Hsa-Mir-10-P1c-v2_5p,Hsa-Mir-154-P8_5p,Hsa-Mir-506-P29_3p,Hsa-Mir-448_3p	MGSG_TRINITY_DN4334_c0_g1_i3,GEGO_TRINITY_DN3735_c0_g1_i2,GEGO_TRINITY_DN3735_c0_g1_i1	0.001009761	445.65
Hsa-Mir-1-P1_3p,Hsa-Mir-1-P2_3p,Hsa-Mir-1-P3_3p,Hsa-Mir-142-P1-v1_5p,Hsa-Mir-154-P20-v1_3p,Hsa-Mir-506-P2_3p	MGSG_TRINITY_DN34447_c0_g1_i3,GEGO_TRINITY_DN125_c0_g1_i2,MGSG_TRINITY_DN16569_c0_g1_i7	0.001009761	445.65
Hsa-Mir-154-P24_3p,Hsa-Mir-142-P1-v1_5p,Hsa-Mir-154-P20-v1_3p,Hsa-Mir-506-P2_3p	MGSG_TRINITY_DN34447_c0_g1_i3,GEGO_TRINITY_DN125_c0_g1_i2,MGSG_TRINITY_DN16569_c0_g1_i7	0.001009761	445.65
Hsa-Mir-96-P1_5p,Hsa-Mir-1271_5p,Hsa-Mir-671_5p,Hsa-Mir-362-P1_5p,Hsa-Mir-325_3p	MGSG_TRINITY_DN3536_c1_g1_i16,MGSG_TRINITY_DN1161_c1_g1_i3,MGSG_TRINITY_DN1161_c1_g1_i19	0.001009761	445.65
Hsa-Mir-96-P1_5p,Hsa-Mir-1271_5p,Hsa-Mir-9851_3p,Hsa-Mir-3187_3p,Hsa-Mir-325_3p	MGSG_TRINITY_DN3536_c1_g1_i16,MGSG_TRINITY_DN1161_c1_g1_i3,MGSG_TRINITY_DN1161_c1_g1_i19	0.001009761	445.65
Hsa-Mir-362-P1_5p,Hsa-Mir-325_3p,Hsa-Mir-96-P1_5p,Hsa-Mir-1271_5p,Hsa-Mir-671_5p	MGSG_TRINITY_DN3536_c1_g1_i16,MGSG_TRINITY_DN1161_c1_g1_i3,MGSG_TRINITY_DN1161_c1_g1_i19	0.001009761	445.65
Hsa-Mir-2114_5p,Hsa-Mir-3942_3p,Hsa-Mir-154-P6_3p,Hsa-Mir-154-P1_5p	MGSG_TRINITY_DN5736_c0_g1_i2,MGSG_TRINITY_DN5659_c0_g1_i1,MGSG_TRINITY_DN5659_c0_g1_i9	0.001009761	445.65
Hsa-Mir-362-P1_5p,Hsa-Mir-325_3p,Hsa-Mir-3187_3p,Hsa-Mir-9851_3p	MGSG_TRINITY_DN3536_c1_g1_i16,MGSG_TRINITY_DN1161_c1_g1_i3,MGSG_TRINITY_DN1161_c1_g1_i19	0.001009761	445.65
Hsa-Mir-3187_3p,Hsa-Mir-325_3p,Hsa-Mir-96-P1_5p,Hsa-Mir-1271_5p,Hsa-Mir-9851_3p	MGSG_TRINITY_DN3536_c1_g1_i16,MGSG_TRINITY_DN1161_c1_g1_i3,MGSG_TRINITY_DN1161_c1_g1_i19	0.001009761	445.65
Hsa-Mir-506-P29_3p,Hsa-Mir-1323_5p,Hsa-Mir-10-P1b-v2_5p,Hsa-Mir-10-P1c-v2_5p,Hsa-Mir-1277_5p	MGSG_TRINITY_DN4334_c0_g1_i3,GEGO_TRINITY_DN3735_c0_g1_i2,GEGO_TRINITY_DN3735_c0_g1_i1	0.001009761	445.65
Hsa-Mir-2114_5p,Hsa-Mir-154-P6_3p,Hsa-Mir-3942_3p,Hsa-Mir-154-P1_5p	MGSG_TRINITY_DN5736_c0_g1_i2,MGSG_TRINITY_DN5659_c0_g1_i1,MGSG_TRINITY_DN5659_c0_g1_i9	0.001009761	445.65
Hsa-Mir-3924_3p,Hsa-Mir-448_3p,Hsa-Mir-506-P29_3p,Hsa-Mir-154-P20-v2_3p	MGSG_TRINITY_DN4334_c0_g1_i3,GEGO_TRINITY_DN3735_c0_g1_i2,GEGO_TRINITY_DN3735_c0_g1_i1	0.001009761	445.65
Hsa-Mir-2355_3p,Hsa-Mir-154-P6_3p,Hsa-Mir-1287_5p,Hsa-Mir-4731_3p	MGSG_TRINITY_DN19057_c0_g1_i2,MGSG_TRINITY_DN19057_c0_g1_i3,MGSG_TRINITY_DN4904_c0_g1_i4	0.001009761	445.65
Hsa-Mir-10-P1b-v2_5p,Hsa-Mir-10-P1c-v2_5p,Hsa-Mir-1277_5p,Hsa-Mir-506-P29_3p,Hsa-Mir-1323_5p	MGSG_TRINITY_DN4334_c0_g1_i3,GEGO_TRINITY_DN3735_c0_g1_i2,GEGO_TRINITY_DN3735_c0_g1_i1	0.001009761	445.65
Hsa-Mir-154-P24_3p,Hsa-Mir-142-P1-v1_5p,Hsa-Mir-337-as_5p,Hsa-Mir-154-P9_3p	MGSG_TRINITY_DN34447_c0_g1_i3,GEGO_TRINITY_DN125_c0_g1_i2,MGSG_TRINITY_DN16569_c0_g1_i7	0.001009761	445.65
Hsa-Mir-320-P1_3p,Hsa-Mir-320-P2a_3p,Hsa-Mir-320-P2b_3p,Hsa-Mir-320-P3_3p,Hsa-Mir-320-P4_3p,Hsa-Novel-3_5p,Hsa-Mir-154-P20-v2_3p,Hsa-Mir-154-P8_5p,Hsa-Mir-3924_3p	MGSG_TRINITY_DN4334_c0_g1_i3,GEGO_TRINITY_DN3735_c0_g1_i2,GEGO_TRINITY_DN3735_c0_g1_i1	0.001009761	445.65
Hsa-Mir-506-P29_3p,Hsa-Mir-448_3p,Hsa-Mir-10-P1b-v2_5p,Hsa-Mir-10-P1c-v2_5p,Hsa-Mir-154-P8_5p	MGSG_TRINITY_DN4334_c0_g1_i3,GEGO_TRINITY_DN3735_c0_g1_i2,GEGO_TRINITY_DN3735_c0_g1_i1	0.001009761	445.65
Hsa-Mir-154-P20-v1_3p,Hsa-Mir-506-P2_3p,Hsa-Mir-154-P24_3p,Hsa-Mir-142-P1-v1_5p	MGSG_TRINITY_DN34447_c0_g1_i3,GEGO_TRINITY_DN125_c0_g1_i2,MGSG_TRINITY_DN16569_c0_g1_i7	0.001009761	445.65
Hsa-Mir-154-P8_5p,Hsa-Mir-3924_3p,Hsa-Mir-320-P1_3p,Hsa-Mir-320-P2a_3p,Hsa-Mir-320-P2b_3p,Hsa-Mir-320-P3_3p,Hsa-Mir-320-P4_3p,Hsa-Novel-3_5p,Hsa-Mir-154-P20-v2_3p	MGSG_TRINITY_DN4334_c0_g1_i3,GEGO_TRINITY_DN3735_c0_g1_i2,GEGO_TRINITY_DN3735_c0_g1_i1	0.001009761	445.65
Hsa-Mir-10-P1b-v2_5p,Hsa-Mir-10-P1c-v2_5p,Hsa-Mir-3924_3p,Hsa-Mir-154-P8_5p,Hsa-Mir-448_3p	MGSG_TRINITY_DN4334_c0_g1_i3,GEGO_TRINITY_DN3735_c0_g1_i2,GEGO_TRINITY_DN3735_c0_g1_i1	0.001009761	445.65
Hsa-Mir-506-P29_3p,Hsa-Mir-1323_5p,Hsa-Mir-10-P1b-v2_5p,Hsa-Mir-10-P1c-v2_5p,Hsa-Mir-3924_3p	MGSG_TRINITY_DN4334_c0_g1_i3,GEGO_TRINITY_DN3735_c0_g1_i2,GEGO_TRINITY_DN3735_c0_g1_i1	0.001009761	445.65
Hsa-Mir-10-P1b-v2_5p,Hsa-Mir-10-P1c-v2_5p,Hsa-Mir-3924_3p,Hsa-Mir-506-P29_3p,Hsa-Mir-1323_5p	MGSG_TRINITY_DN4334_c0_g1_i3,GEGO_TRINITY_DN3735_c0_g1_i2,GEGO_TRINITY_DN3735_c0_g1_i1	0.001009761	445.65
Hsa-Mir-96-P1_5p,Hsa-Mir-1271_5p,Hsa-Mir-9851_3p,Hsa-Mir-325_3p,Hsa-Mir-671_5p	MGSG_TRINITY_DN3536_c1_g1_i16,MGSG_TRINITY_DN1161_c1_g1_i3,MGSG_TRINITY_DN1161_c1_g1_i19	0.001009761	445.65
Hsa-Mir-325_3p,Hsa-Mir-671_5p,Hsa-Mir-96-P1_5p,Hsa-Mir-1271_5p,Hsa-Mir-9851_3p	MGSG_TRINITY_DN3536_c1_g1_i16,MGSG_TRINITY_DN1161_c1_g1_i3,MGSG_TRINITY_DN1161_c1_g1_i19	0.001009761	445.65
Hsa-Mir-506-P29_3p,Hsa-Mir-154-P20-v2_3p,Hsa-Mir-3924_3p,Hsa-Mir-448_3p	MGSG_TRINITY_DN4334_c0_g1_i3,GEGO_TRINITY_DN3735_c0_g1_i2,GEGO_TRINITY_DN3735_c0_g1_i1	0.001009761	445.65
Hsa-Mir-337-as_5p,Hsa-Mir-154-P9_3p,Hsa-Mir-154-P24_3p,Hsa-Mir-142-P1-v1_5p	MGSG_TRINITY_DN34447_c0_g1_i3,GEGO_TRINITY_DN125_c0_g1_i2,MGSG_TRINITY_DN16569_c0_g1_i7	0.001009761	445.65
Hsa-Mir-105-P1_5p,Hsa-Mir-105-P2_5p,Hsa-Mir-1323_5p,Hsa-Mir-335_3p,Hsa-Mir-2115_3p	MGSG_TRINITY_DN1251_c0_g1_i3,MGSG_TRINITY_DN4449_c0_g1_i1,MGSG_TRINITY_DN4449_c0_g1_i2	0.001009761	445.65
Hsa-Mir-3924_3p,Hsa-Mir-448_3p,Hsa-Mir-506-P29_3p,Hsa-Mir-154-P8_5p	MGSG_TRINITY_DN4334_c0_g1_i3,GEGO_TRINITY_DN3735_c0_g1_i2,GEGO_TRINITY_DN3735_c0_g1_i1	0.001009761	445.65
Hsa-Mir-154-P20-v1_3p,Hsa-Mir-378_3p,Hsa-Mir-29-P1b-v1_3p,Hsa-Mir-29-P1d-v1_3p,Hsa-Mir-29-P2b_3p,Hsa-Mir-29-P2d_3p,Hsa-Mir-154-P9_3p	MGSG_TRINITY_DN34447_c0_g1_i3,MGSG_TRINITY_DN34447_c0_g1_i4,GEGO_TRINITY_DN125_c0_g1_i2	0.001009761	445.65
Hsa-Mir-154-P8_5p,Hsa-Mir-448_3p,Hsa-Mir-506-P29_3p,Hsa-Mir-3924_3p	MGSG_TRINITY_DN4334_c0_g1_i3,GEGO_TRINITY_DN3735_c0_g1_i2,GEGO_TRINITY_DN3735_c0_g1_i1	0.001009761	445.65
Hsa-Mir-335_3p,Hsa-Mir-2115_3p,Hsa-Mir-105-P1_5p,Hsa-Mir-105-P2_5p,Hsa-Mir-1323_5p	MGSG_TRINITY_DN1251_c0_g1_i3,MGSG_TRINITY_DN4449_c0_g1_i1,MGSG_TRINITY_DN4449_c0_g1_i2	0.001009761	445.65
Hsa-Mir-29-P1b-v1_3p,Hsa-Mir-29-P1d-v1_3p,Hsa-Mir-29-P2b_3p,Hsa-Mir-29-P2d_3p,Hsa-Mir-378_3p,Hsa-Mir-154-P9_3p,Hsa-Mir-214-v1_3p,Hsa-Mir-3619_5p	MGSG_TRINITY_DN34447_c0_g1_i3,MGSG_TRINITY_DN34447_c0_g1_i4,GEGO_TRINITY_DN125_c0_g1_i2	0.001009761	445.65
Hsa-Mir-29-P1b-v1_3p,Hsa-Mir-29-P1d-v1_3p,Hsa-Mir-29-P2b_3p,Hsa-Mir-29-P2d_3p,Hsa-Mir-154-P9_3p,Hsa-Mir-154-P20-v1_3p,Hsa-Mir-378_3p	MGSG_TRINITY_DN34447_c0_g1_i3,MGSG_TRINITY_DN34447_c0_g1_i4,GEGO_TRINITY_DN125_c0_g1_i2	0.001009761	445.65
Hsa-Mir-378_3p,Hsa-Mir-154-P9_3p,Hsa-Mir-154-P20-v1_3p,Hsa-Mir-29-P1b-v1_3p,Hsa-Mir-29-P1d-v1_3p,Hsa-Mir-29-P2b_3p,Hsa-Mir-29-P2d_3p	MGSG_TRINITY_DN34447_c0_g1_i3,MGSG_TRINITY_DN34447_c0_g1_i4,GEGO_TRINITY_DN125_c0_g1_i2	0.001009761	445.65
Hsa-Mir-1287_5p,Hsa-Mir-4731_3p,Hsa-Mir-2355_3p,Hsa-Mir-154-P6_3p	MGSG_TRINITY_DN19057_c0_g1_i2,MGSG_TRINITY_DN19057_c0_g1_i3,MGSG_TRINITY_DN4904_c0_g1_i4	0.001009761	445.65
Hsa-Mir-4731_5p,Hsa-Mir-506-P9_5p,Hsa-Mir-320-P1_3p,Hsa-Mir-320-P2a_3p,Hsa-Mir-320-P2b_3p,Hsa-Mir-320-P3_3p,Hsa-Mir-320-P4_3p,Hsa-Novel-3_5p,Hsa-Mir-489-v1_3p	MGSG_TRINITY_DN6457_c0_g1_i6,MGSG_TRINITY_DN19057_c0_g1_i2,MGSG_TRINITY_DN19057_c0_g1_i3	0.001009761	424.4285714286
Hsa-Mir-154-P20-v1_3p,Hsa-Mir-142-P1-v1_5p,Hsa-Mir-1-P1_3p,Hsa-Mir-1-P2_3p,Hsa-Mir-1-P3_3p,Hsa-Mir-506-P2_3p	MGSG_TRINITY_DN34447_c0_g1_i3,GEGO_TRINITY_DN125_c0_g1_i2,MGSG_TRINITY_DN16569_c0_g1_i7	0.001009761	424.4285714286
Hsa-Mir-137-P1-v2_3p,Hsa-Mir-194-P1_5p,Hsa-Mir-194-P2_5p,Hsa-Mir-30-P1a_5p,Hsa-Mir-30-P1b_5p,Hsa-Mir-30-P1d_5p,Hsa-Mir-30-P2a_5p,Hsa-Mir-30-P2b_5p,Hsa-Mir-30-P2d_5p,Hsa-Mir-134_5p	GFVZ_TRINITY_DN439_c0_g1_i3,GEGO_TRINITY_DN245_c0_g1_i4,GEGO_TRINITY_DN245_c0_g1_i6	0.001009761	424.4285714286
Hsa-Mir-10-P1b-v2_5p,Hsa-Mir-10-P1c-v2_5p,Hsa-Mir-154-P20-v2_3p,Hsa-Mir-506-P29_3p,Hsa-Mir-320-P1_3p,Hsa-Mir-320-P2a_3p,Hsa-Mir-320-P2b_3p,Hsa-Mir-320-P3_3p,Hsa-Mir-320-P4_3p,Hsa-Novel-3_5p	MGSG_TRINITY_DN4334_c0_g1_i3,GEGO_TRINITY_DN3735_c0_g1_i2,GEGO_TRINITY_DN3735_c0_g1_i1	0.001009761	424.4285714286
Hsa-Mir-29-P1b-v1_3p,Hsa-Mir-29-P1d-v1_3p,Hsa-Mir-29-P2b_3p,Hsa-Mir-29-P2d_3p,Hsa-Mir-875_5p,Hsa-Mir-154-P20-v1_3p,Hsa-Mir-1-P1_3p,Hsa-Mir-1-P2_3p,Hsa-Mir-1-P3_3p	MGSG_TRINITY_DN34447_c0_g1_i3,MGSG_TRINITY_DN34447_c0_g1_i4,GEGO_TRINITY_DN125_c0_g1_i2	0.001009761	424.4285714286
Hsa-Mir-542-v1_3p,Hsa-Mir-95-P1_3p,Hsa-Mir-154-P6_3p,Hsa-Mir-3942_3p	MGSG_TRINITY_DN5659_c0_g1_i1,MGSG_TRINITY_DN15333_c0_g1_i3,MGSG_TRINITY_DN5659_c0_g1_i9	0.001009761	424.4285714286
Hsa-Mir-337-as_5p,Hsa-Mir-875_5p,Hsa-Mir-1-P1_3p,Hsa-Mir-1-P2_3p,Hsa-Mir-1-P3_3p,Hsa-Mir-506-P2_3p	MGSG_TRINITY_DN34447_c0_g1_i3,GEGO_TRINITY_DN125_c0_g1_i2,MGSG_TRINITY_DN16569_c0_g1_i7	0.001009761	424.4285714286
Hsa-Mir-337-as_5p,Hsa-Mir-142-P1-v1_5p,Hsa-Mir-1-P1_3p,Hsa-Mir-1-P2_3p,Hsa-Mir-1-P3_3p,Hsa-Mir-506-P2_3p	MGSG_TRINITY_DN34447_c0_g1_i3,GEGO_TRINITY_DN125_c0_g1_i2,MGSG_TRINITY_DN16569_c0_g1_i7	0.001009761	424.4285714286
Hsa-Mir-95-P1_3p,Hsa-Mir-488_3p,Hsa-Mir-154-P6_3p,Hsa-Mir-3942_3p	MGSG_TRINITY_DN5659_c0_g1_i1,MGSG_TRINITY_DN15333_c0_g1_i3,MGSG_TRINITY_DN5659_c0_g1_i9	0.001009761	424.4285714286
Hsa-Mir-2114_5p,Hsa-Mir-154-P1_5p,Hsa-Mir-154-P6_3p,Hsa-Mir-3942_3p	MGSG_TRINITY_DN5736_c0_g1_i2,MGSG_TRINITY_DN5659_c0_g1_i1,MGSG_TRINITY_DN5659_c0_g1_i9	0.001009761	424.4285714286
Hsa-Mir-154-P20-v2_3p,Hsa-Mir-448_3p,Hsa-Mir-506-P29_3p,Hsa-Mir-320-P1_3p,Hsa-Mir-320-P2a_3p,Hsa-Mir-320-P2b_3p,Hsa-Mir-320-P3_3p,Hsa-Mir-320-P4_3p,Hsa-Novel-3_5p	MGSG_TRINITY_DN4334_c0_g1_i3,GEGO_TRINITY_DN3735_c0_g1_i2,GEGO_TRINITY_DN3735_c0_g1_i1	0.001009761	424.4285714286
Hsa-Mir-6715_3p,Hsa-Mir-875_5p,Hsa-Mir-154-P20-v1_3p,Hsa-Mir-154-P9_3p	GEGO_TRINITY_DN125_c0_g1_i2,GEGO_TRINITY_DN125_c0_g1_i21,GEGO_TRINITY_DN125_c0_g1_i9	0.001009761	424.4285714286
Hsa-Mir-142-P1-v1_5p,Hsa-Mir-875_5p,Hsa-Mir-154-P20-v1_3p,Hsa-Mir-154-P9_3p	MGSG_TRINITY_DN34447_c0_g1_i3,GEGO_TRINITY_DN125_c0_g1_i2,MGSG_TRINITY_DN16569_c0_g1_i7	0.001009761	424.4285714286
Hsa-Mir-491_5p,Hsa-Mir-188-P1_5p,Hsa-Mir-188-P2_5p,Hsa-Mir-204-P1_5p,Hsa-Mir-204-P2_5p	GEGO_TRINITY_DN245_c0_g1_i4,GEGO_TRINITY_DN245_c0_g1_i6,GEGO_TRINITY_DN2758_c0_g2_i1	0.001009761	424.4285714286
Hsa-Mir-154-P20-v1_3p,Hsa-Mir-142-P1-v1_5p,Hsa-Mir-1-P1_3p,Hsa-Mir-1-P2_3p,Hsa-Mir-1-P3_3p,Hsa-Mir-875_5p	MGSG_TRINITY_DN34447_c0_g1_i3,GEGO_TRINITY_DN125_c0_g1_i2,MGSG_TRINITY_DN16569_c0_g1_i7	0.001009761	424.4285714286
Hsa-Mir-142-P1-v1_5p,Hsa-Mir-875_5p,Hsa-Mir-154-P20-v1_3p,Hsa-Mir-1-P1_3p,Hsa-Mir-1-P2_3p,Hsa-Mir-1-P3_3p	MGSG_TRINITY_DN34447_c0_g1_i3,GEGO_TRINITY_DN125_c0_g1_i2,MGSG_TRINITY_DN16569_c0_g1_i7	0.001009761	424.4285714286
Hsa-Mir-154-P8_5p,Hsa-Mir-154-P20-v2_3p,Hsa-Mir-506-P29_3p,Hsa-Mir-320-P1_3p,Hsa-Mir-320-P2a_3p,Hsa-Mir-320-P2b_3p,Hsa-Mir-320-P3_3p,Hsa-Mir-320-P4_3p,Hsa-Novel-3_5p	MGSG_TRINITY_DN4334_c0_g1_i3,GEGO_TRINITY_DN3735_c0_g1_i2,GEGO_TRINITY_DN3735_c0_g1_i1	0.001009761	424.4285714286
Hsa-Mir-1323_5p,Hsa-Mir-154-P20-v2_3p,Hsa-Mir-506-P29_3p,Hsa-Mir-320-P1_3p,Hsa-Mir-320-P2a_3p,Hsa-Mir-320-P2b_3p,Hsa-Mir-320-P3_3p,Hsa-Mir-320-P4_3p,Hsa-Novel-3_5p	MGSG_TRINITY_DN4334_c0_g1_i3,GEGO_TRINITY_DN3735_c0_g1_i2,GEGO_TRINITY_DN3735_c0_g1_i1	0.001009761	424.4285714286
Hsa-Mir-6715_3p,Hsa-Mir-875_5p,Hsa-Mir-154-P20-v1_3p,Hsa-Mir-1-P1_3p,Hsa-Mir-1-P2_3p,Hsa-Mir-1-P3_3p	GEGO_TRINITY_DN125_c0_g1_i2,GEGO_TRINITY_DN125_c0_g1_i21,GEGO_TRINITY_DN125_c0_g1_i9	0.001009761	424.4285714286
Hsa-Mir-320-P1_3p,Hsa-Mir-320-P2a_3p,Hsa-Mir-320-P2b_3p,Hsa-Mir-320-P3_3p,Hsa-Mir-320-P4_3p,Hsa-Novel-3_5p,Hsa-Mir-4731_5p,Hsa-Mir-489-v1_3p,Hsa-Mir-8-P2a_3p,Hsa-Mir-8-P2b_3p	MGSG_TRINITY_DN6457_c0_g1_i6,MGSG_TRINITY_DN19057_c0_g1_i2,MGSG_TRINITY_DN19057_c0_g1_i3	0.001009761	424.4285714286
Hsa-Mir-3136_5p,Hsa-Mir-194-P1_5p,Hsa-Mir-194-P2_5p,Hsa-Mir-30-P1a_5p,Hsa-Mir-30-P1b_5p,Hsa-Mir-30-P1d_5p,Hsa-Mir-30-P2a_5p,Hsa-Mir-30-P2b_5p,Hsa-Mir-30-P2d_5p,Hsa-Mir-134_5p	GFVZ_TRINITY_DN439_c0_g1_i3,GEGO_TRINITY_DN245_c0_g1_i4,GEGO_TRINITY_DN245_c0_g1_i6	0.001009761	424.4285714286
Hsa-Mir-337-as_5p,Hsa-Mir-142-P1-v1_5p,Hsa-Mir-1-P1_3p,Hsa-Mir-1-P2_3p,Hsa-Mir-1-P3_3p,Hsa-Mir-875_5p	MGSG_TRINITY_DN34447_c0_g1_i3,GEGO_TRINITY_DN125_c0_g1_i2,MGSG_TRINITY_DN16569_c0_g1_i7	0.001009761	424.4285714286
Hsa-Mir-29-P1b-v1_3p,Hsa-Mir-29-P1d-v1_3p,Hsa-Mir-29-P2b_3p,Hsa-Mir-29-P2d_3p,Hsa-Mir-875_5p,Hsa-Mir-154-P20-v1_3p,Hsa-Mir-154-P9_3p	MGSG_TRINITY_DN34447_c0_g1_i3,MGSG_TRINITY_DN34447_c0_g1_i4,GEGO_TRINITY_DN125_c0_g1_i2	0.001009761	424.4285714286
Hsa-Mir-122_5p,Hsa-Mir-489-v2_3p,Hsa-Mir-17-P1a_5p,Hsa-Mir-17-P1c_5p,Hsa-Mir-17-P1d_5p,Hsa-Mir-17-P4a_5p,Hsa-Mir-17-P4c_5p,Hsa-Mir-17-P4d_5p,Hsa-Mir-430-P19_3p,Hsa-Mir-430-P27a_3p,Hsa-Mir-430-P27b_3p,Hsa-Mir-590_3p	MGSG_TRINITY_DN10030_c0_g1_i8,GEGO_TRINITY_DN2540_c0_g1_i5,MGSG_TRINITY_DN10030_c0_g1_i5	0.001009761	424.4285714286
Hsa-Mir-542-v1_3p,Hsa-Mir-154-P6_3p,Hsa-Mir-3942_3p,Hsa-Mir-488_3p	MGSG_TRINITY_DN5659_c0_g1_i1,MGSG_TRINITY_DN15333_c0_g1_i3,MGSG_TRINITY_DN5659_c0_g1_i9	0.001009761	424.4285714286
Hsa-Mir-378_3p,Hsa-Mir-875_5p,Hsa-Mir-29-P1b-v1_3p,Hsa-Mir-29-P1d-v1_3p,Hsa-Mir-29-P2b_3p,Hsa-Mir-29-P2d_3p,Hsa-Mir-1-P1_3p,Hsa-Mir-1-P2_3p,Hsa-Mir-1-P3_3p	MGSG_TRINITY_DN34447_c0_g1_i3,MGSG_TRINITY_DN34447_c0_g1_i4,GEGO_TRINITY_DN125_c0_g1_i2	0.001009761	424.4285714286
Hsa-Mir-142-P1-v1_5p,Hsa-Mir-875_5p,Hsa-Mir-1-P1_3p,Hsa-Mir-1-P2_3p,Hsa-Mir-1-P3_3p,Hsa-Mir-506-P2_3p	MGSG_TRINITY_DN34447_c0_g1_i3,GEGO_TRINITY_DN125_c0_g1_i2,MGSG_TRINITY_DN16569_c0_g1_i7	0.001009761	424.4285714286
Hsa-Mir-214-v1_3p,Hsa-Mir-3619_5p,Hsa-Mir-875_5p,Hsa-Mir-154-P20-v1_3p,Hsa-Mir-1-P1_3p,Hsa-Mir-1-P2_3p,Hsa-Mir-1-P3_3p	MGSG_TRINITY_DN34447_c0_g1_i3,MGSG_TRINITY_DN34447_c0_g1_i4,GEGO_TRINITY_DN125_c0_g1_i2	0.001009761	424.4285714286
Hsa-Mir-214-v1_3p,Hsa-Mir-3619_5p,Hsa-Mir-875_5p,Hsa-Mir-154-P20-v1_3p,Hsa-Mir-154-P9_3p	MGSG_TRINITY_DN34447_c0_g1_i3,MGSG_TRINITY_DN34447_c0_g1_i4,GEGO_TRINITY_DN125_c0_g1_i2	0.001009761	424.4285714286
Hsa-Mir-103-P1_3p,Hsa-Mir-103-P2_3p,Hsa-Mir-103-P4_3p,Hsa-Mir-137-P1-v2_3p,Hsa-Mir-30-P1a_5p,Hsa-Mir-30-P1b_5p,Hsa-Mir-30-P1d_5p,Hsa-Mir-30-P2a_5p,Hsa-Mir-30-P2b_5p,Hsa-Mir-30-P2d_5p,Hsa-Mir-134_5p	GFVZ_TRINITY_DN439_c0_g1_i3,GEGO_TRINITY_DN245_c0_g1_i4,GEGO_TRINITY_DN245_c0_g1_i6	0.001009761	424.4285714286
Hsa-Mir-542-v1_3p,Hsa-Mir-95-P1_3p,Hsa-Mir-3942_3p,Hsa-Mir-488_3p	MGSG_TRINITY_DN5659_c0_g1_i1,MGSG_TRINITY_DN15333_c0_g1_i3,MGSG_TRINITY_DN5659_c0_g1_i9	0.001009761	424.4285714286
Hsa-Mir-430-P35a_3p,Hsa-Mir-430-P35b_3p,Hsa-Mir-430-P35c_3p,Hsa-Mir-34-P1_5p,Hsa-Mir-34-P2a_5p,Hsa-Mir-34-P2b_5p,Hsa-Mir-34-P3a-v1_5p,Hsa-Mir-34-P3b_5p,Hsa-Mir-34-P3c_5p,Hsa-Mir-218-P2_5p,Hsa-Mir-218-P4_5p,Hsa-Mir-23-P2_3p,Hsa-Mir-23-P3_3p	GFVZ_TRINITY_DN5986_c2_g1_i1,MGSG_TRINITY_DN4902_c0_g1_i5,MGSG_TRINITY_DN4902_c0_g1_i1	0.001009761	424.4285714286
Hsa-Mir-154-P9_3p,Hsa-Mir-875_5p,Hsa-Mir-154-P20-v1_3p,Hsa-Mir-1-P1_3p,Hsa-Mir-1-P2_3p,Hsa-Mir-1-P3_3p	MGSG_TRINITY_DN34447_c0_g1_i3,MGSG_TRINITY_DN34447_c0_g1_i4,GEGO_TRINITY_DN125_c0_g1_i2,MGSG_TRINITY_DN16569_c0_g1_i7,GEGO_TRINITY_DN125_c0_g1_i21,GEGO_TRINITY_DN125_c0_g1_i9	0.002019522	424.4285714286
Hsa-Mir-337-as_5p,Hsa-Mir-154-P20-v1_3p,Hsa-Mir-1-P1_3p,Hsa-Mir-1-P2_3p,Hsa-Mir-1-P3_3p,Hsa-Mir-506-P2_3p	MGSG_TRINITY_DN34447_c0_g1_i3,GEGO_TRINITY_DN125_c0_g1_i2,MGSG_TRINITY_DN16569_c0_g1_i7	0.001009761	424.4285714286
Hsa-Mir-154-P24_3p,Hsa-Mir-154-P20-v1_3p,Hsa-Mir-1-P1_3p,Hsa-Mir-1-P2_3p,Hsa-Mir-1-P3_3p,Hsa-Mir-506-P2_3p	MGSG_TRINITY_DN34447_c0_g1_i3,GEGO_TRINITY_DN125_c0_g1_i2,MGSG_TRINITY_DN16569_c0_g1_i7	0.001009761	424.4285714286
Hsa-Mir-337-as_5p,Hsa-Mir-875_5p,Hsa-Mir-154-P20-v1_3p,Hsa-Mir-154-P9_3p	MGSG_TRINITY_DN34447_c0_g1_i3,GEGO_TRINITY_DN125_c0_g1_i2,MGSG_TRINITY_DN16569_c0_g1_i7	0.001009761	424.4285714286
Hsa-Mir-337-as_5p,Hsa-Mir-142-P1-v1_5p,Hsa-Mir-154-P20-v1_3p,Hsa-Mir-154-P9_3p	MGSG_TRINITY_DN34447_c0_g1_i3,GEGO_TRINITY_DN125_c0_g1_i2,MGSG_TRINITY_DN16569_c0_g1_i7	0.001009761	424.4285714286
Hsa-Mir-214-v1_3p,Hsa-Mir-3619_5p,Hsa-Mir-875_5p,Hsa-Mir-29-P1b-v1_3p,Hsa-Mir-29-P1d-v1_3p,Hsa-Mir-29-P2b_3p,Hsa-Mir-29-P2d_3p,Hsa-Mir-1-P1_3p,Hsa-Mir-1-P2_3p,Hsa-Mir-1-P3_3p	MGSG_TRINITY_DN34447_c0_g1_i3,MGSG_TRINITY_DN34447_c0_g1_i4,GEGO_TRINITY_DN125_c0_g1_i2	0.001009761	424.4285714286
Hsa-Mir-154-P24_3p,Hsa-Mir-154-P20-v1_3p,Hsa-Mir-1-P1_3p,Hsa-Mir-1-P2_3p,Hsa-Mir-1-P3_3p,Hsa-Mir-875_5p	MGSG_TRINITY_DN34447_c0_g1_i3,GEGO_TRINITY_DN125_c0_g1_i2,MGSG_TRINITY_DN16569_c0_g1_i7	0.001009761	424.4285714286
Hsa-Mir-4731_5p,Hsa-Mir-506-P9_5p,Hsa-Mir-489-v1_3p,Hsa-Mir-8-P2a_3p,Hsa-Mir-8-P2b_3p	MGSG_TRINITY_DN6457_c0_g1_i6,MGSG_TRINITY_DN19057_c0_g1_i2,MGSG_TRINITY_DN19057_c0_g1_i3	0.001009761	424.4285714286
Hsa-Mir-378_3p,Hsa-Mir-1-P1_3p,Hsa-Mir-1-P2_3p,Hsa-Mir-1-P3_3p,Hsa-Mir-154-P20-v1_3p,Hsa-Mir-154-P9_3p	MGSG_TRINITY_DN34447_c0_g1_i3,MGSG_TRINITY_DN34447_c0_g1_i4,GEGO_TRINITY_DN125_c0_g1_i2	0.001009761	424.4285714286
Hsa-Mir-137-P1-v2_3p,Hsa-Mir-3136_5p,Hsa-Mir-30-P1a_5p,Hsa-Mir-30-P1b_5p,Hsa-Mir-30-P1d_5p,Hsa-Mir-30-P2a_5p,Hsa-Mir-30-P2b_5p,Hsa-Mir-30-P2d_5p,Hsa-Mir-134_5p	GFVZ_TRINITY_DN439_c0_g1_i3,GEGO_TRINITY_DN245_c0_g1_i4,GEGO_TRINITY_DN245_c0_g1_i6	0.001009761	424.4285714286
Hsa-Mir-337-as_5p,Hsa-Mir-154-P20-v1_3p,Hsa-Mir-1-P1_3p,Hsa-Mir-1-P2_3p,Hsa-Mir-1-P3_3p,Hsa-Mir-875_5p	MGSG_TRINITY_DN34447_c0_g1_i3,GEGO_TRINITY_DN125_c0_g1_i2,MGSG_TRINITY_DN16569_c0_g1_i7	0.001009761	424.4285714286
Hsa-Mir-338-P2-as_5p,Hsa-Mir-28-P1_3p,Hsa-Mir-223_3p,Hsa-Mir-506-P6b_5p	MGSG_TRINITY_DN2368_c0_g1_i1,GFVZ_TRINITY_DN15139_c3_g1_i2,MGSG_TRINITY_DN2368_c0_g1_i4	0.001009761	424.4285714286
Hsa-Mir-337-as_5p,Hsa-Mir-142-P1-v1_5p,Hsa-Mir-154-P20-v1_3p,Hsa-Mir-1-P1_3p,Hsa-Mir-1-P2_3p,Hsa-Mir-1-P3_3p	MGSG_TRINITY_DN34447_c0_g1_i3,GEGO_TRINITY_DN125_c0_g1_i2,MGSG_TRINITY_DN16569_c0_g1_i7	0.001009761	424.4285714286
Hsa-Mir-378_3p,Hsa-Mir-875_5p,Hsa-Mir-154-P20-v1_3p,Hsa-Mir-154-P9_3p	MGSG_TRINITY_DN34447_c0_g1_i3,MGSG_TRINITY_DN34447_c0_g1_i4,GEGO_TRINITY_DN125_c0_g1_i2	0.001009761	424.4285714286
Hsa-Mir-378_3p,Hsa-Mir-875_5p,Hsa-Mir-154-P20-v1_3p,Hsa-Mir-1-P1_3p,Hsa-Mir-1-P2_3p,Hsa-Mir-1-P3_3p	MGSG_TRINITY_DN34447_c0_g1_i3,MGSG_TRINITY_DN34447_c0_g1_i4,GEGO_TRINITY_DN125_c0_g1_i2	0.001009761	424.4285714286
Hsa-Mir-202_5p,Hsa-Mir-338-P2_3p,Hsa-Mir-873-v1_5p,Hsa-Mir-873-v2_5p	GEGO_TRINITY_DN7099_c0_g1_i1,MGSG_TRINITY_DN135624_c0_g1_i1,GEGO_TRINITY_DN7099_c0_g1_i3	0.001009761	424.4285714286
Hsa-Mir-337-as_5p,Hsa-Mir-875_5p,Hsa-Mir-154-P20-v1_3p,Hsa-Mir-1-P1_3p,Hsa-Mir-1-P2_3p,Hsa-Mir-1-P3_3p	MGSG_TRINITY_DN34447_c0_g1_i3,GEGO_TRINITY_DN125_c0_g1_i2,MGSG_TRINITY_DN16569_c0_g1_i7	0.001009761	424.4285714286
Hsa-Mir-154-P20-v1_3p,Hsa-Mir-154-P9_3p,Hsa-Mir-142-P1-v1_5p,Hsa-Mir-875_5p	MGSG_TRINITY_DN34447_c0_g1_i3,GEGO_TRINITY_DN125_c0_g1_i2,MGSG_TRINITY_DN16569_c0_g1_i7	0.001009761	424.4285714286
Hsa-Mir-154-P20-v1_3p,Hsa-Mir-154-P9_3p,Hsa-Mir-337-as_5p,Hsa-Mir-142-P1-v1_5p	MGSG_TRINITY_DN34447_c0_g1_i3,GEGO_TRINITY_DN125_c0_g1_i2,MGSG_TRINITY_DN16569_c0_g1_i7	0.001009761	424.4285714286
Hsa-Mir-154-P20-v1_3p,Hsa-Mir-154-P9_3p,Hsa-Mir-378_3p,Hsa-Mir-1-P1_3p,Hsa-Mir-1-P2_3p,Hsa-Mir-1-P3_3p	MGSG_TRINITY_DN34447_c0_g1_i3,MGSG_TRINITY_DN34447_c0_g1_i4,GEGO_TRINITY_DN125_c0_g1_i2	0.001009761	424.4285714286
Hsa-Mir-154-P20-v1_3p,Hsa-Mir-154-P9_3p,Hsa-Mir-378_3p,Hsa-Mir-875_5p	MGSG_TRINITY_DN34447_c0_g1_i3,MGSG_TRINITY_DN34447_c0_g1_i4,GEGO_TRINITY_DN125_c0_g1_i2	0.001009761	424.4285714286
Hsa-Mir-154-P20-v1_3p,Hsa-Mir-154-P9_3p,Hsa-Mir-337-as_5p,Hsa-Mir-875_5p	MGSG_TRINITY_DN34447_c0_g1_i3,GEGO_TRINITY_DN125_c0_g1_i2,MGSG_TRINITY_DN16569_c0_g1_i7	0.001009761	424.4285714286
Hsa-Mir-154-P20-v1_3p,Hsa-Mir-154-P9_3p,Hsa-Mir-6715_3p,Hsa-Mir-875_5p	GEGO_TRINITY_DN125_c0_g1_i2,GEGO_TRINITY_DN125_c0_g1_i21,GEGO_TRINITY_DN125_c0_g1_i9	0.001009761	424.4285714286
Hsa-Mir-154-P20-v1_3p,Hsa-Mir-154-P9_3p,Hsa-Mir-29-P1b-v1_3p,Hsa-Mir-29-P1d-v1_3p,Hsa-Mir-29-P2b_3p,Hsa-Mir-29-P2d_3p,Hsa-Mir-875_5p	MGSG_TRINITY_DN34447_c0_g1_i3,MGSG_TRINITY_DN34447_c0_g1_i4,GEGO_TRINITY_DN125_c0_g1_i2	0.001009761	424.4285714286
Hsa-Mir-154-P20-v1_3p,Hsa-Mir-154-P9_3p,Hsa-Mir-214-v1_3p,Hsa-Mir-3619_5p,Hsa-Mir-875_5p	MGSG_TRINITY_DN34447_c0_g1_i3,MGSG_TRINITY_DN34447_c0_g1_i4,GEGO_TRINITY_DN125_c0_g1_i2	0.001009761	424.4285714286
Hsa-Mir-154-P20-v1_3p,Hsa-Mir-1-P1_3p,Hsa-Mir-1-P2_3p,Hsa-Mir-1-P3_3p,Hsa-Mir-154-P9_3p,Hsa-Mir-875_5p	MGSG_TRINITY_DN34447_c0_g1_i3,MGSG_TRINITY_DN34447_c0_g1_i4,GEGO_TRINITY_DN125_c0_g1_i2,MGSG_TRINITY_DN16569_c0_g1_i7,GEGO_TRINITY_DN125_c0_g1_i21,GEGO_TRINITY_DN125_c0_g1_i9	0.002019522	424.4285714286
Hsa-Mir-506-P29_3p,Hsa-Mir-320-P1_3p,Hsa-Mir-320-P2a_3p,Hsa-Mir-320-P2b_3p,Hsa-Mir-320-P3_3p,Hsa-Mir-320-P4_3p,Hsa-Novel-3_5p,Hsa-Mir-1323_5p,Hsa-Mir-154-P20-v2_3p	MGSG_TRINITY_DN4334_c0_g1_i3,GEGO_TRINITY_DN3735_c0_g1_i2,GEGO_TRINITY_DN3735_c0_g1_i1	0.001009761	424.4285714286
Hsa-Mir-873-v1_5p,Hsa-Mir-873-v2_5p,Hsa-Mir-202_5p,Hsa-Mir-338-P2_3p	GEGO_TRINITY_DN7099_c0_g1_i1,MGSG_TRINITY_DN135624_c0_g1_i1,GEGO_TRINITY_DN7099_c0_g1_i3	0.001009761	424.4285714286
Hsa-Mir-1-P1_3p,Hsa-Mir-1-P2_3p,Hsa-Mir-1-P3_3p,Hsa-Mir-506-P2_3p,Hsa-Mir-337-as_5p,Hsa-Mir-154-P20-v1_3p	MGSG_TRINITY_DN34447_c0_g1_i3,GEGO_TRINITY_DN125_c0_g1_i2,MGSG_TRINITY_DN16569_c0_g1_i7	0.001009761	424.4285714286
Hsa-Mir-506-P29_3p,Hsa-Mir-320-P1_3p,Hsa-Mir-320-P2a_3p,Hsa-Mir-320-P2b_3p,Hsa-Mir-320-P3_3p,Hsa-Mir-320-P4_3p,Hsa-Novel-3_5p,Hsa-Mir-154-P8_5p,Hsa-Mir-154-P20-v2_3p	MGSG_TRINITY_DN4334_c0_g1_i3,GEGO_TRINITY_DN3735_c0_g1_i2,GEGO_TRINITY_DN3735_c0_g1_i1	0.001009761	424.4285714286
Hsa-Mir-320-P1_3p,Hsa-Mir-320-P2a_3p,Hsa-Mir-320-P2b_3p,Hsa-Mir-320-P3_3p,Hsa-Mir-320-P4_3p,Hsa-Novel-3_5p,Hsa-Mir-489-v1_3p,Hsa-Mir-4731_5p,Hsa-Mir-506-P9_5p	MGSG_TRINITY_DN6457_c0_g1_i6,MGSG_TRINITY_DN19057_c0_g1_i2,MGSG_TRINITY_DN19057_c0_g1_i3	0.001009761	424.4285714286
Hsa-Mir-506-P29_3p,Hsa-Mir-320-P1_3p,Hsa-Mir-320-P2a_3p,Hsa-Mir-320-P2b_3p,Hsa-Mir-320-P3_3p,Hsa-Mir-320-P4_3p,Hsa-Novel-3_5p,Hsa-Mir-10-P1b-v2_5p,Hsa-Mir-10-P1c-v2_5p,Hsa-Mir-154-P20-v2_3p	MGSG_TRINITY_DN4334_c0_g1_i3,GEGO_TRINITY_DN3735_c0_g1_i2,GEGO_TRINITY_DN3735_c0_g1_i1	0.001009761	424.4285714286
Hsa-Mir-489-v1_3p,Hsa-Mir-8-P2a_3p,Hsa-Mir-8-P2b_3p,Hsa-Mir-320-P1_3p,Hsa-Mir-320-P2a_3p,Hsa-Mir-320-P2b_3p,Hsa-Mir-320-P3_3p,Hsa-Mir-320-P4_3p,Hsa-Novel-3_5p,Hsa-Mir-4731_5p	MGSG_TRINITY_DN6457_c0_g1_i6,MGSG_TRINITY_DN19057_c0_g1_i2,MGSG_TRINITY_DN19057_c0_g1_i3	0.001009761	424.4285714286
Hsa-Mir-1-P1_3p,Hsa-Mir-1-P2_3p,Hsa-Mir-1-P3_3p,Hsa-Mir-506-P2_3p,Hsa-Mir-337-as_5p,Hsa-Mir-875_5p	MGSG_TRINITY_DN34447_c0_g1_i3,GEGO_TRINITY_DN125_c0_g1_i2,MGSG_TRINITY_DN16569_c0_g1_i7	0.001009761	424.4285714286
Hsa-Mir-154-P20-v1_3p,Hsa-Mir-1-P1_3p,Hsa-Mir-1-P2_3p,Hsa-Mir-1-P3_3p,Hsa-Mir-337-as_5p,Hsa-Mir-142-P1-v1_5p	MGSG_TRINITY_DN34447_c0_g1_i3,GEGO_TRINITY_DN125_c0_g1_i2,MGSG_TRINITY_DN16569_c0_g1_i7	0.001009761	424.4285714286
Hsa-Mir-506-P29_3p,Hsa-Mir-320-P1_3p,Hsa-Mir-320-P2a_3p,Hsa-Mir-320-P2b_3p,Hsa-Mir-320-P3_3p,Hsa-Mir-320-P4_3p,Hsa-Novel-3_5p,Hsa-Mir-154-P20-v2_3p,Hsa-Mir-448_3p	MGSG_TRINITY_DN4334_c0_g1_i3,GEGO_TRINITY_DN3735_c0_g1_i2,GEGO_TRINITY_DN3735_c0_g1_i1	0.001009761	424.4285714286
Hsa-Mir-30-P1a_5p,Hsa-Mir-30-P1b_5p,Hsa-Mir-30-P1d_5p,Hsa-Mir-30-P2a_5p,Hsa-Mir-30-P2b_5p,Hsa-Mir-30-P2d_5p,Hsa-Mir-134_5p,Hsa-Mir-3136_5p,Hsa-Mir-194-P1_5p,Hsa-Mir-194-P2_5p	GFVZ_TRINITY_DN439_c0_g1_i3,GEGO_TRINITY_DN245_c0_g1_i4,GEGO_TRINITY_DN245_c0_g1_i6	0.001009761	424.4285714286
Hsa-Mir-154-P6_3p,Hsa-Mir-3942_3p,Hsa-Mir-542-v1_3p,Hsa-Mir-95-P1_3p	MGSG_TRINITY_DN5659_c0_g1_i1,MGSG_TRINITY_DN15333_c0_g1_i3,MGSG_TRINITY_DN5659_c0_g1_i9	0.001009761	424.4285714286
Hsa-Mir-154-P20-v1_3p,Hsa-Mir-1-P1_3p,Hsa-Mir-1-P2_3p,Hsa-Mir-1-P3_3p,Hsa-Mir-337-as_5p,Hsa-Mir-875_5p	MGSG_TRINITY_DN34447_c0_g1_i3,GEGO_TRINITY_DN125_c0_g1_i2,MGSG_TRINITY_DN16569_c0_g1_i7	0.001009761	424.4285714286
Hsa-Mir-1-P1_3p,Hsa-Mir-1-P2_3p,Hsa-Mir-1-P3_3p,Hsa-Mir-875_5p,Hsa-Mir-337-as_5p,Hsa-Mir-154-P20-v1_3p	MGSG_TRINITY_DN34447_c0_g1_i3,GEGO_TRINITY_DN125_c0_g1_i2,MGSG_TRINITY_DN16569_c0_g1_i7	0.001009761	424.4285714286
Hsa-Mir-154-P6_3p,Hsa-Mir-3942_3p,Hsa-Mir-2114_5p,Hsa-Mir-154-P1_5p	MGSG_TRINITY_DN5736_c0_g1_i2,MGSG_TRINITY_DN5659_c0_g1_i1,MGSG_TRINITY_DN5659_c0_g1_i9	0.001009761	424.4285714286
Hsa-Mir-30-P1a_5p,Hsa-Mir-30-P1b_5p,Hsa-Mir-30-P1d_5p,Hsa-Mir-30-P2a_5p,Hsa-Mir-30-P2b_5p,Hsa-Mir-30-P2d_5p,Hsa-Mir-134_5p,Hsa-Mir-137-P1-v2_3p,Hsa-Mir-194-P1_5p,Hsa-Mir-194-P2_5p	GFVZ_TRINITY_DN439_c0_g1_i3,GEGO_TRINITY_DN245_c0_g1_i4,GEGO_TRINITY_DN245_c0_g1_i6	0.001009761	424.4285714286
Hsa-Mir-154-P20-v1_3p,Hsa-Mir-1-P1_3p,Hsa-Mir-1-P2_3p,Hsa-Mir-1-P3_3p,Hsa-Mir-214-v1_3p,Hsa-Mir-3619_5p,Hsa-Mir-875_5p	MGSG_TRINITY_DN34447_c0_g1_i3,MGSG_TRINITY_DN34447_c0_g1_i4,GEGO_TRINITY_DN125_c0_g1_i2	0.001009761	424.4285714286
Hsa-Mir-218-P2_5p,Hsa-Mir-218-P4_5p,Hsa-Mir-23-P2_3p,Hsa-Mir-23-P3_3p,Hsa-Mir-430-P35a_3p,Hsa-Mir-430-P35b_3p,Hsa-Mir-430-P35c_3p,Hsa-Mir-34-P1_5p,Hsa-Mir-34-P2a_5p,Hsa-Mir-34-P2b_5p,Hsa-Mir-34-P3a-v1_5p,Hsa-Mir-34-P3b_5p,Hsa-Mir-34-P3c_5p	GFVZ_TRINITY_DN5986_c2_g1_i1,MGSG_TRINITY_DN4902_c0_g1_i5,MGSG_TRINITY_DN4902_c0_g1_i1	0.001009761	424.4285714286
Hsa-Mir-223_3p,Hsa-Mir-506-P6b_5p,Hsa-Mir-338-P2-as_5p,Hsa-Mir-28-P1_3p	MGSG_TRINITY_DN2368_c0_g1_i1,GFVZ_TRINITY_DN15139_c3_g1_i2,MGSG_TRINITY_DN2368_c0_g1_i4	0.001009761	424.4285714286
Hsa-Mir-30-P1a_5p,Hsa-Mir-30-P1b_5p,Hsa-Mir-30-P1d_5p,Hsa-Mir-30-P2a_5p,Hsa-Mir-30-P2b_5p,Hsa-Mir-30-P2d_5p,Hsa-Mir-134_5p,Hsa-Mir-103-P1_3p,Hsa-Mir-103-P2_3p,Hsa-Mir-103-P4_3p,Hsa-Mir-137-P1-v2_3p	GFVZ_TRINITY_DN439_c0_g1_i3,GEGO_TRINITY_DN245_c0_g1_i4,GEGO_TRINITY_DN245_c0_g1_i6	0.001009761	424.4285714286
Hsa-Mir-1-P1_3p,Hsa-Mir-1-P2_3p,Hsa-Mir-1-P3_3p,Hsa-Mir-506-P2_3p,Hsa-Mir-154-P24_3p,Hsa-Mir-154-P20-v1_3p	MGSG_TRINITY_DN34447_c0_g1_i3,GEGO_TRINITY_DN125_c0_g1_i2,MGSG_TRINITY_DN16569_c0_g1_i7	0.001009761	424.4285714286
Hsa-Mir-30-P1a_5p,Hsa-Mir-30-P1b_5p,Hsa-Mir-30-P1d_5p,Hsa-Mir-30-P2a_5p,Hsa-Mir-30-P2b_5p,Hsa-Mir-30-P2d_5p,Hsa-Mir-134_5p,Hsa-Mir-137-P1-v2_3p,Hsa-Mir-3136_5p	GFVZ_TRINITY_DN439_c0_g1_i3,GEGO_TRINITY_DN245_c0_g1_i4,GEGO_TRINITY_DN245_c0_g1_i6	0.001009761	424.4285714286
Hsa-Mir-1-P1_3p,Hsa-Mir-1-P2_3p,Hsa-Mir-1-P3_3p,Hsa-Mir-875_5p,Hsa-Mir-154-P24_3p,Hsa-Mir-154-P20-v1_3p	MGSG_TRINITY_DN34447_c0_g1_i3,GEGO_TRINITY_DN125_c0_g1_i2,MGSG_TRINITY_DN16569_c0_g1_i7	0.001009761	424.4285714286
Hsa-Mir-489-v1_3p,Hsa-Mir-8-P2a_3p,Hsa-Mir-8-P2b_3p,Hsa-Mir-4731_5p,Hsa-Mir-506-P9_5p	MGSG_TRINITY_DN6457_c0_g1_i6,MGSG_TRINITY_DN19057_c0_g1_i2,MGSG_TRINITY_DN19057_c0_g1_i3	0.001009761	424.4285714286
Hsa-Mir-3942_3p,Hsa-Mir-488_3p,Hsa-Mir-542-v1_3p,Hsa-Mir-95-P1_3p	MGSG_TRINITY_DN5659_c0_g1_i1,MGSG_TRINITY_DN15333_c0_g1_i3,MGSG_TRINITY_DN5659_c0_g1_i9	0.001009761	424.4285714286
Hsa-Mir-29-P1b-v1_3p,Hsa-Mir-29-P1d-v1_3p,Hsa-Mir-29-P2b_3p,Hsa-Mir-29-P2d_3p,Hsa-Mir-1-P1_3p,Hsa-Mir-1-P2_3p,Hsa-Mir-1-P3_3p,Hsa-Mir-214-v1_3p,Hsa-Mir-3619_5p,Hsa-Mir-875_5p	MGSG_TRINITY_DN34447_c0_g1_i3,MGSG_TRINITY_DN34447_c0_g1_i4,GEGO_TRINITY_DN125_c0_g1_i2	0.001009761	424.4285714286
Hsa-Mir-154-P20-v1_3p,Hsa-Mir-1-P1_3p,Hsa-Mir-1-P2_3p,Hsa-Mir-1-P3_3p,Hsa-Mir-6715_3p,Hsa-Mir-875_5p	GEGO_TRINITY_DN125_c0_g1_i2,GEGO_TRINITY_DN125_c0_g1_i21,GEGO_TRINITY_DN125_c0_g1_i9	0.001009761	424.4285714286
Hsa-Mir-154-P6_3p,Hsa-Mir-3942_3p,Hsa-Mir-95-P1_3p,Hsa-Mir-488_3p	MGSG_TRINITY_DN5659_c0_g1_i1,MGSG_TRINITY_DN15333_c0_g1_i3,MGSG_TRINITY_DN5659_c0_g1_i9	0.001009761	424.4285714286
Hsa-Mir-1-P1_3p,Hsa-Mir-1-P2_3p,Hsa-Mir-1-P3_3p,Hsa-Mir-506-P2_3p,Hsa-Mir-154-P20-v1_3p,Hsa-Mir-142-P1-v1_5p	MGSG_TRINITY_DN34447_c0_g1_i3,GEGO_TRINITY_DN125_c0_g1_i2,MGSG_TRINITY_DN16569_c0_g1_i7	0.001009761	424.4285714286
Hsa-Mir-29-P1b-v1_3p,Hsa-Mir-29-P1d-v1_3p,Hsa-Mir-29-P2b_3p,Hsa-Mir-29-P2d_3p,Hsa-Mir-1-P1_3p,Hsa-Mir-1-P2_3p,Hsa-Mir-1-P3_3p,Hsa-Mir-378_3p,Hsa-Mir-875_5p	MGSG_TRINITY_DN34447_c0_g1_i3,MGSG_TRINITY_DN34447_c0_g1_i4,GEGO_TRINITY_DN125_c0_g1_i2	0.001009761	424.4285714286
Hsa-Mir-1-P1_3p,Hsa-Mir-1-P2_3p,Hsa-Mir-1-P3_3p,Hsa-Mir-506-P2_3p,Hsa-Mir-337-as_5p,Hsa-Mir-142-P1-v1_5p	MGSG_TRINITY_DN34447_c0_g1_i3,GEGO_TRINITY_DN125_c0_g1_i2,MGSG_TRINITY_DN16569_c0_g1_i7	0.001009761	424.4285714286
Hsa-Mir-1-P1_3p,Hsa-Mir-1-P2_3p,Hsa-Mir-1-P3_3p,Hsa-Mir-875_5p,Hsa-Mir-337-as_5p,Hsa-Mir-142-P1-v1_5p	MGSG_TRINITY_DN34447_c0_g1_i3,GEGO_TRINITY_DN125_c0_g1_i2,MGSG_TRINITY_DN16569_c0_g1_i7	0.001009761	424.4285714286
Hsa-Mir-1-P1_3p,Hsa-Mir-1-P2_3p,Hsa-Mir-1-P3_3p,Hsa-Mir-875_5p,Hsa-Mir-154-P20-v1_3p,Hsa-Mir-142-P1-v1_5p	MGSG_TRINITY_DN34447_c0_g1_i3,GEGO_TRINITY_DN125_c0_g1_i2,MGSG_TRINITY_DN16569_c0_g1_i7	0.001009761	424.4285714286
Hsa-Mir-154-P20-v1_3p,Hsa-Mir-1-P1_3p,Hsa-Mir-1-P2_3p,Hsa-Mir-1-P3_3p,Hsa-Mir-142-P1-v1_5p,Hsa-Mir-875_5p	MGSG_TRINITY_DN34447_c0_g1_i3,GEGO_TRINITY_DN125_c0_g1_i2,MGSG_TRINITY_DN16569_c0_g1_i7	0.001009761	424.4285714286
Hsa-Mir-3942_3p,Hsa-Mir-488_3p,Hsa-Mir-542-v1_3p,Hsa-Mir-154-P6_3p	MGSG_TRINITY_DN5659_c0_g1_i1,MGSG_TRINITY_DN15333_c0_g1_i3,MGSG_TRINITY_DN5659_c0_g1_i9	0.001009761	424.4285714286
Hsa-Mir-17-P1a_5p,Hsa-Mir-17-P1c_5p,Hsa-Mir-17-P1d_5p,Hsa-Mir-17-P4a_5p,Hsa-Mir-17-P4c_5p,Hsa-Mir-17-P4d_5p,Hsa-Mir-430-P19_3p,Hsa-Mir-430-P27a_3p,Hsa-Mir-430-P27b_3p,Hsa-Mir-590_3p,Hsa-Mir-122_5p,Hsa-Mir-489-v2_3p	MGSG_TRINITY_DN10030_c0_g1_i8,GEGO_TRINITY_DN2540_c0_g1_i5,MGSG_TRINITY_DN10030_c0_g1_i5	0.001009761	424.4285714286
Hsa-Mir-154-P20-v1_3p,Hsa-Mir-1-P1_3p,Hsa-Mir-1-P2_3p,Hsa-Mir-1-P3_3p,Hsa-Mir-378_3p,Hsa-Mir-875_5p	MGSG_TRINITY_DN34447_c0_g1_i3,MGSG_TRINITY_DN34447_c0_g1_i4,GEGO_TRINITY_DN125_c0_g1_i2	0.001009761	424.4285714286
Hsa-Mir-154-P20-v1_3p,Hsa-Mir-1-P1_3p,Hsa-Mir-1-P2_3p,Hsa-Mir-1-P3_3p,Hsa-Mir-29-P1b-v1_3p,Hsa-Mir-29-P1d-v1_3p,Hsa-Mir-29-P2b_3p,Hsa-Mir-29-P2d_3p,Hsa-Mir-875_5p	MGSG_TRINITY_DN34447_c0_g1_i3,MGSG_TRINITY_DN34447_c0_g1_i4,GEGO_TRINITY_DN125_c0_g1_i2	0.001009761	424.4285714286
Hsa-Mir-188-P2_5p,Hsa-Mir-204-P1_5p,Hsa-Mir-204-P2_5p,Hsa-Mir-491_5p,Hsa-Mir-188-P1_5p	GEGO_TRINITY_DN245_c0_g1_i4,GEGO_TRINITY_DN245_c0_g1_i6,GEGO_TRINITY_DN2758_c0_g2_i1	0.001009761	424.4285714286
Hsa-Mir-1-P1_3p,Hsa-Mir-1-P2_3p,Hsa-Mir-1-P3_3p,Hsa-Mir-506-P2_3p,Hsa-Mir-142-P1-v1_5p,Hsa-Mir-875_5p	MGSG_TRINITY_DN34447_c0_g1_i3,GEGO_TRINITY_DN125_c0_g1_i2,MGSG_TRINITY_DN16569_c0_g1_i7	0.001009761	424.4285714286
Hsa-Mir-154-P9_3p,Hsa-Mir-875_5p,Hsa-Mir-154-P20-v1_3p,Hsa-Mir-30-P1a_5p,Hsa-Mir-30-P1b_5p,Hsa-Mir-30-P1d_5p,Hsa-Mir-30-P2a_5p,Hsa-Mir-30-P2b_5p,Hsa-Mir-30-P2d_5p	GEGO_TRINITY_DN125_c0_g1_i2,MGSG_TRINITY_DN16569_c0_g1_i7,GEGO_TRINITY_DN125_c0_g1_i21,GEGO_TRINITY_DN125_c0_g1_i9	0.001346348	396.1333333333
Hsa-Mir-154-P20-v1_3p,Hsa-Mir-30-P1a_5p,Hsa-Mir-30-P1b_5p,Hsa-Mir-30-P1d_5p,Hsa-Mir-30-P2a_5p,Hsa-Mir-30-P2b_5p,Hsa-Mir-30-P2d_5p,Hsa-Mir-154-P9_3p,Hsa-Mir-875_5p	GEGO_TRINITY_DN125_c0_g1_i2,MGSG_TRINITY_DN16569_c0_g1_i7,GEGO_TRINITY_DN125_c0_g1_i21,GEGO_TRINITY_DN125_c0_g1_i9	0.001346348	396.1333333333
Hsa-Mir-124-P1-v1_3p,Hsa-Mir-124-P2-v1_3p,Hsa-Mir-124-P3-v1_3p,Hsa-Mir-605-v2_3p,Hsa-Mir-362-P1_5p,Hsa-Mir-561_5p,Hsa-Mir-4766_5p	MGSG_TRINITY_DN2786_c0_g1_i1,MGSG_TRINITY_DN9557_c0_g1_i4,GFVZ_TRINITY_DN34490_c0_g1_i1	0.001009761	371.375
Hsa-Mir-154-P9_3p,Hsa-Mir-875_5p,Hsa-Mir-154-P20-v1_3p,Hsa-Mir-378_3p	MGSG_TRINITY_DN34447_c0_g1_i3,MGSG_TRINITY_DN34447_c0_g1_i4,GEGO_TRINITY_DN125_c0_g1_i2	0.001009761	371.375
Hsa-Mir-6715_3p,Hsa-Mir-1-P1_3p,Hsa-Mir-1-P2_3p,Hsa-Mir-1-P3_3p,Hsa-Mir-154-P20-v1_3p,Hsa-Mir-875_5p	GEGO_TRINITY_DN125_c0_g1_i2,GEGO_TRINITY_DN125_c0_g1_i21,GEGO_TRINITY_DN125_c0_g1_i9	0.001009761	371.375
Hsa-Mir-154-P20-v1_3p,Hsa-Mir-875_5p,Hsa-Mir-6715_3p,Hsa-Mir-1-P1_3p,Hsa-Mir-1-P2_3p,Hsa-Mir-1-P3_3p	GEGO_TRINITY_DN125_c0_g1_i2,GEGO_TRINITY_DN125_c0_g1_i21,GEGO_TRINITY_DN125_c0_g1_i9	0.001009761	371.375
Hsa-Mir-1277_5p,Hsa-Mir-448_3p,Hsa-Mir-506-P29_3p,Hsa-Mir-154-P20-v2_3p	MGSG_TRINITY_DN4334_c0_g1_i3,GEGO_TRINITY_DN3735_c0_g1_i2,GEGO_TRINITY_DN3735_c0_g1_i1	0.001009761	371.375
Hsa-Mir-430-P1_3p,Hsa-Mir-430-P2_3p,Hsa-Mir-430-P3_3p,Hsa-Mir-430-P4_3p,Hsa-Mir-430-P6_3p,Hsa-Mir-430-P7_3p,Hsa-Mir-430-P21_3p,Hsa-Mir-430-P22_3p,Hsa-Mir-430-P23_3p,Hsa-Mir-430-P24_3p,Hsa-Mir-430-P25_3p,Hsa-Mir-430-P26_3p,Hsa-Mir-506-P9_5p,Hsa-Mir-320-P1_3p,Hsa-Mir-320-P2a_3p,Hsa-Mir-320-P2b_3p,Hsa-Mir-320-P3_3p,Hsa-Mir-320-P4_3p,Hsa-Novel-3_5p,Hsa-Mir-4731_5p	MGSG_TRINITY_DN6457_c0_g1_i6,MGSG_TRINITY_DN19057_c0_g1_i2,MGSG_TRINITY_DN19057_c0_g1_i3	0.001009761	371.375
Hsa-Mir-430-P1_3p,Hsa-Mir-430-P2_3p,Hsa-Mir-430-P3_3p,Hsa-Mir-430-P4_3p,Hsa-Mir-430-P6_3p,Hsa-Mir-430-P7_3p,Hsa-Mir-430-P21_3p,Hsa-Mir-430-P22_3p,Hsa-Mir-430-P23_3p,Hsa-Mir-430-P24_3p,Hsa-Mir-430-P25_3p,Hsa-Mir-430-P26_3p,Hsa-Mir-4731_5p,Hsa-Mir-320-P1_3p,Hsa-Mir-320-P2a_3p,Hsa-Mir-320-P2b_3p,Hsa-Mir-320-P3_3p,Hsa-Mir-320-P4_3p,Hsa-Novel-3_5p,Hsa-Mir-506-P9_5p	MGSG_TRINITY_DN6457_c0_g1_i6,MGSG_TRINITY_DN19057_c0_g1_i2,MGSG_TRINITY_DN19057_c0_g1_i3	0.001009761	371.375
Hsa-Mir-320-P1_3p,Hsa-Mir-320-P2a_3p,Hsa-Mir-320-P2b_3p,Hsa-Mir-320-P3_3p,Hsa-Mir-320-P4_3p,Hsa-Novel-3_5p,Hsa-Mir-506-P9_5p,Hsa-Mir-430-P1_3p,Hsa-Mir-430-P2_3p,Hsa-Mir-430-P3_3p,Hsa-Mir-430-P4_3p,Hsa-Mir-430-P6_3p,Hsa-Mir-430-P7_3p,Hsa-Mir-430-P21_3p,Hsa-Mir-430-P22_3p,Hsa-Mir-430-P23_3p,Hsa-Mir-430-P24_3p,Hsa-Mir-430-P25_3p,Hsa-Mir-430-P26_3p,Hsa-Mir-4731_5p	MGSG_TRINITY_DN6457_c0_g1_i6,MGSG_TRINITY_DN19057_c0_g1_i2,MGSG_TRINITY_DN19057_c0_g1_i3	0.001009761	371.375
Hsa-Mir-320-P1_3p,Hsa-Mir-320-P2a_3p,Hsa-Mir-320-P2b_3p,Hsa-Mir-320-P3_3p,Hsa-Mir-320-P4_3p,Hsa-Novel-3_5p,Hsa-Mir-4731_5p,Hsa-Mir-430-P1_3p,Hsa-Mir-430-P2_3p,Hsa-Mir-430-P3_3p,Hsa-Mir-430-P4_3p,Hsa-Mir-430-P6_3p,Hsa-Mir-430-P7_3p,Hsa-Mir-430-P21_3p,Hsa-Mir-430-P22_3p,Hsa-Mir-430-P23_3p,Hsa-Mir-430-P24_3p,Hsa-Mir-430-P25_3p,Hsa-Mir-430-P26_3p,Hsa-Mir-506-P9_5p	MGSG_TRINITY_DN6457_c0_g1_i6,MGSG_TRINITY_DN19057_c0_g1_i2,MGSG_TRINITY_DN19057_c0_g1_i3	0.001009761	371.375
Hsa-Mir-506-P29_3p,Hsa-Mir-154-P20-v2_3p,Hsa-Mir-1277_5p,Hsa-Mir-448_3p	MGSG_TRINITY_DN4334_c0_g1_i3,GEGO_TRINITY_DN3735_c0_g1_i2,GEGO_TRINITY_DN3735_c0_g1_i1	0.001009761	371.375
Hsa-Mir-10-P1b-v2_5p,Hsa-Mir-10-P1c-v2_5p,Hsa-Mir-320-P1_3p,Hsa-Mir-320-P2a_3p,Hsa-Mir-320-P2b_3p,Hsa-Mir-320-P3_3p,Hsa-Mir-320-P4_3p,Hsa-Novel-3_5p,Hsa-Mir-506-P29_3p,Hsa-Mir-448_3p	MGSG_TRINITY_DN4334_c0_g1_i3,GEGO_TRINITY_DN3735_c0_g1_i2,GEGO_TRINITY_DN3735_c0_g1_i1	0.001009761	371.375
Hsa-Mir-10-P1b-v2_5p,Hsa-Mir-10-P1c-v2_5p,Hsa-Mir-1323_5p,Hsa-Mir-320-P1_3p,Hsa-Mir-320-P2a_3p,Hsa-Mir-320-P2b_3p,Hsa-Mir-320-P3_3p,Hsa-Mir-320-P4_3p,Hsa-Novel-3_5p,Hsa-Mir-154-P20-v2_3p	MGSG_TRINITY_DN4334_c0_g1_i3,GEGO_TRINITY_DN3735_c0_g1_i2,GEGO_TRINITY_DN3735_c0_g1_i1	0.001009761	371.375
Hsa-Mir-506-P29_3p,Hsa-Mir-154-P8_5p,Hsa-Mir-10-P1b-v2_5p,Hsa-Mir-10-P1c-v2_5p,Hsa-Mir-320-P1_3p,Hsa-Mir-320-P2a_3p,Hsa-Mir-320-P2b_3p,Hsa-Mir-320-P3_3p,Hsa-Mir-320-P4_3p,Hsa-Novel-3_5p	MGSG_TRINITY_DN4334_c0_g1_i3,GEGO_TRINITY_DN3735_c0_g1_i2,GEGO_TRINITY_DN3735_c0_g1_i1	0.001009761	371.375
Hsa-Mir-506-P29_3p,Hsa-Mir-448_3p,Hsa-Mir-10-P1b-v2_5p,Hsa-Mir-10-P1c-v2_5p,Hsa-Mir-320-P1_3p,Hsa-Mir-320-P2a_3p,Hsa-Mir-320-P2b_3p,Hsa-Mir-320-P3_3p,Hsa-Mir-320-P4_3p,Hsa-Novel-3_5p	MGSG_TRINITY_DN4334_c0_g1_i3,GEGO_TRINITY_DN3735_c0_g1_i2,GEGO_TRINITY_DN3735_c0_g1_i1	0.001009761	371.375
Hsa-Mir-133-P1-v2_3p,Hsa-Mir-133-P2-v2_3p,Hsa-Mir-133-P3-v2_3p,Hsa-Mir-154-P4a_3p,Hsa-Mir-154-P4b_3p,Hsa-Mir-1323_5p,Hsa-Mir-148-P1_3p,Hsa-Mir-148-P3_3p,Hsa-Mir-148-P4_3p	MGSG_TRINITY_DN1767_c0_g1_i3,MGSG_TRINITY_DN1260_c0_g1_i1,MGSG_TRINITY_DN2214_c1_g1_i1	0.001009761	371.375
Hsa-Mir-10-P1b-v2_5p,Hsa-Mir-10-P1c-v2_5p,Hsa-Mir-320-P1_3p,Hsa-Mir-320-P2a_3p,Hsa-Mir-320-P2b_3p,Hsa-Mir-320-P3_3p,Hsa-Mir-320-P4_3p,Hsa-Novel-3_5p,Hsa-Mir-506-P29_3p,Hsa-Mir-154-P8_5p	MGSG_TRINITY_DN4334_c0_g1_i3,GEGO_TRINITY_DN3735_c0_g1_i2,GEGO_TRINITY_DN3735_c0_g1_i1	0.001009761	371.375
Hsa-Mir-1323_5p,Hsa-Mir-3924_3p,Hsa-Mir-320-P1_3p,Hsa-Mir-320-P2a_3p,Hsa-Mir-320-P2b_3p,Hsa-Mir-320-P3_3p,Hsa-Mir-320-P4_3p,Hsa-Novel-3_5p,Hsa-Mir-154-P20-v2_3p	MGSG_TRINITY_DN4334_c0_g1_i3,GEGO_TRINITY_DN3735_c0_g1_i2,GEGO_TRINITY_DN3735_c0_g1_i1	0.001009761	371.375
Hsa-Mir-506-P29_3p,Hsa-Mir-154-P8_5p,Hsa-Mir-320-P1_3p,Hsa-Mir-320-P2a_3p,Hsa-Mir-320-P2b_3p,Hsa-Mir-320-P3_3p,Hsa-Mir-320-P4_3p,Hsa-Novel-3_5p,Hsa-Mir-3924_3p	MGSG_TRINITY_DN4334_c0_g1_i3,GEGO_TRINITY_DN3735_c0_g1_i2,GEGO_TRINITY_DN3735_c0_g1_i1	0.001009761	371.375
Hsa-Mir-3924_3p,Hsa-Mir-154-P20-v2_3p,Hsa-Mir-10-P1b-v2_5p,Hsa-Mir-10-P1c-v2_5p,Hsa-Mir-320-P1_3p,Hsa-Mir-320-P2a_3p,Hsa-Mir-320-P2b_3p,Hsa-Mir-320-P3_3p,Hsa-Mir-320-P4_3p,Hsa-Novel-3_5p	MGSG_TRINITY_DN4334_c0_g1_i3,GEGO_TRINITY_DN3735_c0_g1_i2,GEGO_TRINITY_DN3735_c0_g1_i1	0.001009761	371.375
Hsa-Mir-320-P1_3p,Hsa-Mir-320-P2a_3p,Hsa-Mir-320-P2b_3p,Hsa-Mir-320-P3_3p,Hsa-Mir-320-P4_3p,Hsa-Novel-3_5p,Hsa-Mir-3924_3p,Hsa-Mir-506-P29_3p,Hsa-Mir-154-P8_5p	MGSG_TRINITY_DN4334_c0_g1_i3,GEGO_TRINITY_DN3735_c0_g1_i2,GEGO_TRINITY_DN3735_c0_g1_i1	0.001009761	371.375
Hsa-Mir-320-P1_3p,Hsa-Mir-320-P2a_3p,Hsa-Mir-320-P2b_3p,Hsa-Mir-320-P3_3p,Hsa-Mir-320-P4_3p,Hsa-Novel-3_5p,Hsa-Mir-154-P20-v2_3p,Hsa-Mir-10-P1b-v2_5p,Hsa-Mir-10-P1c-v2_5p,Hsa-Mir-1323_5p	MGSG_TRINITY_DN4334_c0_g1_i3,GEGO_TRINITY_DN3735_c0_g1_i2,GEGO_TRINITY_DN3735_c0_g1_i1	0.001009761	371.375
Hsa-Mir-561_5p,Hsa-Mir-4766_5p,Hsa-Mir-124-P1-v1_3p,Hsa-Mir-124-P2-v1_3p,Hsa-Mir-124-P3-v1_3p,Hsa-Mir-605-v2_3p,Hsa-Mir-362-P1_5p	MGSG_TRINITY_DN2786_c0_g1_i1,MGSG_TRINITY_DN9557_c0_g1_i4,GFVZ_TRINITY_DN34490_c0_g1_i1	0.001009761	371.375
Hsa-Mir-10-P1b-v2_5p,Hsa-Mir-10-P1c-v2_5p,Hsa-Mir-320-P1_3p,Hsa-Mir-320-P2a_3p,Hsa-Mir-320-P2b_3p,Hsa-Mir-320-P3_3p,Hsa-Mir-320-P4_3p,Hsa-Novel-3_5p,Hsa-Mir-3924_3p,Hsa-Mir-154-P20-v2_3p	MGSG_TRINITY_DN4334_c0_g1_i3,GEGO_TRINITY_DN3735_c0_g1_i2,GEGO_TRINITY_DN3735_c0_g1_i1	0.001009761	371.375
Hsa-Mir-506-P29_3p,Hsa-Mir-448_3p,Hsa-Mir-320-P1_3p,Hsa-Mir-320-P2a_3p,Hsa-Mir-320-P2b_3p,Hsa-Mir-320-P3_3p,Hsa-Mir-320-P4_3p,Hsa-Novel-3_5p,Hsa-Mir-3924_3p	MGSG_TRINITY_DN4334_c0_g1_i3,GEGO_TRINITY_DN3735_c0_g1_i2,GEGO_TRINITY_DN3735_c0_g1_i1	0.001009761	371.375
Hsa-Mir-320-P1_3p,Hsa-Mir-320-P2a_3p,Hsa-Mir-320-P2b_3p,Hsa-Mir-320-P3_3p,Hsa-Mir-320-P4_3p,Hsa-Novel-3_5p,Hsa-Mir-3924_3p,Hsa-Mir-506-P29_3p,Hsa-Mir-448_3p	MGSG_TRINITY_DN4334_c0_g1_i3,GEGO_TRINITY_DN3735_c0_g1_i2,GEGO_TRINITY_DN3735_c0_g1_i1	0.001009761	371.375
Hsa-Mir-10-P1b-v2_5p,Hsa-Mir-10-P1c-v2_5p,Hsa-Mir-3924_3p,Hsa-Mir-506-P29_3p,Hsa-Mir-1277_5p	MGSG_TRINITY_DN4334_c0_g1_i3,GEGO_TRINITY_DN3735_c0_g1_i2,GEGO_TRINITY_DN3735_c0_g1_i1	0.001009761	371.375
Hsa-Mir-1323_5p,Hsa-Mir-3924_3p,Hsa-Mir-506-P29_3p,Hsa-Mir-154-P20-v2_3p	MGSG_TRINITY_DN4334_c0_g1_i3,GEGO_TRINITY_DN3735_c0_g1_i2,GEGO_TRINITY_DN3735_c0_g1_i1	0.001009761	371.375
Hsa-Mir-506-P29_3p,Hsa-Mir-154-P20-v2_3p,Hsa-Mir-1323_5p,Hsa-Mir-3924_3p	MGSG_TRINITY_DN4334_c0_g1_i3,GEGO_TRINITY_DN3735_c0_g1_i2,GEGO_TRINITY_DN3735_c0_g1_i1	0.001009761	371.375
Hsa-Mir-154-P20-v1_3p,Hsa-Mir-142-P1-v1_5p,Hsa-Mir-154-P24_3p,Hsa-Mir-1-P1_3p,Hsa-Mir-1-P2_3p,Hsa-Mir-1-P3_3p	MGSG_TRINITY_DN34447_c0_g1_i3,GEGO_TRINITY_DN125_c0_g1_i2,MGSG_TRINITY_DN16569_c0_g1_i7	0.001009761	371.375
Hsa-Mir-103-P1_3p,Hsa-Mir-103-P2_3p,Hsa-Mir-103-P4_3p,Hsa-Mir-134_5p,Hsa-Mir-30-P1a_5p,Hsa-Mir-30-P1b_5p,Hsa-Mir-30-P1d_5p,Hsa-Mir-30-P2a_5p,Hsa-Mir-30-P2b_5p,Hsa-Mir-30-P2d_5p,Hsa-Mir-3136_5p	GFVZ_TRINITY_DN439_c0_g1_i3,GEGO_TRINITY_DN245_c0_g1_i4,GEGO_TRINITY_DN245_c0_g1_i6	0.001009761	371.375
Hsa-Mir-30-P1a_5p,Hsa-Mir-30-P1b_5p,Hsa-Mir-30-P1d_5p,Hsa-Mir-30-P2a_5p,Hsa-Mir-30-P2b_5p,Hsa-Mir-30-P2d_5p,Hsa-Mir-3136_5p,Hsa-Mir-103-P1_3p,Hsa-Mir-103-P2_3p,Hsa-Mir-103-P4_3p,Hsa-Mir-134_5p	GFVZ_TRINITY_DN439_c0_g1_i3,GEGO_TRINITY_DN245_c0_g1_i4,GEGO_TRINITY_DN245_c0_g1_i6	0.001009761	371.375
Hsa-Mir-3924_3p,Hsa-Mir-154-P20-v2_3p,Hsa-Mir-506-P29_3p,Hsa-Mir-1277_5p	MGSG_TRINITY_DN4334_c0_g1_i3,GEGO_TRINITY_DN3735_c0_g1_i2,GEGO_TRINITY_DN3735_c0_g1_i1	0.001009761	371.375
Hsa-Mir-506-P29_3p,Hsa-Mir-1277_5p,Hsa-Mir-3924_3p,Hsa-Mir-154-P20-v2_3p	MGSG_TRINITY_DN4334_c0_g1_i3,GEGO_TRINITY_DN3735_c0_g1_i2,GEGO_TRINITY_DN3735_c0_g1_i1	0.001009761	371.375
Hsa-Mir-4731_5p,Hsa-Mir-489-v1_3p,Hsa-Mir-430-P1_3p,Hsa-Mir-430-P2_3p,Hsa-Mir-430-P3_3p,Hsa-Mir-430-P4_3p,Hsa-Mir-430-P6_3p,Hsa-Mir-430-P7_3p,Hsa-Mir-430-P21_3p,Hsa-Mir-430-P22_3p,Hsa-Mir-430-P23_3p,Hsa-Mir-430-P24_3p,Hsa-Mir-430-P25_3p,Hsa-Mir-430-P26_3p,Hsa-Mir-506-P9_5p	MGSG_TRINITY_DN6457_c0_g1_i6,MGSG_TRINITY_DN19057_c0_g1_i2,MGSG_TRINITY_DN19057_c0_g1_i3	0.001009761	371.375
Hsa-Mir-506-P29_3p,Hsa-Mir-154-P20-v2_3p,Hsa-Mir-10-P1b-v2_5p,Hsa-Mir-10-P1c-v2_5p,Hsa-Mir-1323_5p	MGSG_TRINITY_DN4334_c0_g1_i3,GEGO_TRINITY_DN3735_c0_g1_i2,GEGO_TRINITY_DN3735_c0_g1_i1	0.001009761	371.375
Hsa-Mir-10-P1b-v2_5p,Hsa-Mir-10-P1c-v2_5p,Hsa-Mir-1323_5p,Hsa-Mir-1277_5p,Hsa-Mir-154-P20-v2_3p	MGSG_TRINITY_DN4334_c0_g1_i3,GEGO_TRINITY_DN3735_c0_g1_i2,GEGO_TRINITY_DN3735_c0_g1_i1	0.001009761	371.375
Hsa-Mir-154-P20-v2_3p,Hsa-Mir-1277_5p,Hsa-Mir-1323_5p,Hsa-Mir-3924_3p	MGSG_TRINITY_DN4334_c0_g1_i3,GEGO_TRINITY_DN3735_c0_g1_i2,GEGO_TRINITY_DN3735_c0_g1_i1	0.001009761	371.375
Hsa-Mir-430-P1_3p,Hsa-Mir-430-P2_3p,Hsa-Mir-430-P3_3p,Hsa-Mir-430-P4_3p,Hsa-Mir-430-P6_3p,Hsa-Mir-430-P7_3p,Hsa-Mir-430-P21_3p,Hsa-Mir-430-P22_3p,Hsa-Mir-430-P23_3p,Hsa-Mir-430-P24_3p,Hsa-Mir-430-P25_3p,Hsa-Mir-430-P26_3p,Hsa-Mir-506-P9_5p,Hsa-Mir-4731_5p,Hsa-Mir-489-v1_3p	MGSG_TRINITY_DN6457_c0_g1_i6,MGSG_TRINITY_DN19057_c0_g1_i2,MGSG_TRINITY_DN19057_c0_g1_i3	0.001009761	371.375
Hsa-Mir-3924_3p,Hsa-Mir-1277_5p,Hsa-Mir-1323_5p,Hsa-Mir-154-P20-v2_3p	MGSG_TRINITY_DN4334_c0_g1_i3,GEGO_TRINITY_DN3735_c0_g1_i2,GEGO_TRINITY_DN3735_c0_g1_i1	0.001009761	371.375
Hsa-Mir-4731_5p,Hsa-Mir-506-P9_5p,Hsa-Mir-430-P1_3p,Hsa-Mir-430-P2_3p,Hsa-Mir-430-P3_3p,Hsa-Mir-430-P4_3p,Hsa-Mir-430-P6_3p,Hsa-Mir-430-P7_3p,Hsa-Mir-430-P21_3p,Hsa-Mir-430-P22_3p,Hsa-Mir-430-P23_3p,Hsa-Mir-430-P24_3p,Hsa-Mir-430-P25_3p,Hsa-Mir-430-P26_3p,Hsa-Mir-489-v1_3p	MGSG_TRINITY_DN6457_c0_g1_i6,MGSG_TRINITY_DN19057_c0_g1_i2,MGSG_TRINITY_DN19057_c0_g1_i3	0.001009761	371.375
Hsa-Mir-1323_5p,Hsa-Mir-154-P20-v2_3p,Hsa-Mir-3924_3p,Hsa-Mir-1277_5p	MGSG_TRINITY_DN4334_c0_g1_i3,GEGO_TRINITY_DN3735_c0_g1_i2,GEGO_TRINITY_DN3735_c0_g1_i1	0.001009761	371.375
Hsa-Mir-1323_5p,Hsa-Mir-3924_3p,Hsa-Mir-154-P20-v2_3p,Hsa-Mir-1277_5p	MGSG_TRINITY_DN4334_c0_g1_i3,GEGO_TRINITY_DN3735_c0_g1_i2,GEGO_TRINITY_DN3735_c0_g1_i1	0.001009761	371.375
Hsa-Mir-154-P24_3p,Hsa-Mir-1-P1_3p,Hsa-Mir-1-P2_3p,Hsa-Mir-1-P3_3p,Hsa-Mir-154-P20-v1_3p,Hsa-Mir-142-P1-v1_5p	MGSG_TRINITY_DN34447_c0_g1_i3,GEGO_TRINITY_DN125_c0_g1_i2,MGSG_TRINITY_DN16569_c0_g1_i7	0.001009761	371.375
Hsa-Mir-30-P1a_5p,Hsa-Mir-30-P1b_5p,Hsa-Mir-30-P1d_5p,Hsa-Mir-30-P2a_5p,Hsa-Mir-30-P2b_5p,Hsa-Mir-30-P2d_5p,Hsa-Mir-3136_5p,Hsa-Mir-103-P1_3p,Hsa-Mir-103-P2_3p,Hsa-Mir-103-P4_3p,Hsa-Mir-137-P1-v2_3p	GFVZ_TRINITY_DN439_c0_g1_i3,GEGO_TRINITY_DN245_c0_g1_i4,GEGO_TRINITY_DN245_c0_g1_i6	0.001009761	371.375
Hsa-Mir-154-P9_3p,Hsa-Mir-875_5p,Hsa-Mir-154-P20-v1_3p,Hsa-Mir-506-P2_3p	MGSG_TRINITY_DN34447_c0_g1_i3,GEGO_TRINITY_DN125_c0_g1_i2,MGSG_TRINITY_DN16569_c0_g1_i7	0.001009761	371.375
Hsa-Mir-103-P1_3p,Hsa-Mir-103-P2_3p,Hsa-Mir-103-P4_3p,Hsa-Mir-137-P1-v2_3p,Hsa-Mir-30-P1a_5p,Hsa-Mir-30-P1b_5p,Hsa-Mir-30-P1d_5p,Hsa-Mir-30-P2a_5p,Hsa-Mir-30-P2b_5p,Hsa-Mir-30-P2d_5p,Hsa-Mir-3136_5p	GFVZ_TRINITY_DN439_c0_g1_i3,GEGO_TRINITY_DN245_c0_g1_i4,GEGO_TRINITY_DN245_c0_g1_i6	0.001009761	371.375
Hsa-Mir-154-P20-v1_3p,Hsa-Mir-506-P2_3p,Hsa-Mir-154-P9_3p,Hsa-Mir-875_5p	MGSG_TRINITY_DN34447_c0_g1_i3,GEGO_TRINITY_DN125_c0_g1_i2,MGSG_TRINITY_DN16569_c0_g1_i7	0.001009761	371.375
Hsa-Mir-579_3p,Hsa-Mir-376-P1_3p,Hsa-Mir-376-P2_3p,Hsa-Mir-376-P3_3p,Hsa-Mir-376-P5_3p,Hsa-Mir-105-P1_5p,Hsa-Mir-105-P2_5p,Hsa-Mir-34-P3a-v2_5p	MGSG_TRINITY_DN4449_c0_g1_i1,MGSG_TRINITY_DN4449_c0_g1_i2,MGSG_TRINITY_DN212602_c0_g1_i1	0.001009761	371.375
Hsa-Mir-105-P1_5p,Hsa-Mir-105-P2_5p,Hsa-Mir-34-P3a-v2_5p,Hsa-Mir-579_3p,Hsa-Mir-376-P1_3p,Hsa-Mir-376-P2_3p,Hsa-Mir-376-P3_3p,Hsa-Mir-376-P5_3p	MGSG_TRINITY_DN4449_c0_g1_i1,MGSG_TRINITY_DN4449_c0_g1_i2,MGSG_TRINITY_DN212602_c0_g1_i1	0.001009761	371.375
Hsa-Mir-337-as_5p,Hsa-Mir-154-P9_3p,Hsa-Mir-154-P20-v1_3p,Hsa-Mir-875_5p	MGSG_TRINITY_DN34447_c0_g1_i3,GEGO_TRINITY_DN125_c0_g1_i2,MGSG_TRINITY_DN16569_c0_g1_i7	0.001009761	371.375
Hsa-Mir-154-P20-v1_3p,Hsa-Mir-875_5p,Hsa-Mir-337-as_5p,Hsa-Mir-154-P9_3p	MGSG_TRINITY_DN34447_c0_g1_i3,GEGO_TRINITY_DN125_c0_g1_i2,MGSG_TRINITY_DN16569_c0_g1_i7	0.001009761	371.375
Hsa-Mir-10-P1b-v2_5p,Hsa-Mir-10-P1c-v2_5p,Hsa-Mir-1323_5p,Hsa-Mir-506-P29_3p,Hsa-Mir-154-P20-v2_3p	MGSG_TRINITY_DN4334_c0_g1_i3,GEGO_TRINITY_DN3735_c0_g1_i2,GEGO_TRINITY_DN3735_c0_g1_i1	0.001009761	371.375
Hsa-Mir-3140_3p,Hsa-Mir-541_5p,Hsa-Mir-561_5p,Hsa-Mir-130-P1c_3p,Hsa-Mir-130-P2a_3p,Hsa-Mir-130-P2b_3p,Hsa-Mir-130-P3b_3p,Hsa-Mir-130-P4a_3p	MGSG_TRINITY_DN9557_c0_g1_i4,GFVZ_TRINITY_DN34490_c0_g1_i1,GEGO_TRINITY_DN3168_c0_g1_i15	0.001009761	371.375
Hsa-Mir-154-P24_3p,Hsa-Mir-506-P2_3p,Hsa-Mir-154-P20-v1_3p,Hsa-Mir-142-P1-v1_5p	MGSG_TRINITY_DN34447_c0_g1_i3,GEGO_TRINITY_DN125_c0_g1_i2,MGSG_TRINITY_DN16569_c0_g1_i7	0.001009761	371.375
Hsa-Mir-10-P1b-v2_5p,Hsa-Mir-10-P1c-v2_5p,Hsa-Mir-1323_5p,Hsa-Mir-506-P29_3p,Hsa-Mir-3924_3p	MGSG_TRINITY_DN4334_c0_g1_i3,GEGO_TRINITY_DN3735_c0_g1_i2,GEGO_TRINITY_DN3735_c0_g1_i1	0.001009761	371.375
Hsa-Mir-506-P29_3p,Hsa-Mir-3924_3p,Hsa-Mir-10-P1b-v2_5p,Hsa-Mir-10-P1c-v2_5p,Hsa-Mir-1323_5p	MGSG_TRINITY_DN4334_c0_g1_i3,GEGO_TRINITY_DN3735_c0_g1_i2,GEGO_TRINITY_DN3735_c0_g1_i1	0.001009761	371.375
Hsa-Mir-154-P20-v1_3p,Hsa-Mir-142-P1-v1_5p,Hsa-Mir-154-P24_3p,Hsa-Mir-506-P2_3p	MGSG_TRINITY_DN34447_c0_g1_i3,GEGO_TRINITY_DN125_c0_g1_i2,MGSG_TRINITY_DN16569_c0_g1_i7	0.001009761	371.375
Hsa-Mir-561_5p,Hsa-Mir-130-P1c_3p,Hsa-Mir-130-P2a_3p,Hsa-Mir-130-P2b_3p,Hsa-Mir-130-P3b_3p,Hsa-Mir-130-P4a_3p,Hsa-Mir-3140_3p,Hsa-Mir-541_5p	MGSG_TRINITY_DN9557_c0_g1_i4,GFVZ_TRINITY_DN34490_c0_g1_i1,GEGO_TRINITY_DN3168_c0_g1_i15	0.001009761	371.375
Hsa-Mir-320-P1_3p,Hsa-Mir-320-P2a_3p,Hsa-Mir-320-P2b_3p,Hsa-Mir-320-P3_3p,Hsa-Mir-320-P4_3p,Hsa-Novel-3_5p,Hsa-Mir-4731_5p,Hsa-Mir-430-P1_3p,Hsa-Mir-430-P2_3p,Hsa-Mir-430-P3_3p,Hsa-Mir-430-P4_3p,Hsa-Mir-430-P6_3p,Hsa-Mir-430-P7_3p,Hsa-Mir-430-P21_3p,Hsa-Mir-430-P22_3p,Hsa-Mir-430-P23_3p,Hsa-Mir-430-P24_3p,Hsa-Mir-430-P25_3p,Hsa-Mir-430-P26_3p,Hsa-Mir-489-v1_3p	MGSG_TRINITY_DN6457_c0_g1_i6,MGSG_TRINITY_DN19057_c0_g1_i2,MGSG_TRINITY_DN19057_c0_g1_i3	0.001009761	371.375
Hsa-Mir-30-P1a_5p,Hsa-Mir-30-P1b_5p,Hsa-Mir-30-P1d_5p,Hsa-Mir-30-P2a_5p,Hsa-Mir-30-P2b_5p,Hsa-Mir-30-P2d_5p,Hsa-Mir-875_5p,Hsa-Mir-6715_3p,Hsa-Mir-1-P1_3p,Hsa-Mir-1-P2_3p,Hsa-Mir-1-P3_3p	GEGO_TRINITY_DN125_c0_g1_i2,GEGO_TRINITY_DN125_c0_g1_i21,GEGO_TRINITY_DN125_c0_g1_i9	0.001009761	371.375
Hsa-Mir-506-P29_3p,Hsa-Mir-1277_5p,Hsa-Mir-10-P1b-v2_5p,Hsa-Mir-10-P1c-v2_5p,Hsa-Mir-3924_3p	MGSG_TRINITY_DN4334_c0_g1_i3,GEGO_TRINITY_DN3735_c0_g1_i2,GEGO_TRINITY_DN3735_c0_g1_i1	0.001009761	371.375
Hsa-Mir-430-P1_3p,Hsa-Mir-430-P2_3p,Hsa-Mir-430-P3_3p,Hsa-Mir-430-P4_3p,Hsa-Mir-430-P6_3p,Hsa-Mir-430-P7_3p,Hsa-Mir-430-P21_3p,Hsa-Mir-430-P22_3p,Hsa-Mir-430-P23_3p,Hsa-Mir-430-P24_3p,Hsa-Mir-430-P25_3p,Hsa-Mir-430-P26_3p,Hsa-Mir-489-v1_3p,Hsa-Mir-320-P1_3p,Hsa-Mir-320-P2a_3p,Hsa-Mir-320-P2b_3p,Hsa-Mir-320-P3_3p,Hsa-Mir-320-P4_3p,Hsa-Novel-3_5p,Hsa-Mir-4731_5p	MGSG_TRINITY_DN6457_c0_g1_i6,MGSG_TRINITY_DN19057_c0_g1_i2,MGSG_TRINITY_DN19057_c0_g1_i3	0.001009761	371.375
Hsa-Mir-1277_5p,Hsa-Mir-448_3p,Hsa-Mir-154-P20-v2_3p,Hsa-Mir-3924_3p	MGSG_TRINITY_DN4334_c0_g1_i3,GEGO_TRINITY_DN3735_c0_g1_i2,GEGO_TRINITY_DN3735_c0_g1_i1	0.001009761	371.375
Hsa-Mir-3924_3p,Hsa-Mir-1277_5p,Hsa-Mir-154-P20-v2_3p,Hsa-Mir-448_3p	MGSG_TRINITY_DN4334_c0_g1_i3,GEGO_TRINITY_DN3735_c0_g1_i2,GEGO_TRINITY_DN3735_c0_g1_i1	0.001009761	371.375
Hsa-Mir-154-P20-v2_3p,Hsa-Mir-448_3p,Hsa-Mir-3924_3p,Hsa-Mir-1277_5p	MGSG_TRINITY_DN4334_c0_g1_i3,GEGO_TRINITY_DN3735_c0_g1_i2,GEGO_TRINITY_DN3735_c0_g1_i1	0.001009761	371.375
Hsa-Mir-154-P20-v2_3p,Hsa-Mir-3924_3p,Hsa-Mir-1277_5p,Hsa-Mir-448_3p	MGSG_TRINITY_DN4334_c0_g1_i3,GEGO_TRINITY_DN3735_c0_g1_i2,GEGO_TRINITY_DN3735_c0_g1_i1	0.001009761	371.375
Hsa-Mir-320-P1_3p,Hsa-Mir-320-P2a_3p,Hsa-Mir-320-P2b_3p,Hsa-Mir-320-P3_3p,Hsa-Mir-320-P4_3p,Hsa-Novel-3_5p,Hsa-Mir-154-P20-v2_3p,Hsa-Mir-1323_5p,Hsa-Mir-3924_3p	MGSG_TRINITY_DN4334_c0_g1_i3,GEGO_TRINITY_DN3735_c0_g1_i2,GEGO_TRINITY_DN3735_c0_g1_i1	0.001009761	371.375
Hsa-Mir-10-P1b-v2_5p,Hsa-Mir-10-P1c-v2_5p,Hsa-Mir-1277_5p,Hsa-Mir-320-P1_3p,Hsa-Mir-320-P2a_3p,Hsa-Mir-320-P2b_3p,Hsa-Mir-320-P3_3p,Hsa-Mir-320-P4_3p,Hsa-Novel-3_5p,Hsa-Mir-3924_3p	MGSG_TRINITY_DN4334_c0_g1_i3,GEGO_TRINITY_DN3735_c0_g1_i2,GEGO_TRINITY_DN3735_c0_g1_i1	0.001009761	371.375
Hsa-Mir-320-P1_3p,Hsa-Mir-320-P2a_3p,Hsa-Mir-320-P2b_3p,Hsa-Mir-320-P3_3p,Hsa-Mir-320-P4_3p,Hsa-Novel-3_5p,Hsa-Mir-3924_3p,Hsa-Mir-10-P1b-v2_5p,Hsa-Mir-10-P1c-v2_5p,Hsa-Mir-1277_5p	MGSG_TRINITY_DN4334_c0_g1_i3,GEGO_TRINITY_DN3735_c0_g1_i2,GEGO_TRINITY_DN3735_c0_g1_i1	0.001009761	371.375
Hsa-Mir-506-P29_3p,Hsa-Mir-3924_3p,Hsa-Mir-1277_5p,Hsa-Mir-448_3p	MGSG_TRINITY_DN4334_c0_g1_i3,GEGO_TRINITY_DN3735_c0_g1_i2,GEGO_TRINITY_DN3735_c0_g1_i1	0.001009761	371.375
Hsa-Mir-154-P20-v1_3p,Hsa-Mir-378_3p,Hsa-Mir-154-P9_3p,Hsa-Mir-875_5p	MGSG_TRINITY_DN34447_c0_g1_i3,MGSG_TRINITY_DN34447_c0_g1_i4,GEGO_TRINITY_DN125_c0_g1_i2	0.001009761	371.375
Hsa-Mir-1277_5p,Hsa-Mir-448_3p,Hsa-Mir-320-P1_3p,Hsa-Mir-320-P2a_3p,Hsa-Mir-320-P2b_3p,Hsa-Mir-320-P3_3p,Hsa-Mir-320-P4_3p,Hsa-Novel-3_5p,Hsa-Mir-154-P20-v2_3p	MGSG_TRINITY_DN4334_c0_g1_i3,GEGO_TRINITY_DN3735_c0_g1_i2,GEGO_TRINITY_DN3735_c0_g1_i1	0.001009761	371.375
Hsa-Mir-320-P1_3p,Hsa-Mir-320-P2a_3p,Hsa-Mir-320-P2b_3p,Hsa-Mir-320-P3_3p,Hsa-Mir-320-P4_3p,Hsa-Novel-3_5p,Hsa-Mir-154-P20-v2_3p,Hsa-Mir-1277_5p,Hsa-Mir-448_3p	MGSG_TRINITY_DN4334_c0_g1_i3,GEGO_TRINITY_DN3735_c0_g1_i2,GEGO_TRINITY_DN3735_c0_g1_i1	0.001009761	371.375
Hsa-Mir-154-P20-v1_3p,Hsa-Mir-875_5p,Hsa-Mir-378_3p,Hsa-Mir-154-P9_3p	MGSG_TRINITY_DN34447_c0_g1_i3,MGSG_TRINITY_DN34447_c0_g1_i4,GEGO_TRINITY_DN125_c0_g1_i2	0.001009761	371.375
Hsa-Mir-506-P29_3p,Hsa-Mir-154-P8_5p,Hsa-Mir-1277_5p,Hsa-Mir-448_3p	MGSG_TRINITY_DN4334_c0_g1_i3,GEGO_TRINITY_DN3735_c0_g1_i2,GEGO_TRINITY_DN3735_c0_g1_i1	0.001009761	371.375
Hsa-Mir-337-as_5p,Hsa-Mir-1-P1_3p,Hsa-Mir-1-P2_3p,Hsa-Mir-1-P3_3p,Hsa-Mir-154-P20-v1_3p,Hsa-Mir-506-P2_3p	MGSG_TRINITY_DN34447_c0_g1_i3,GEGO_TRINITY_DN125_c0_g1_i2,MGSG_TRINITY_DN16569_c0_g1_i7	0.001009761	371.375
Hsa-Mir-154-P20-v1_3p,Hsa-Mir-506-P2_3p,Hsa-Mir-337-as_5p,Hsa-Mir-1-P1_3p,Hsa-Mir-1-P2_3p,Hsa-Mir-1-P3_3p	MGSG_TRINITY_DN34447_c0_g1_i3,GEGO_TRINITY_DN125_c0_g1_i2,MGSG_TRINITY_DN16569_c0_g1_i7	0.001009761	371.375
Hsa-Mir-10-P1b-v2_5p,Hsa-Mir-10-P1c-v2_5p,Hsa-Mir-448_3p,Hsa-Mir-506-P29_3p,Hsa-Mir-1277_5p	MGSG_TRINITY_DN4334_c0_g1_i3,GEGO_TRINITY_DN3735_c0_g1_i2,GEGO_TRINITY_DN3735_c0_g1_i1	0.001009761	371.375
Hsa-Mir-506-P29_3p,Hsa-Mir-1277_5p,Hsa-Mir-10-P1b-v2_5p,Hsa-Mir-10-P1c-v2_5p,Hsa-Mir-448_3p	MGSG_TRINITY_DN4334_c0_g1_i3,GEGO_TRINITY_DN3735_c0_g1_i2,GEGO_TRINITY_DN3735_c0_g1_i1	0.001009761	371.375
Hsa-Mir-1277_5p,Hsa-Mir-448_3p,Hsa-Mir-506-P29_3p,Hsa-Mir-3924_3p	MGSG_TRINITY_DN4334_c0_g1_i3,GEGO_TRINITY_DN3735_c0_g1_i2,GEGO_TRINITY_DN3735_c0_g1_i1	0.001009761	371.375
Hsa-Mir-6715_3p,Hsa-Mir-1-P1_3p,Hsa-Mir-1-P2_3p,Hsa-Mir-1-P3_3p,Hsa-Mir-154-P9_3p,Hsa-Mir-875_5p	GEGO_TRINITY_DN125_c0_g1_i2,GEGO_TRINITY_DN125_c0_g1_i21,GEGO_TRINITY_DN125_c0_g1_i9	0.001009761	371.375
Hsa-Mir-154-P9_3p,Hsa-Mir-875_5p,Hsa-Mir-6715_3p,Hsa-Mir-1-P1_3p,Hsa-Mir-1-P2_3p,Hsa-Mir-1-P3_3p	GEGO_TRINITY_DN125_c0_g1_i2,GEGO_TRINITY_DN125_c0_g1_i21,GEGO_TRINITY_DN125_c0_g1_i9	0.001009761	371.375
Hsa-Mir-506-P29_3p,Hsa-Mir-448_3p,Hsa-Mir-1323_5p,Hsa-Mir-3924_3p	MGSG_TRINITY_DN4334_c0_g1_i3,GEGO_TRINITY_DN3735_c0_g1_i2,GEGO_TRINITY_DN3735_c0_g1_i1	0.001009761	371.375
Hsa-Mir-1323_5p,Hsa-Mir-148-P1_3p,Hsa-Mir-148-P3_3p,Hsa-Mir-148-P4_3p,Hsa-Mir-133-P1-v2_3p,Hsa-Mir-133-P2-v2_3p,Hsa-Mir-133-P3-v2_3p,Hsa-Mir-154-P4a_3p,Hsa-Mir-154-P4b_3p	MGSG_TRINITY_DN1767_c0_g1_i3,MGSG_TRINITY_DN1260_c0_g1_i1,MGSG_TRINITY_DN2214_c1_g1_i1	0.001009761	371.375
Hsa-Mir-1323_5p,Hsa-Mir-3924_3p,Hsa-Mir-10-P1b-v2_5p,Hsa-Mir-10-P1c-v2_5p,Hsa-Mir-448_3p	MGSG_TRINITY_DN4334_c0_g1_i3,GEGO_TRINITY_DN3735_c0_g1_i2,GEGO_TRINITY_DN3735_c0_g1_i1	0.001009761	371.375
Hsa-Mir-10-P1b-v2_5p,Hsa-Mir-10-P1c-v2_5p,Hsa-Mir-448_3p,Hsa-Mir-1323_5p,Hsa-Mir-3924_3p	MGSG_TRINITY_DN4334_c0_g1_i3,GEGO_TRINITY_DN3735_c0_g1_i2,GEGO_TRINITY_DN3735_c0_g1_i1	0.001009761	371.375
Hsa-Mir-10-P1b-v2_5p,Hsa-Mir-10-P1c-v2_5p,Hsa-Mir-448_3p,Hsa-Mir-320-P1_3p,Hsa-Mir-320-P2a_3p,Hsa-Mir-320-P2b_3p,Hsa-Mir-320-P3_3p,Hsa-Mir-320-P4_3p,Hsa-Novel-3_5p,Hsa-Mir-3924_3p	MGSG_TRINITY_DN4334_c0_g1_i3,GEGO_TRINITY_DN3735_c0_g1_i2,GEGO_TRINITY_DN3735_c0_g1_i1	0.001009761	371.375
Hsa-Mir-320-P1_3p,Hsa-Mir-320-P2a_3p,Hsa-Mir-320-P2b_3p,Hsa-Mir-320-P3_3p,Hsa-Mir-320-P4_3p,Hsa-Novel-3_5p,Hsa-Mir-3924_3p,Hsa-Mir-10-P1b-v2_5p,Hsa-Mir-10-P1c-v2_5p,Hsa-Mir-448_3p	MGSG_TRINITY_DN4334_c0_g1_i3,GEGO_TRINITY_DN3735_c0_g1_i2,GEGO_TRINITY_DN3735_c0_g1_i1	0.001009761	371.375
Hsa-Mir-320-P1_3p,Hsa-Mir-320-P2a_3p,Hsa-Mir-320-P2b_3p,Hsa-Mir-320-P3_3p,Hsa-Mir-320-P4_3p,Hsa-Novel-3_5p,Hsa-Mir-1277_5p,Hsa-Mir-154-P8_5p,Hsa-Mir-1323_5p	MGSG_TRINITY_DN4334_c0_g1_i3,GEGO_TRINITY_DN3735_c0_g1_i2,GEGO_TRINITY_DN3735_c0_g1_i1	0.001009761	371.375
Hsa-Mir-1277_5p,Hsa-Mir-448_3p,Hsa-Mir-10-P1b-v2_5p,Hsa-Mir-10-P1c-v2_5p,Hsa-Mir-3924_3p	MGSG_TRINITY_DN4334_c0_g1_i3,GEGO_TRINITY_DN3735_c0_g1_i2,GEGO_TRINITY_DN3735_c0_g1_i1	0.001009761	371.375
Hsa-Mir-542-v1_3p,Hsa-Mir-488_3p,Hsa-Mir-154-P6_3p,Hsa-Mir-95-P1_3p	MGSG_TRINITY_DN5659_c0_g1_i1,MGSG_TRINITY_DN15333_c0_g1_i3,MGSG_TRINITY_DN5659_c0_g1_i9	0.001009761	371.375
Hsa-Mir-10-P1b-v2_5p,Hsa-Mir-10-P1c-v2_5p,Hsa-Mir-3924_3p,Hsa-Mir-1277_5p,Hsa-Mir-448_3p	MGSG_TRINITY_DN4334_c0_g1_i3,GEGO_TRINITY_DN3735_c0_g1_i2,GEGO_TRINITY_DN3735_c0_g1_i1	0.001009761	371.375
Hsa-Mir-10-P1b-v2_5p,Hsa-Mir-10-P1c-v2_5p,Hsa-Mir-320-P1_3p,Hsa-Mir-320-P2a_3p,Hsa-Mir-320-P2b_3p,Hsa-Mir-320-P3_3p,Hsa-Mir-320-P4_3p,Hsa-Novel-3_5p,Hsa-Mir-506-P29_3p,Hsa-Mir-154-P20-v2_3p	MGSG_TRINITY_DN4334_c0_g1_i3,GEGO_TRINITY_DN3735_c0_g1_i2,GEGO_TRINITY_DN3735_c0_g1_i1	0.001009761	371.375
Hsa-Mir-506-P29_3p,Hsa-Mir-154-P20-v2_3p,Hsa-Mir-10-P1b-v2_5p,Hsa-Mir-10-P1c-v2_5p,Hsa-Mir-320-P1_3p,Hsa-Mir-320-P2a_3p,Hsa-Mir-320-P2b_3p,Hsa-Mir-320-P3_3p,Hsa-Mir-320-P4_3p,Hsa-Novel-3_5p	MGSG_TRINITY_DN4334_c0_g1_i3,GEGO_TRINITY_DN3735_c0_g1_i2,GEGO_TRINITY_DN3735_c0_g1_i1	0.001009761	371.375
Hsa-Mir-1323_5p,Hsa-Mir-3924_3p,Hsa-Mir-506-P29_3p,Hsa-Mir-448_3p	MGSG_TRINITY_DN4334_c0_g1_i3,GEGO_TRINITY_DN3735_c0_g1_i2,GEGO_TRINITY_DN3735_c0_g1_i1	0.001009761	371.375
Hsa-Mir-6715_3p,Hsa-Mir-875_5p,Hsa-Mir-1-P1_3p,Hsa-Mir-1-P2_3p,Hsa-Mir-1-P3_3p,Hsa-Mir-30-P1a_5p,Hsa-Mir-30-P1b_5p,Hsa-Mir-30-P1d_5p,Hsa-Mir-30-P2a_5p,Hsa-Mir-30-P2b_5p,Hsa-Mir-30-P2d_5p	GEGO_TRINITY_DN125_c0_g1_i2,GEGO_TRINITY_DN125_c0_g1_i21,GEGO_TRINITY_DN125_c0_g1_i9	0.001009761	371.375
Hsa-Mir-1277_5p,Hsa-Mir-154-P20-v2_3p,Hsa-Mir-10-P1b-v2_5p,Hsa-Mir-10-P1c-v2_5p,Hsa-Mir-320-P1_3p,Hsa-Mir-320-P2a_3p,Hsa-Mir-320-P2b_3p,Hsa-Mir-320-P3_3p,Hsa-Mir-320-P4_3p,Hsa-Novel-3_5p	MGSG_TRINITY_DN4334_c0_g1_i3,GEGO_TRINITY_DN3735_c0_g1_i2,GEGO_TRINITY_DN3735_c0_g1_i1	0.001009761	371.375
Hsa-Mir-1-P1_3p,Hsa-Mir-1-P2_3p,Hsa-Mir-1-P3_3p,Hsa-Mir-30-P1a_5p,Hsa-Mir-30-P1b_5p,Hsa-Mir-30-P1d_5p,Hsa-Mir-30-P2a_5p,Hsa-Mir-30-P2b_5p,Hsa-Mir-30-P2d_5p,Hsa-Mir-6715_3p,Hsa-Mir-875_5p	GEGO_TRINITY_DN125_c0_g1_i2,GEGO_TRINITY_DN125_c0_g1_i21,GEGO_TRINITY_DN125_c0_g1_i9	0.001009761	371.375
Hsa-Mir-6715_3p,Hsa-Mir-1-P1_3p,Hsa-Mir-1-P2_3p,Hsa-Mir-1-P3_3p,Hsa-Mir-30-P1a_5p,Hsa-Mir-30-P1b_5p,Hsa-Mir-30-P1d_5p,Hsa-Mir-30-P2a_5p,Hsa-Mir-30-P2b_5p,Hsa-Mir-30-P2d_5p,Hsa-Mir-875_5p	GEGO_TRINITY_DN125_c0_g1_i2,GEGO_TRINITY_DN125_c0_g1_i21,GEGO_TRINITY_DN125_c0_g1_i9	0.001009761	371.375
Hsa-Mir-10-P1b-v2_5p,Hsa-Mir-10-P1c-v2_5p,Hsa-Mir-320-P1_3p,Hsa-Mir-320-P2a_3p,Hsa-Mir-320-P2b_3p,Hsa-Mir-320-P3_3p,Hsa-Mir-320-P4_3p,Hsa-Novel-3_5p,Hsa-Mir-1277_5p,Hsa-Mir-154-P20-v2_3p	MGSG_TRINITY_DN4334_c0_g1_i3,GEGO_TRINITY_DN3735_c0_g1_i2,GEGO_TRINITY_DN3735_c0_g1_i1	0.001009761	371.375
Hsa-Mir-154-P20-v2_3p,Hsa-Mir-1277_5p,Hsa-Mir-320-P1_3p,Hsa-Mir-320-P2a_3p,Hsa-Mir-320-P2b_3p,Hsa-Mir-320-P3_3p,Hsa-Mir-320-P4_3p,Hsa-Novel-3_5p,Hsa-Mir-3924_3p	MGSG_TRINITY_DN4334_c0_g1_i3,GEGO_TRINITY_DN3735_c0_g1_i2,GEGO_TRINITY_DN3735_c0_g1_i1	0.001009761	371.375
Hsa-Mir-320-P1_3p,Hsa-Mir-320-P2a_3p,Hsa-Mir-320-P2b_3p,Hsa-Mir-320-P3_3p,Hsa-Mir-320-P4_3p,Hsa-Novel-3_5p,Hsa-Mir-3924_3p,Hsa-Mir-154-P20-v2_3p,Hsa-Mir-1277_5p	MGSG_TRINITY_DN4334_c0_g1_i3,GEGO_TRINITY_DN3735_c0_g1_i2,GEGO_TRINITY_DN3735_c0_g1_i1	0.001009761	371.375
Hsa-Mir-1277_5p,Hsa-Mir-448_3p,Hsa-Mir-506-P29_3p,Hsa-Mir-154-P8_5p	MGSG_TRINITY_DN4334_c0_g1_i3,GEGO_TRINITY_DN3735_c0_g1_i2,GEGO_TRINITY_DN3735_c0_g1_i1	0.001009761	371.375
Hsa-Mir-378_3p,Hsa-Mir-154-P9_3p,Hsa-Mir-154-P20-v1_3p,Hsa-Mir-875_5p	MGSG_TRINITY_DN34447_c0_g1_i3,MGSG_TRINITY_DN34447_c0_g1_i4,GEGO_TRINITY_DN125_c0_g1_i2	0.001009761	371.375
Hsa-Mir-34-P3a-v2_5p,Hsa-Mir-448_3p,Hsa-Mir-1252_5p,Hsa-Mir-3663_3p	MGSG_TRINITY_DN17655_c0_g1_i3,MGSG_TRINITY_DN4449_c0_g1_i1,MGSG_TRINITY_DN4449_c0_g1_i2	0.001009761	371.375
Hsa-Mir-320-P1_3p,Hsa-Mir-320-P2a_3p,Hsa-Mir-320-P2b_3p,Hsa-Mir-320-P3_3p,Hsa-Mir-320-P4_3p,Hsa-Novel-3_5p,Hsa-Mir-154-P20-v2_3p,Hsa-Mir-506-P29_3p,Hsa-Mir-1277_5p	MGSG_TRINITY_DN4334_c0_g1_i3,GEGO_TRINITY_DN3735_c0_g1_i2,GEGO_TRINITY_DN3735_c0_g1_i1	0.001009761	371.375
Hsa-Mir-10-P1b-v2_5p,Hsa-Mir-10-P1c-v2_5p,Hsa-Mir-1323_5p,Hsa-Mir-506-P29_3p,Hsa-Mir-448_3p	MGSG_TRINITY_DN4334_c0_g1_i3,GEGO_TRINITY_DN3735_c0_g1_i2,GEGO_TRINITY_DN3735_c0_g1_i1	0.001009761	371.375
Hsa-Mir-506-P29_3p,Hsa-Mir-448_3p,Hsa-Mir-10-P1b-v2_5p,Hsa-Mir-10-P1c-v2_5p,Hsa-Mir-1323_5p	MGSG_TRINITY_DN4334_c0_g1_i3,GEGO_TRINITY_DN3735_c0_g1_i2,GEGO_TRINITY_DN3735_c0_g1_i1	0.001009761	371.375
Hsa-Mir-506-P29_3p,Hsa-Mir-1277_5p,Hsa-Mir-320-P1_3p,Hsa-Mir-320-P2a_3p,Hsa-Mir-320-P2b_3p,Hsa-Mir-320-P3_3p,Hsa-Mir-320-P4_3p,Hsa-Novel-3_5p,Hsa-Mir-154-P20-v2_3p	MGSG_TRINITY_DN4334_c0_g1_i3,GEGO_TRINITY_DN3735_c0_g1_i2,GEGO_TRINITY_DN3735_c0_g1_i1	0.001009761	371.375
Hsa-Mir-154-P20-v1_3p,Hsa-Mir-875_5p,Hsa-Mir-29-P1b-v1_3p,Hsa-Mir-29-P1d-v1_3p,Hsa-Mir-29-P2b_3p,Hsa-Mir-29-P2d_3p,Hsa-Mir-214-v1_3p,Hsa-Mir-3619_5p	MGSG_TRINITY_DN34447_c0_g1_i3,MGSG_TRINITY_DN34447_c0_g1_i4,GEGO_TRINITY_DN125_c0_g1_i2	0.001009761	371.375
Hsa-Mir-506-P29_3p,Hsa-Mir-3924_3p,Hsa-Mir-10-P1b-v2_5p,Hsa-Mir-10-P1c-v2_5p,Hsa-Mir-320-P1_3p,Hsa-Mir-320-P2a_3p,Hsa-Mir-320-P2b_3p,Hsa-Mir-320-P3_3p,Hsa-Mir-320-P4_3p,Hsa-Novel-3_5p	MGSG_TRINITY_DN4334_c0_g1_i3,GEGO_TRINITY_DN3735_c0_g1_i2,GEGO_TRINITY_DN3735_c0_g1_i1	0.001009761	371.375
Hsa-Mir-29-P1b-v1_3p,Hsa-Mir-29-P1d-v1_3p,Hsa-Mir-29-P2b_3p,Hsa-Mir-29-P2d_3p,Hsa-Mir-214-v1_3p,Hsa-Mir-3619_5p,Hsa-Mir-154-P20-v1_3p,Hsa-Mir-875_5p	MGSG_TRINITY_DN34447_c0_g1_i3,MGSG_TRINITY_DN34447_c0_g1_i4,GEGO_TRINITY_DN125_c0_g1_i2	0.001009761	371.375
Hsa-Mir-10-P1b-v2_5p,Hsa-Mir-10-P1c-v2_5p,Hsa-Mir-320-P1_3p,Hsa-Mir-320-P2a_3p,Hsa-Mir-320-P2b_3p,Hsa-Mir-320-P3_3p,Hsa-Mir-320-P4_3p,Hsa-Novel-3_5p,Hsa-Mir-506-P29_3p,Hsa-Mir-3924_3p	MGSG_TRINITY_DN4334_c0_g1_i3,GEGO_TRINITY_DN3735_c0_g1_i2,GEGO_TRINITY_DN3735_c0_g1_i1	0.001009761	371.375
Hsa-Mir-154-P8_5p,Hsa-Mir-1323_5p,Hsa-Mir-320-P1_3p,Hsa-Mir-320-P2a_3p,Hsa-Mir-320-P2b_3p,Hsa-Mir-320-P3_3p,Hsa-Mir-320-P4_3p,Hsa-Novel-3_5p,Hsa-Mir-1277_5p	MGSG_TRINITY_DN4334_c0_g1_i3,GEGO_TRINITY_DN3735_c0_g1_i2,GEGO_TRINITY_DN3735_c0_g1_i1	0.001009761	371.375
Hsa-Mir-320-P1_3p,Hsa-Mir-320-P2a_3p,Hsa-Mir-320-P2b_3p,Hsa-Mir-320-P3_3p,Hsa-Mir-320-P4_3p,Hsa-Novel-3_5p,Hsa-Mir-506-P9_5p,Hsa-Mir-4731_5p,Hsa-Mir-8-P2a_3p,Hsa-Mir-8-P2b_3p	MGSG_TRINITY_DN6457_c0_g1_i6,MGSG_TRINITY_DN19057_c0_g1_i2,MGSG_TRINITY_DN19057_c0_g1_i3	0.001009761	371.375
Hsa-Mir-146-P1_5p,Hsa-Mir-146-P4_5p,Hsa-Mir-137-P1-v1_3p,Hsa-Mir-30-P1a_5p,Hsa-Mir-30-P1b_5p,Hsa-Mir-30-P1d_5p,Hsa-Mir-30-P2a_5p,Hsa-Mir-30-P2b_5p,Hsa-Mir-30-P2d_5p,Hsa-Mir-8-P2a_3p,Hsa-Mir-8-P2b_3p	GEGO_TRINITY_DN245_c0_g1_i4,GEGO_TRINITY_DN245_c0_g1_i6,GEGO_TRINITY_DN9375_c0_g1_i1	0.001009761	371.375
Hsa-Mir-154-P6_3p,Hsa-Mir-95-P1_3p,Hsa-Mir-542-v1_3p,Hsa-Mir-488_3p	MGSG_TRINITY_DN5659_c0_g1_i1,MGSG_TRINITY_DN15333_c0_g1_i3,MGSG_TRINITY_DN5659_c0_g1_i9	0.001009761	371.375
Hsa-Mir-4731_5p,Hsa-Mir-8-P2a_3p,Hsa-Mir-8-P2b_3p,Hsa-Mir-320-P1_3p,Hsa-Mir-320-P2a_3p,Hsa-Mir-320-P2b_3p,Hsa-Mir-320-P3_3p,Hsa-Mir-320-P4_3p,Hsa-Novel-3_5p,Hsa-Mir-506-P9_5p	MGSG_TRINITY_DN6457_c0_g1_i6,MGSG_TRINITY_DN19057_c0_g1_i2,MGSG_TRINITY_DN19057_c0_g1_i3	0.001009761	371.375
Hsa-Mir-320-P1_3p,Hsa-Mir-320-P2a_3p,Hsa-Mir-320-P2b_3p,Hsa-Mir-320-P3_3p,Hsa-Mir-320-P4_3p,Hsa-Novel-3_5p,Hsa-Mir-3924_3p,Hsa-Mir-506-P29_3p,Hsa-Mir-154-P20-v2_3p	MGSG_TRINITY_DN4334_c0_g1_i3,GEGO_TRINITY_DN3735_c0_g1_i2,GEGO_TRINITY_DN3735_c0_g1_i1	0.001009761	371.375
Hsa-Mir-506-P29_3p,Hsa-Mir-154-P20-v2_3p,Hsa-Mir-320-P1_3p,Hsa-Mir-320-P2a_3p,Hsa-Mir-320-P2b_3p,Hsa-Mir-320-P3_3p,Hsa-Mir-320-P4_3p,Hsa-Novel-3_5p,Hsa-Mir-3924_3p	MGSG_TRINITY_DN4334_c0_g1_i3,GEGO_TRINITY_DN3735_c0_g1_i2,GEGO_TRINITY_DN3735_c0_g1_i1	0.001009761	371.375
Hsa-Mir-1252_5p,Hsa-Mir-3663_3p,Hsa-Mir-34-P3a-v2_5p,Hsa-Mir-448_3p	MGSG_TRINITY_DN17655_c0_g1_i3,MGSG_TRINITY_DN4449_c0_g1_i1,MGSG_TRINITY_DN4449_c0_g1_i2	0.001009761	371.375
Hsa-Mir-430-P1_3p,Hsa-Mir-430-P2_3p,Hsa-Mir-430-P3_3p,Hsa-Mir-430-P4_3p,Hsa-Mir-430-P6_3p,Hsa-Mir-430-P7_3p,Hsa-Mir-430-P21_3p,Hsa-Mir-430-P22_3p,Hsa-Mir-430-P23_3p,Hsa-Mir-430-P24_3p,Hsa-Mir-430-P25_3p,Hsa-Mir-430-P26_3p,Hsa-Mir-489-v1_3p,Hsa-Mir-4731_5p,Hsa-Mir-506-P9_5p	MGSG_TRINITY_DN6457_c0_g1_i6,MGSG_TRINITY_DN19057_c0_g1_i2,MGSG_TRINITY_DN19057_c0_g1_i3	0.001009761	371.375
Hsa-Mir-134_5p,Hsa-Mir-194-P1_5p,Hsa-Mir-194-P2_5p,Hsa-Mir-103-P1_3p,Hsa-Mir-103-P2_3p,Hsa-Mir-103-P4_3p,Hsa-Mir-3136_5p	GFVZ_TRINITY_DN439_c0_g1_i3,GEGO_TRINITY_DN245_c0_g1_i4,GEGO_TRINITY_DN245_c0_g1_i6	0.001009761	371.375
Hsa-Mir-154-P20-v2_3p,Hsa-Mir-448_3p,Hsa-Mir-154-P8_5p,Hsa-Mir-1323_5p	MGSG_TRINITY_DN4334_c0_g1_i3,GEGO_TRINITY_DN3735_c0_g1_i2,GEGO_TRINITY_DN3735_c0_g1_i1	0.001009761	371.375
Hsa-Mir-154-P9_3p,Hsa-Mir-875_5p,Hsa-Mir-29-P1b-v1_3p,Hsa-Mir-29-P1d-v1_3p,Hsa-Mir-29-P2b_3p,Hsa-Mir-29-P2d_3p,Hsa-Mir-214-v1_3p,Hsa-Mir-3619_5p	MGSG_TRINITY_DN34447_c0_g1_i3,MGSG_TRINITY_DN34447_c0_g1_i4,GEGO_TRINITY_DN125_c0_g1_i2	0.001009761	371.375
Hsa-Mir-154-P24_3p,Hsa-Mir-154-P9_3p,Hsa-Mir-154-P20-v1_3p,Hsa-Mir-506-P2_3p	MGSG_TRINITY_DN34447_c0_g1_i3,GEGO_TRINITY_DN125_c0_g1_i2,MGSG_TRINITY_DN16569_c0_g1_i7	0.001009761	371.375
Hsa-Mir-154-P20-v1_3p,Hsa-Mir-506-P2_3p,Hsa-Mir-154-P24_3p,Hsa-Mir-154-P9_3p	MGSG_TRINITY_DN34447_c0_g1_i3,GEGO_TRINITY_DN125_c0_g1_i2,MGSG_TRINITY_DN16569_c0_g1_i7	0.001009761	371.375
Hsa-Mir-154-P24_3p,Hsa-Mir-1-P1_3p,Hsa-Mir-1-P2_3p,Hsa-Mir-1-P3_3p,Hsa-Mir-337-as_5p,Hsa-Mir-154-P20-v1_3p	MGSG_TRINITY_DN34447_c0_g1_i3,GEGO_TRINITY_DN125_c0_g1_i2,MGSG_TRINITY_DN16569_c0_g1_i7	0.001009761	371.375
Hsa-Mir-1910_3p,Hsa-Mir-23-P2_3p,Hsa-Mir-23-P3_3p,Hsa-Mir-196-P1_5p,Hsa-Mir-196-P3_5p,Hsa-Mir-196-P4_5p,Hsa-Mir-34-P1_5p,Hsa-Mir-34-P2a_5p,Hsa-Mir-34-P2b_5p,Hsa-Mir-34-P3a-v1_5p,Hsa-Mir-34-P3b_5p,Hsa-Mir-34-P3c_5p	MGSG_TRINITY_DN4902_c0_g1_i5,MGSG_TRINITY_DN15333_c0_g1_i3,MGSG_TRINITY_DN4902_c0_g1_i1	0.001009761	371.375
Hsa-Mir-337-as_5p,Hsa-Mir-154-P20-v1_3p,Hsa-Mir-154-P24_3p,Hsa-Mir-1-P1_3p,Hsa-Mir-1-P2_3p,Hsa-Mir-1-P3_3p	MGSG_TRINITY_DN34447_c0_g1_i3,GEGO_TRINITY_DN125_c0_g1_i2,MGSG_TRINITY_DN16569_c0_g1_i7	0.001009761	371.375
Hsa-Mir-378_3p,Hsa-Mir-875_5p,Hsa-Mir-1-P1_3p,Hsa-Mir-1-P2_3p,Hsa-Mir-1-P3_3p,Hsa-Mir-214-v1_3p,Hsa-Mir-3619_5p	MGSG_TRINITY_DN34447_c0_g1_i3,MGSG_TRINITY_DN34447_c0_g1_i4,GEGO_TRINITY_DN125_c0_g1_i2	0.001009761	371.375
Hsa-Mir-1-P1_3p,Hsa-Mir-1-P2_3p,Hsa-Mir-1-P3_3p,Hsa-Mir-214-v1_3p,Hsa-Mir-3619_5p,Hsa-Mir-378_3p,Hsa-Mir-875_5p	MGSG_TRINITY_DN34447_c0_g1_i3,MGSG_TRINITY_DN34447_c0_g1_i4,GEGO_TRINITY_DN125_c0_g1_i2	0.001009761	371.375
Hsa-Mir-29-P1b-v1_3p,Hsa-Mir-29-P1d-v1_3p,Hsa-Mir-29-P2b_3p,Hsa-Mir-29-P2d_3p,Hsa-Mir-875_5p,Hsa-Mir-1-P1_3p,Hsa-Mir-1-P2_3p,Hsa-Mir-1-P3_3p,Hsa-Mir-214-v1_3p,Hsa-Mir-3619_5p	MGSG_TRINITY_DN34447_c0_g1_i3,MGSG_TRINITY_DN34447_c0_g1_i4,GEGO_TRINITY_DN125_c0_g1_i2	0.001009761	371.375
Hsa-Mir-1-P1_3p,Hsa-Mir-1-P2_3p,Hsa-Mir-1-P3_3p,Hsa-Mir-214-v1_3p,Hsa-Mir-3619_5p,Hsa-Mir-29-P1b-v1_3p,Hsa-Mir-29-P1d-v1_3p,Hsa-Mir-29-P2b_3p,Hsa-Mir-29-P2d_3p,Hsa-Mir-875_5p	MGSG_TRINITY_DN34447_c0_g1_i3,MGSG_TRINITY_DN34447_c0_g1_i4,GEGO_TRINITY_DN125_c0_g1_i2	0.001009761	371.375
Hsa-Mir-506-P29_3p,Hsa-Mir-154-P8_5p,Hsa-Mir-1323_5p,Hsa-Mir-3924_3p	MGSG_TRINITY_DN4334_c0_g1_i3,GEGO_TRINITY_DN3735_c0_g1_i2,GEGO_TRINITY_DN3735_c0_g1_i1	0.001009761	371.375
Hsa-Mir-1323_5p,Hsa-Mir-3924_3p,Hsa-Mir-506-P29_3p,Hsa-Mir-154-P8_5p	MGSG_TRINITY_DN4334_c0_g1_i3,GEGO_TRINITY_DN3735_c0_g1_i2,GEGO_TRINITY_DN3735_c0_g1_i1	0.001009761	371.375
Hsa-Mir-103-P1_3p,Hsa-Mir-103-P2_3p,Hsa-Mir-103-P4_3p,Hsa-Mir-3136_5p,Hsa-Mir-134_5p,Hsa-Mir-194-P1_5p,Hsa-Mir-194-P2_5p	GFVZ_TRINITY_DN439_c0_g1_i3,GEGO_TRINITY_DN245_c0_g1_i4,GEGO_TRINITY_DN245_c0_g1_i6	0.001009761	371.375
Hsa-Mir-3924_3p,Hsa-Mir-1277_5p,Hsa-Mir-154-P8_5p,Hsa-Mir-154-P20-v2_3p	MGSG_TRINITY_DN4334_c0_g1_i3,GEGO_TRINITY_DN3735_c0_g1_i2,GEGO_TRINITY_DN3735_c0_g1_i1	0.001009761	371.375
Hsa-Mir-154-P8_5p,Hsa-Mir-154-P20-v2_3p,Hsa-Mir-3924_3p,Hsa-Mir-1277_5p	MGSG_TRINITY_DN4334_c0_g1_i3,GEGO_TRINITY_DN3735_c0_g1_i2,GEGO_TRINITY_DN3735_c0_g1_i1	0.001009761	371.375
Hsa-Mir-103-P1_3p,Hsa-Mir-103-P2_3p,Hsa-Mir-103-P4_3p,Hsa-Mir-8-P2a_3p,Hsa-Mir-8-P2b_3p,Hsa-Mir-15-P1a_5p,Hsa-Mir-15-P1b_5p,Hsa-Mir-15-P1c_5p,Hsa-Mir-15-P1d_5p,Hsa-Mir-15-P2a_5p,Hsa-Mir-15-P2b_5p,Hsa-Mir-15-P2d_5p,Hsa-Mir-3136_5p	GEGO_TRINITY_DN245_c0_g1_i4,GEGO_TRINITY_DN245_c0_g1_i6,MGSG_TRINITY_DN4251_c0_g1_i1	0.001009761	371.375
Hsa-Mir-15-P1a_5p,Hsa-Mir-15-P1b_5p,Hsa-Mir-15-P1c_5p,Hsa-Mir-15-P1d_5p,Hsa-Mir-15-P2a_5p,Hsa-Mir-15-P2b_5p,Hsa-Mir-15-P2d_5p,Hsa-Mir-3136_5p,Hsa-Mir-103-P1_3p,Hsa-Mir-103-P2_3p,Hsa-Mir-103-P4_3p,Hsa-Mir-8-P2a_3p,Hsa-Mir-8-P2b_3p	GEGO_TRINITY_DN245_c0_g1_i4,GEGO_TRINITY_DN245_c0_g1_i6,MGSG_TRINITY_DN4251_c0_g1_i1	0.001009761	371.375
Hsa-Mir-154-P24_3p,Hsa-Mir-506-P2_3p,Hsa-Mir-337-as_5p,Hsa-Mir-875_5p	MGSG_TRINITY_DN34447_c0_g1_i3,GEGO_TRINITY_DN125_c0_g1_i2,MGSG_TRINITY_DN16569_c0_g1_i7	0.001009761	371.375
Hsa-Mir-10-P1b-v2_5p,Hsa-Mir-10-P1c-v2_5p,Hsa-Mir-154-P20-v2_3p,Hsa-Mir-154-P8_5p,Hsa-Mir-1323_5p	MGSG_TRINITY_DN4334_c0_g1_i3,GEGO_TRINITY_DN3735_c0_g1_i2,GEGO_TRINITY_DN3735_c0_g1_i1	0.001009761	371.375
Hsa-Mir-154-P24_3p,Hsa-Mir-875_5p,Hsa-Mir-337-as_5p,Hsa-Mir-506-P2_3p	MGSG_TRINITY_DN34447_c0_g1_i3,GEGO_TRINITY_DN125_c0_g1_i2,MGSG_TRINITY_DN16569_c0_g1_i7	0.001009761	371.375
Hsa-Mir-337-as_5p,Hsa-Mir-142-P1-v1_5p,Hsa-Mir-154-P24_3p,Hsa-Mir-1-P1_3p,Hsa-Mir-1-P2_3p,Hsa-Mir-1-P3_3p	MGSG_TRINITY_DN34447_c0_g1_i3,GEGO_TRINITY_DN125_c0_g1_i2,MGSG_TRINITY_DN16569_c0_g1_i7	0.001009761	371.375
Hsa-Mir-337-as_5p,Hsa-Mir-875_5p,Hsa-Mir-154-P24_3p,Hsa-Mir-506-P2_3p	MGSG_TRINITY_DN34447_c0_g1_i3,GEGO_TRINITY_DN125_c0_g1_i2,MGSG_TRINITY_DN16569_c0_g1_i7	0.001009761	371.375
Hsa-Mir-337-as_5p,Hsa-Mir-506-P2_3p,Hsa-Mir-154-P24_3p,Hsa-Mir-875_5p	MGSG_TRINITY_DN34447_c0_g1_i3,GEGO_TRINITY_DN125_c0_g1_i2,MGSG_TRINITY_DN16569_c0_g1_i7	0.001009761	371.375
Hsa-Mir-154-P8_5p,Hsa-Mir-1323_5p,Hsa-Mir-154-P20-v2_3p,Hsa-Mir-448_3p	MGSG_TRINITY_DN4334_c0_g1_i3,GEGO_TRINITY_DN3735_c0_g1_i2,GEGO_TRINITY_DN3735_c0_g1_i1	0.001009761	371.375
Hsa-Mir-154-P24_3p,Hsa-Mir-506-P2_3p,Hsa-Mir-337-as_5p,Hsa-Mir-154-P20-v1_3p	MGSG_TRINITY_DN34447_c0_g1_i3,GEGO_TRINITY_DN125_c0_g1_i2,MGSG_TRINITY_DN16569_c0_g1_i7	0.001009761	371.375
Hsa-Mir-337-as_5p,Hsa-Mir-154-P20-v1_3p,Hsa-Mir-154-P24_3p,Hsa-Mir-506-P2_3p	MGSG_TRINITY_DN34447_c0_g1_i3,GEGO_TRINITY_DN125_c0_g1_i2,MGSG_TRINITY_DN16569_c0_g1_i7	0.001009761	371.375
Hsa-Mir-154-P24_3p,Hsa-Mir-1-P1_3p,Hsa-Mir-1-P2_3p,Hsa-Mir-1-P3_3p,Hsa-Mir-337-as_5p,Hsa-Mir-142-P1-v1_5p	MGSG_TRINITY_DN34447_c0_g1_i3,GEGO_TRINITY_DN125_c0_g1_i2,MGSG_TRINITY_DN16569_c0_g1_i7	0.001009761	371.375
Hsa-Mir-337-as_5p,Hsa-Mir-142-P1-v1_5p,Hsa-Mir-154-P24_3p,Hsa-Mir-506-P2_3p	MGSG_TRINITY_DN34447_c0_g1_i3,GEGO_TRINITY_DN125_c0_g1_i2,MGSG_TRINITY_DN16569_c0_g1_i7	0.001009761	371.375
Hsa-Mir-337-as_5p,Hsa-Mir-1-P1_3p,Hsa-Mir-1-P2_3p,Hsa-Mir-1-P3_3p,Hsa-Mir-154-P24_3p,Hsa-Mir-875_5p	MGSG_TRINITY_DN34447_c0_g1_i3,GEGO_TRINITY_DN125_c0_g1_i2,MGSG_TRINITY_DN16569_c0_g1_i7	0.001009761	371.375
Hsa-Mir-10-P1b-v2_5p,Hsa-Mir-10-P1c-v2_5p,Hsa-Mir-1323_5p,Hsa-Mir-506-P29_3p,Hsa-Mir-154-P8_5p	MGSG_TRINITY_DN4334_c0_g1_i3,GEGO_TRINITY_DN3735_c0_g1_i2,GEGO_TRINITY_DN3735_c0_g1_i1	0.001009761	371.375
Hsa-Mir-196-P1_5p,Hsa-Mir-196-P3_5p,Hsa-Mir-196-P4_5p,Hsa-Mir-34-P1_5p,Hsa-Mir-34-P2a_5p,Hsa-Mir-34-P2b_5p,Hsa-Mir-34-P3a-v1_5p,Hsa-Mir-34-P3b_5p,Hsa-Mir-34-P3c_5p,Hsa-Mir-1910_3p,Hsa-Mir-23-P2_3p,Hsa-Mir-23-P3_3p	MGSG_TRINITY_DN4902_c0_g1_i5,MGSG_TRINITY_DN15333_c0_g1_i3,MGSG_TRINITY_DN4902_c0_g1_i1	0.001009761	371.375
Hsa-Mir-29-P1b-v1_3p,Hsa-Mir-29-P1d-v1_3p,Hsa-Mir-29-P2b_3p,Hsa-Mir-29-P2d_3p,Hsa-Mir-214-v1_3p,Hsa-Mir-3619_5p,Hsa-Mir-154-P9_3p,Hsa-Mir-875_5p	MGSG_TRINITY_DN34447_c0_g1_i3,MGSG_TRINITY_DN34447_c0_g1_i4,GEGO_TRINITY_DN125_c0_g1_i2	0.001009761	371.375
Hsa-Mir-506-P29_3p,Hsa-Mir-154-P8_5p,Hsa-Mir-10-P1b-v2_5p,Hsa-Mir-10-P1c-v2_5p,Hsa-Mir-1323_5p	MGSG_TRINITY_DN4334_c0_g1_i3,GEGO_TRINITY_DN3735_c0_g1_i2,GEGO_TRINITY_DN3735_c0_g1_i1	0.001009761	371.375
Hsa-Mir-154-P24_3p,Hsa-Mir-875_5p,Hsa-Mir-337-as_5p,Hsa-Mir-1-P1_3p,Hsa-Mir-1-P2_3p,Hsa-Mir-1-P3_3p	MGSG_TRINITY_DN34447_c0_g1_i3,GEGO_TRINITY_DN125_c0_g1_i2,MGSG_TRINITY_DN16569_c0_g1_i7	0.001009761	371.375
Hsa-Mir-337-as_5p,Hsa-Mir-875_5p,Hsa-Mir-154-P24_3p,Hsa-Mir-1-P1_3p,Hsa-Mir-1-P2_3p,Hsa-Mir-1-P3_3p	MGSG_TRINITY_DN34447_c0_g1_i3,GEGO_TRINITY_DN125_c0_g1_i2,MGSG_TRINITY_DN16569_c0_g1_i7	0.001009761	371.375
Hsa-Mir-154-P24_3p,Hsa-Mir-506-P2_3p,Hsa-Mir-337-as_5p,Hsa-Mir-142-P1-v1_5p	MGSG_TRINITY_DN34447_c0_g1_i3,GEGO_TRINITY_DN125_c0_g1_i2,MGSG_TRINITY_DN16569_c0_g1_i7	0.001009761	371.375
Hsa-Mir-203-v1_3p,Hsa-Mir-96-P3-v1_5p,Hsa-Mir-96-P3-v2_5p,Hsa-Mir-375_3p	MGSG_TRINITY_DN6863_c0_g1_i13,MGSG_TRINITY_DN511_c0_g1_i1,GFVZ_TRINITY_DN111_c1_g2_i1	0.001009761	371.375
Hsa-Mir-96-P3-v2_5p,Hsa-Mir-375_3p,Hsa-Mir-203-v1_3p,Hsa-Mir-96-P3-v1_5p	MGSG_TRINITY_DN6863_c0_g1_i13,MGSG_TRINITY_DN511_c0_g1_i1,GFVZ_TRINITY_DN111_c1_g2_i1	0.001009761	371.375
Hsa-Mir-154-P24_3p,Hsa-Mir-1-P1_3p,Hsa-Mir-1-P2_3p,Hsa-Mir-1-P3_3p,Hsa-Mir-337-as_5p,Hsa-Mir-875_5p	MGSG_TRINITY_DN34447_c0_g1_i3,GEGO_TRINITY_DN125_c0_g1_i2,MGSG_TRINITY_DN16569_c0_g1_i7	0.001009761	371.375
Hsa-Mir-154-P8_5p,Hsa-Mir-1323_5p,Hsa-Mir-10-P1b-v2_5p,Hsa-Mir-10-P1c-v2_5p,Hsa-Mir-154-P20-v2_3p	MGSG_TRINITY_DN4334_c0_g1_i3,GEGO_TRINITY_DN3735_c0_g1_i2,GEGO_TRINITY_DN3735_c0_g1_i1	0.001009761	371.375
Hsa-Mir-181-P1a_5p,Hsa-Mir-181-P1b_5p,Hsa-Mir-181-P1c_5p,Hsa-Mir-181-P2a_5p,Hsa-Mir-181-P2b_5p,Hsa-Mir-181-P2c_5p,Hsa-Mir-218-P2_5p,Hsa-Mir-218-P4_5p,Hsa-Mir-34-P1_5p,Hsa-Mir-34-P2a_5p,Hsa-Mir-34-P2b_5p,Hsa-Mir-34-P3a-v1_5p,Hsa-Mir-34-P3b_5p,Hsa-Mir-34-P3c_5p,Hsa-Mir-430-P35a_3p,Hsa-Mir-430-P35b_3p,Hsa-Mir-430-P35c_3p	GFVZ_TRINITY_DN5986_c2_g1_i1,MGSG_TRINITY_DN4902_c0_g1_i5,MGSG_TRINITY_DN4902_c0_g1_i1	0.001009761	371.375
Hsa-Mir-506-P6b_5p,Hsa-Mir-28-P1_3p,Hsa-Mir-223_3p,Hsa-Mir-154-P19_3p	MGSG_TRINITY_DN2368_c0_g1_i1,GFVZ_TRINITY_DN15139_c3_g1_i2,MGSG_TRINITY_DN2368_c0_g1_i4	0.001009761	371.375
Hsa-Mir-3924_3p,Hsa-Mir-154-P20-v2_3p,Hsa-Mir-10-P1b-v2_5p,Hsa-Mir-10-P1c-v2_5p,Hsa-Mir-1323_5p	MGSG_TRINITY_DN4334_c0_g1_i3,GEGO_TRINITY_DN3735_c0_g1_i2,GEGO_TRINITY_DN3735_c0_g1_i1	0.001009761	371.375
Hsa-Mir-10-P1b-v2_5p,Hsa-Mir-10-P1c-v2_5p,Hsa-Mir-1323_5p,Hsa-Mir-3924_3p,Hsa-Mir-154-P20-v2_3p	MGSG_TRINITY_DN4334_c0_g1_i3,GEGO_TRINITY_DN3735_c0_g1_i2,GEGO_TRINITY_DN3735_c0_g1_i1	0.001009761	371.375
Hsa-Mir-34-P1_5p,Hsa-Mir-34-P2a_5p,Hsa-Mir-34-P2b_5p,Hsa-Mir-34-P3a-v1_5p,Hsa-Mir-34-P3b_5p,Hsa-Mir-34-P3c_5p,Hsa-Mir-430-P35a_3p,Hsa-Mir-430-P35b_3p,Hsa-Mir-430-P35c_3p,Hsa-Mir-181-P1a_5p,Hsa-Mir-181-P1b_5p,Hsa-Mir-181-P1c_5p,Hsa-Mir-181-P2a_5p,Hsa-Mir-181-P2b_5p,Hsa-Mir-181-P2c_5p,Hsa-Mir-218-P2_5p,Hsa-Mir-218-P4_5p	GFVZ_TRINITY_DN5986_c2_g1_i1,MGSG_TRINITY_DN4902_c0_g1_i5,MGSG_TRINITY_DN4902_c0_g1_i1	0.001009761	371.375
Hsa-Mir-223_3p,Hsa-Mir-154-P19_3p,Hsa-Mir-506-P6b_5p,Hsa-Mir-28-P1_3p	MGSG_TRINITY_DN2368_c0_g1_i1,GFVZ_TRINITY_DN15139_c3_g1_i2,MGSG_TRINITY_DN2368_c0_g1_i4	0.001009761	371.375
Hsa-Mir-154-P9_3p,Hsa-Mir-214-v1_3p,Hsa-Mir-3619_5p,Hsa-Mir-154-P20-v1_3p,Hsa-Mir-875_5p	MGSG_TRINITY_DN34447_c0_g1_i3,MGSG_TRINITY_DN34447_c0_g1_i4,GEGO_TRINITY_DN125_c0_g1_i2	0.001009761	371.375
Hsa-Mir-15-P1a_5p,Hsa-Mir-15-P1b_5p,Hsa-Mir-15-P1c_5p,Hsa-Mir-15-P1d_5p,Hsa-Mir-15-P2a_5p,Hsa-Mir-15-P2b_5p,Hsa-Mir-15-P2d_5p,Hsa-Mir-188-P1_5p,Hsa-Mir-188-P2_5p,Hsa-Mir-105-P1_5p,Hsa-Mir-105-P2_5p	GEGO_TRINITY_DN245_c0_g1_i4,GEGO_TRINITY_DN245_c0_g1_i6,MGSG_TRINITY_DN32062_c0_g1_i1	0.001009761	371.375
Hsa-Mir-154-P9_3p,Hsa-Mir-875_5p,Hsa-Mir-154-P20-v1_3p,Hsa-Mir-214-v1_3p,Hsa-Mir-3619_5p	MGSG_TRINITY_DN34447_c0_g1_i3,MGSG_TRINITY_DN34447_c0_g1_i4,GEGO_TRINITY_DN125_c0_g1_i2	0.001009761	371.375
Hsa-Mir-188-P2_5p,Hsa-Mir-105-P1_5p,Hsa-Mir-105-P2_5p,Hsa-Mir-15-P1a_5p,Hsa-Mir-15-P1b_5p,Hsa-Mir-15-P1c_5p,Hsa-Mir-15-P1d_5p,Hsa-Mir-15-P2a_5p,Hsa-Mir-15-P2b_5p,Hsa-Mir-15-P2d_5p,Hsa-Mir-188-P1_5p	GEGO_TRINITY_DN245_c0_g1_i4,GEGO_TRINITY_DN245_c0_g1_i6,MGSG_TRINITY_DN32062_c0_g1_i1	0.001009761	371.375
Hsa-Mir-30-P1a_5p,Hsa-Mir-30-P1b_5p,Hsa-Mir-30-P1d_5p,Hsa-Mir-30-P2a_5p,Hsa-Mir-30-P2b_5p,Hsa-Mir-30-P2d_5p,Hsa-Mir-8-P2a_3p,Hsa-Mir-8-P2b_3p,Hsa-Mir-146-P1_5p,Hsa-Mir-146-P4_5p,Hsa-Mir-137-P1-v1_3p	GEGO_TRINITY_DN245_c0_g1_i4,GEGO_TRINITY_DN245_c0_g1_i6,GEGO_TRINITY_DN9375_c0_g1_i1	0.001009761	371.375
Hsa-Mir-337-as_5p,Hsa-Mir-154-P9_3p,Hsa-Mir-506-P2_3p,Hsa-Mir-875_5p	MGSG_TRINITY_DN34447_c0_g1_i3,GEGO_TRINITY_DN125_c0_g1_i2,MGSG_TRINITY_DN16569_c0_g1_i7	0.001009761	371.375
Hsa-Mir-137-P1-v2_3p,Hsa-Mir-188-P1_5p,Hsa-Mir-137-P1-v1_3p,Hsa-Mir-30-P1a_5p,Hsa-Mir-30-P1b_5p,Hsa-Mir-30-P1d_5p,Hsa-Mir-30-P2a_5p,Hsa-Mir-30-P2b_5p,Hsa-Mir-30-P2d_5p	GEGO_TRINITY_DN245_c0_g1_i4,GEGO_TRINITY_DN245_c0_g1_i6,GFVZ_TRINITY_DN2939_c0_g1_i6	0.001009761	371.375
Hsa-Mir-506-P2_3p,Hsa-Mir-875_5p,Hsa-Mir-337-as_5p,Hsa-Mir-154-P9_3p	MGSG_TRINITY_DN34447_c0_g1_i3,GEGO_TRINITY_DN125_c0_g1_i2,MGSG_TRINITY_DN16569_c0_g1_i7	0.001009761	371.375
Hsa-Mir-137-P1-v1_3p,Hsa-Mir-30-P1a_5p,Hsa-Mir-30-P1b_5p,Hsa-Mir-30-P1d_5p,Hsa-Mir-30-P2a_5p,Hsa-Mir-30-P2b_5p,Hsa-Mir-30-P2d_5p,Hsa-Mir-137-P1-v2_3p,Hsa-Mir-188-P1_5p	GEGO_TRINITY_DN245_c0_g1_i4,GEGO_TRINITY_DN245_c0_g1_i6,GFVZ_TRINITY_DN2939_c0_g1_i6	0.001009761	371.375
Hsa-Mir-3924_3p,Hsa-Mir-1277_5p,Hsa-Mir-10-P1b-v2_5p,Hsa-Mir-10-P1c-v2_5p,Hsa-Mir-154-P20-v2_3p	MGSG_TRINITY_DN4334_c0_g1_i3,GEGO_TRINITY_DN3735_c0_g1_i2,GEGO_TRINITY_DN3735_c0_g1_i1	0.001009761	371.375
Hsa-Mir-10-P1b-v2_5p,Hsa-Mir-10-P1c-v2_5p,Hsa-Mir-154-P20-v2_3p,Hsa-Mir-3924_3p,Hsa-Mir-1277_5p	MGSG_TRINITY_DN4334_c0_g1_i3,GEGO_TRINITY_DN3735_c0_g1_i2,GEGO_TRINITY_DN3735_c0_g1_i1	0.001009761	371.375
Hsa-Mir-1277_5p,Hsa-Mir-154-P20-v2_3p,Hsa-Mir-10-P1b-v2_5p,Hsa-Mir-10-P1c-v2_5p,Hsa-Mir-1323_5p	MGSG_TRINITY_DN4334_c0_g1_i3,GEGO_TRINITY_DN3735_c0_g1_i2,GEGO_TRINITY_DN3735_c0_g1_i1	0.001009761	371.375
Hsa-Mir-1323_5p,Hsa-Mir-3924_3p,Hsa-Mir-10-P1b-v2_5p,Hsa-Mir-10-P1c-v2_5p,Hsa-Mir-1277_5p	MGSG_TRINITY_DN4334_c0_g1_i3,GEGO_TRINITY_DN3735_c0_g1_i2,GEGO_TRINITY_DN3735_c0_g1_i1	0.001009761	371.375
Hsa-Mir-10-P1b-v2_5p,Hsa-Mir-10-P1c-v2_5p,Hsa-Mir-1277_5p,Hsa-Mir-1323_5p,Hsa-Mir-3924_3p	MGSG_TRINITY_DN4334_c0_g1_i3,GEGO_TRINITY_DN3735_c0_g1_i2,GEGO_TRINITY_DN3735_c0_g1_i1	0.001009761	371.375
Hsa-Mir-142-P1-v1_5p,Hsa-Mir-875_5p,Hsa-Mir-154-P24_3p,Hsa-Mir-1-P1_3p,Hsa-Mir-1-P2_3p,Hsa-Mir-1-P3_3p	MGSG_TRINITY_DN34447_c0_g1_i3,GEGO_TRINITY_DN125_c0_g1_i2,MGSG_TRINITY_DN16569_c0_g1_i7	0.001009761	371.375
Hsa-Mir-154-P24_3p,Hsa-Mir-1-P1_3p,Hsa-Mir-1-P2_3p,Hsa-Mir-1-P3_3p,Hsa-Mir-142-P1-v1_5p,Hsa-Mir-875_5p	MGSG_TRINITY_DN34447_c0_g1_i3,GEGO_TRINITY_DN125_c0_g1_i2,MGSG_TRINITY_DN16569_c0_g1_i7	0.001009761	371.375
Hsa-Mir-137-P1-v2_3p,Hsa-Mir-194-P1_5p,Hsa-Mir-194-P2_5p,Hsa-Mir-30-P1a_5p,Hsa-Mir-30-P1b_5p,Hsa-Mir-30-P1d_5p,Hsa-Mir-30-P2a_5p,Hsa-Mir-30-P2b_5p,Hsa-Mir-30-P2d_5p,Hsa-Mir-3136_5p	GFVZ_TRINITY_DN439_c0_g1_i3,GEGO_TRINITY_DN245_c0_g1_i4,GEGO_TRINITY_DN245_c0_g1_i6	0.001009761	371.375
Hsa-Mir-30-P1a_5p,Hsa-Mir-30-P1b_5p,Hsa-Mir-30-P1d_5p,Hsa-Mir-30-P2a_5p,Hsa-Mir-30-P2b_5p,Hsa-Mir-30-P2d_5p,Hsa-Mir-3136_5p,Hsa-Mir-137-P1-v2_3p,Hsa-Mir-194-P1_5p,Hsa-Mir-194-P2_5p	GFVZ_TRINITY_DN439_c0_g1_i3,GEGO_TRINITY_DN245_c0_g1_i4,GEGO_TRINITY_DN245_c0_g1_i6	0.001009761	371.375
Hsa-Mir-154-P20-v1_3p,Hsa-Mir-875_5p,Hsa-Mir-154-P9_3p,Hsa-Mir-214-v1_3p,Hsa-Mir-3619_5p	MGSG_TRINITY_DN34447_c0_g1_i3,MGSG_TRINITY_DN34447_c0_g1_i4,GEGO_TRINITY_DN125_c0_g1_i2	0.001009761	371.375
Hsa-Mir-154-P20-v1_3p,Hsa-Mir-214-v1_3p,Hsa-Mir-3619_5p,Hsa-Mir-154-P9_3p,Hsa-Mir-875_5p	MGSG_TRINITY_DN34447_c0_g1_i3,MGSG_TRINITY_DN34447_c0_g1_i4,GEGO_TRINITY_DN125_c0_g1_i2	0.001009761	371.375
Hsa-Mir-142-P1-v1_5p,Hsa-Mir-875_5p,Hsa-Mir-154-P24_3p,Hsa-Mir-506-P2_3p	MGSG_TRINITY_DN34447_c0_g1_i3,GEGO_TRINITY_DN125_c0_g1_i2,MGSG_TRINITY_DN16569_c0_g1_i7	0.001009761	371.375
Hsa-Mir-154-P24_3p,Hsa-Mir-506-P2_3p,Hsa-Mir-142-P1-v1_5p,Hsa-Mir-875_5p	MGSG_TRINITY_DN34447_c0_g1_i3,GEGO_TRINITY_DN125_c0_g1_i2,MGSG_TRINITY_DN16569_c0_g1_i7	0.001009761	371.375
Hsa-Mir-154-P20-v1_3p,Hsa-Mir-154-P9_3p,Hsa-Mir-1-P1_3p,Hsa-Mir-1-P2_3p,Hsa-Mir-1-P3_3p,Hsa-Mir-875_5p	MGSG_TRINITY_DN34447_c0_g1_i3,MGSG_TRINITY_DN34447_c0_g1_i4,GEGO_TRINITY_DN125_c0_g1_i2,MGSG_TRINITY_DN16569_c0_g1_i7,GEGO_TRINITY_DN125_c0_g1_i21,GEGO_TRINITY_DN125_c0_g1_i9	0.002019522	363.7959183673
Hsa-Mir-1-P1_3p,Hsa-Mir-1-P2_3p,Hsa-Mir-1-P3_3p,Hsa-Mir-875_5p,Hsa-Mir-154-P20-v1_3p,Hsa-Mir-154-P9_3p	MGSG_TRINITY_DN34447_c0_g1_i3,MGSG_TRINITY_DN34447_c0_g1_i4,GEGO_TRINITY_DN125_c0_g1_i2,MGSG_TRINITY_DN16569_c0_g1_i7,GEGO_TRINITY_DN125_c0_g1_i21,GEGO_TRINITY_DN125_c0_g1_i9	0.002019522	363.7959183673
Hsa-Mir-5579_5p,Hsa-Mir-30-P1a_5p,Hsa-Mir-30-P1b_5p,Hsa-Mir-30-P1d_5p,Hsa-Mir-30-P2a_5p,Hsa-Mir-30-P2b_5p,Hsa-Mir-30-P2d_5p,Hsa-Mir-204-P1_5p,Hsa-Mir-204-P2_5p,Hsa-Mir-137-P1-v2_3p	GEGO_TRINITY_DN3779_c0_g1_i4,GEGO_TRINITY_DN245_c0_g1_i4,GEGO_TRINITY_DN245_c0_g1_i6	0.001009761	356.52
Hsa-Mir-3924_3p,Hsa-Mir-448_3p,Hsa-Mir-506-P29_3p,Hsa-Mir-1323_5p	MGSG_TRINITY_DN4334_c0_g1_i3,GEGO_TRINITY_DN3735_c0_g1_i2,GEGO_TRINITY_DN3735_c0_g1_i1	0.001009761	356.52
Hsa-Mir-2355_3p,Hsa-Mir-154-P6_3p,Hsa-Mir-431_5p,Hsa-Mir-4731_3p	MGSG_TRINITY_DN19057_c0_g1_i2,MGSG_TRINITY_DN19057_c0_g1_i3,MGSG_TRINITY_DN4904_c0_g1_i4	0.001009761	356.52
Hsa-Mir-506-P29_3p,Hsa-Mir-1323_5p,Hsa-Mir-3924_3p,Hsa-Mir-448_3p	MGSG_TRINITY_DN4334_c0_g1_i3,GEGO_TRINITY_DN3735_c0_g1_i2,GEGO_TRINITY_DN3735_c0_g1_i1	0.001009761	356.52
Hsa-Mir-431_5p,Hsa-Mir-4731_3p,Hsa-Mir-2355_3p,Hsa-Mir-154-P6_3p	MGSG_TRINITY_DN19057_c0_g1_i2,MGSG_TRINITY_DN19057_c0_g1_i3,MGSG_TRINITY_DN4904_c0_g1_i4	0.001009761	356.52
Hsa-Mir-137-P1-v2_3p,Hsa-Mir-134_5p,Hsa-Mir-103-P1_3p,Hsa-Mir-103-P2_3p,Hsa-Mir-103-P4_3p,Hsa-Mir-194-P1_5p,Hsa-Mir-194-P2_5p	GFVZ_TRINITY_DN439_c0_g1_i3,GEGO_TRINITY_DN245_c0_g1_i4,GEGO_TRINITY_DN245_c0_g1_i6	0.001009761	356.52
Hsa-Mir-378_3p,Hsa-Mir-214-v1_3p,Hsa-Mir-3619_5p,Hsa-Mir-154-P20-v1_3p,Hsa-Mir-29-P1b-v1_3p,Hsa-Mir-29-P1d-v1_3p,Hsa-Mir-29-P2b_3p,Hsa-Mir-29-P2d_3p	MGSG_TRINITY_DN34447_c0_g1_i3,MGSG_TRINITY_DN34447_c0_g1_i4,GEGO_TRINITY_DN125_c0_g1_i2	0.001009761	356.52
Hsa-Mir-2355_3p,Hsa-Mir-1287_5p,Hsa-Mir-431_5p,Hsa-Mir-4731_3p	MGSG_TRINITY_DN19057_c0_g1_i2,MGSG_TRINITY_DN19057_c0_g1_i3,MGSG_TRINITY_DN4904_c0_g1_i4	0.001009761	356.52
Hsa-Mir-103-P1_3p,Hsa-Mir-103-P2_3p,Hsa-Mir-103-P4_3p,Hsa-Mir-194-P1_5p,Hsa-Mir-194-P2_5p,Hsa-Mir-137-P1-v2_3p,Hsa-Mir-134_5p	GFVZ_TRINITY_DN439_c0_g1_i3,GEGO_TRINITY_DN245_c0_g1_i4,GEGO_TRINITY_DN245_c0_g1_i6	0.001009761	356.52
Hsa-Mir-506-P29_3p,Hsa-Mir-10-P1b-v2_5p,Hsa-Mir-10-P1c-v2_5p,Hsa-Mir-154-P8_5p,Hsa-Mir-3924_3p	MGSG_TRINITY_DN4334_c0_g1_i3,GEGO_TRINITY_DN3735_c0_g1_i2,GEGO_TRINITY_DN3735_c0_g1_i1	0.001009761	356.52
Hsa-Mir-3924_3p,Hsa-Mir-448_3p,Hsa-Mir-154-P8_5p,Hsa-Mir-1277_5p	MGSG_TRINITY_DN4334_c0_g1_i3,GEGO_TRINITY_DN3735_c0_g1_i2,GEGO_TRINITY_DN3735_c0_g1_i1	0.001009761	356.52
Hsa-Mir-154-P8_5p,Hsa-Mir-3924_3p,Hsa-Mir-506-P29_3p,Hsa-Mir-10-P1b-v2_5p,Hsa-Mir-10-P1c-v2_5p	MGSG_TRINITY_DN4334_c0_g1_i3,GEGO_TRINITY_DN3735_c0_g1_i2,GEGO_TRINITY_DN3735_c0_g1_i1	0.001009761	356.52
Hsa-Mir-154-P8_5p,Hsa-Mir-448_3p,Hsa-Mir-506-P29_3p,Hsa-Mir-10-P1b-v2_5p,Hsa-Mir-10-P1c-v2_5p	MGSG_TRINITY_DN4334_c0_g1_i3,GEGO_TRINITY_DN3735_c0_g1_i2,GEGO_TRINITY_DN3735_c0_g1_i1	0.001009761	356.52
Hsa-Mir-506-P29_3p,Hsa-Mir-1323_5p,Hsa-Mir-154-P8_5p,Hsa-Mir-448_3p	MGSG_TRINITY_DN4334_c0_g1_i3,GEGO_TRINITY_DN3735_c0_g1_i2,GEGO_TRINITY_DN3735_c0_g1_i1	0.001009761	356.52
Hsa-Mir-154-P8_5p,Hsa-Mir-1277_5p,Hsa-Mir-3924_3p,Hsa-Mir-448_3p	MGSG_TRINITY_DN4334_c0_g1_i3,GEGO_TRINITY_DN3735_c0_g1_i2,GEGO_TRINITY_DN3735_c0_g1_i1	0.001009761	356.52
Hsa-Mir-337-as_5p,Hsa-Mir-154-P24_3p,Hsa-Mir-154-P9_3p,Hsa-Mir-506-P2_3p	MGSG_TRINITY_DN34447_c0_g1_i3,GEGO_TRINITY_DN125_c0_g1_i2,MGSG_TRINITY_DN16569_c0_g1_i7	0.001009761	356.52
Hsa-Mir-137-P1-v2_3p,Hsa-Mir-134_5p,Hsa-Mir-30-P1a_5p,Hsa-Mir-30-P1b_5p,Hsa-Mir-30-P1d_5p,Hsa-Mir-30-P2a_5p,Hsa-Mir-30-P2b_5p,Hsa-Mir-30-P2d_5p,Hsa-Mir-194-P1_5p,Hsa-Mir-194-P2_5p	GFVZ_TRINITY_DN439_c0_g1_i3,GEGO_TRINITY_DN245_c0_g1_i4,GEGO_TRINITY_DN245_c0_g1_i6	0.001009761	356.52
Hsa-Mir-506-P29_3p,Hsa-Mir-10-P1b-v2_5p,Hsa-Mir-10-P1c-v2_5p,Hsa-Mir-3924_3p,Hsa-Mir-448_3p	MGSG_TRINITY_DN4334_c0_g1_i3,GEGO_TRINITY_DN3735_c0_g1_i2,GEGO_TRINITY_DN3735_c0_g1_i1	0.001009761	356.52
Hsa-Mir-154-P9_3p,Hsa-Mir-6715_3p,Hsa-Mir-154-P20-v1_3p,Hsa-Mir-30-P1a_5p,Hsa-Mir-30-P1b_5p,Hsa-Mir-30-P1d_5p,Hsa-Mir-30-P2a_5p,Hsa-Mir-30-P2b_5p,Hsa-Mir-30-P2d_5p	GEGO_TRINITY_DN125_c0_g1_i2,GEGO_TRINITY_DN125_c0_g1_i21,GEGO_TRINITY_DN125_c0_g1_i9	0.001009761	356.52
Hsa-Mir-362-P1_5p,Hsa-Mir-325_3p,Hsa-Mir-96-P1_5p,Hsa-Mir-1271_5p,Hsa-Mir-9851_3p	MGSG_TRINITY_DN3536_c1_g1_i16,MGSG_TRINITY_DN1161_c1_g1_i3,MGSG_TRINITY_DN1161_c1_g1_i19	0.001009761	356.52
Hsa-Mir-3924_3p,Hsa-Mir-448_3p,Hsa-Mir-506-P29_3p,Hsa-Mir-10-P1b-v2_5p,Hsa-Mir-10-P1c-v2_5p	MGSG_TRINITY_DN4334_c0_g1_i3,GEGO_TRINITY_DN3735_c0_g1_i2,GEGO_TRINITY_DN3735_c0_g1_i1	0.001009761	356.52
Hsa-Mir-506-P29_3p,Hsa-Mir-10-P1b-v2_5p,Hsa-Mir-10-P1c-v2_5p,Hsa-Mir-154-P8_5p,Hsa-Mir-448_3p	MGSG_TRINITY_DN4334_c0_g1_i3,GEGO_TRINITY_DN3735_c0_g1_i2,GEGO_TRINITY_DN3735_c0_g1_i1	0.001009761	356.52
Hsa-Mir-30-P1a_5p,Hsa-Mir-30-P1b_5p,Hsa-Mir-30-P1d_5p,Hsa-Mir-30-P2a_5p,Hsa-Mir-30-P2b_5p,Hsa-Mir-30-P2d_5p,Hsa-Mir-194-P1_5p,Hsa-Mir-194-P2_5p,Hsa-Mir-137-P1-v2_3p,Hsa-Mir-134_5p	GFVZ_TRINITY_DN439_c0_g1_i3,GEGO_TRINITY_DN245_c0_g1_i4,GEGO_TRINITY_DN245_c0_g1_i6	0.001009761	356.52
Hsa-Mir-96-P1_5p,Hsa-Mir-1271_5p,Hsa-Mir-9851_3p,Hsa-Mir-362-P1_5p,Hsa-Mir-325_3p	MGSG_TRINITY_DN3536_c1_g1_i16,MGSG_TRINITY_DN1161_c1_g1_i3,MGSG_TRINITY_DN1161_c1_g1_i19	0.001009761	356.52
Hsa-Mir-154-P9_3p,Hsa-Mir-506-P2_3p,Hsa-Mir-1-P1_3p,Hsa-Mir-1-P2_3p,Hsa-Mir-1-P3_3p,Hsa-Mir-142-P1-v1_5p	MGSG_TRINITY_DN34447_c0_g1_i3,GEGO_TRINITY_DN125_c0_g1_i2,MGSG_TRINITY_DN16569_c0_g1_i7	0.001009761	356.52
Hsa-Mir-204-P1_5p,Hsa-Mir-204-P2_5p,Hsa-Mir-137-P1-v2_3p,Hsa-Mir-5579_5p,Hsa-Mir-30-P1a_5p,Hsa-Mir-30-P1b_5p,Hsa-Mir-30-P1d_5p,Hsa-Mir-30-P2a_5p,Hsa-Mir-30-P2b_5p,Hsa-Mir-30-P2d_5p	GEGO_TRINITY_DN3779_c0_g1_i4,GEGO_TRINITY_DN245_c0_g1_i4,GEGO_TRINITY_DN245_c0_g1_i6	0.001009761	356.52
Hsa-Mir-431_5p,Hsa-Mir-4731_3p,Hsa-Mir-2355_3p,Hsa-Mir-1287_5p	MGSG_TRINITY_DN19057_c0_g1_i2,MGSG_TRINITY_DN19057_c0_g1_i3,MGSG_TRINITY_DN4904_c0_g1_i4	0.001009761	356.52
Hsa-Mir-30-P1a_5p,Hsa-Mir-30-P1b_5p,Hsa-Mir-30-P1d_5p,Hsa-Mir-30-P2a_5p,Hsa-Mir-30-P2b_5p,Hsa-Mir-30-P2d_5p,Hsa-Mir-137-P1-v2_3p,Hsa-Mir-103-P1_3p,Hsa-Mir-103-P2_3p,Hsa-Mir-103-P4_3p,Hsa-Mir-194-P1_5p,Hsa-Mir-194-P2_5p	GFVZ_TRINITY_DN439_c0_g1_i3,GEGO_TRINITY_DN245_c0_g1_i4,GEGO_TRINITY_DN245_c0_g1_i6	0.001009761	356.52
Hsa-Mir-103-P1_3p,Hsa-Mir-103-P2_3p,Hsa-Mir-103-P4_3p,Hsa-Mir-194-P1_5p,Hsa-Mir-194-P2_5p,Hsa-Mir-30-P1a_5p,Hsa-Mir-30-P1b_5p,Hsa-Mir-30-P1d_5p,Hsa-Mir-30-P2a_5p,Hsa-Mir-30-P2b_5p,Hsa-Mir-30-P2d_5p,Hsa-Mir-137-P1-v2_3p	GFVZ_TRINITY_DN439_c0_g1_i3,GEGO_TRINITY_DN245_c0_g1_i4,GEGO_TRINITY_DN245_c0_g1_i6	0.001009761	356.52
Hsa-Mir-154-P20-v1_3p,Hsa-Mir-30-P1a_5p,Hsa-Mir-30-P1b_5p,Hsa-Mir-30-P1d_5p,Hsa-Mir-30-P2a_5p,Hsa-Mir-30-P2b_5p,Hsa-Mir-30-P2d_5p,Hsa-Mir-154-P9_3p,Hsa-Mir-6715_3p	GEGO_TRINITY_DN125_c0_g1_i2,GEGO_TRINITY_DN125_c0_g1_i21,GEGO_TRINITY_DN125_c0_g1_i9	0.001009761	356.52
Hsa-Mir-154-P8_5p,Hsa-Mir-448_3p,Hsa-Mir-506-P29_3p,Hsa-Mir-1323_5p	MGSG_TRINITY_DN4334_c0_g1_i3,GEGO_TRINITY_DN3735_c0_g1_i2,GEGO_TRINITY_DN3735_c0_g1_i1	0.001009761	356.52
Hsa-Mir-337-as_5p,Hsa-Mir-154-P24_3p,Hsa-Mir-142-P1-v1_5p,Hsa-Mir-506-P2_3p	MGSG_TRINITY_DN34447_c0_g1_i3,GEGO_TRINITY_DN125_c0_g1_i2,MGSG_TRINITY_DN16569_c0_g1_i7	0.001009761	356.52
Hsa-Mir-142-P1-v1_5p,Hsa-Mir-506-P2_3p,Hsa-Mir-337-as_5p,Hsa-Mir-154-P24_3p	MGSG_TRINITY_DN34447_c0_g1_i3,GEGO_TRINITY_DN125_c0_g1_i2,MGSG_TRINITY_DN16569_c0_g1_i7	0.001009761	356.52
Hsa-Mir-154-P24_3p,Hsa-Mir-142-P1-v1_5p,Hsa-Mir-154-P9_3p,Hsa-Mir-506-P2_3p	MGSG_TRINITY_DN34447_c0_g1_i3,GEGO_TRINITY_DN125_c0_g1_i2,MGSG_TRINITY_DN16569_c0_g1_i7	0.001009761	356.52
Hsa-Mir-10-P1b-v2_5p,Hsa-Mir-10-P1c-v2_5p,Hsa-Mir-154-P8_5p,Hsa-Mir-3924_3p,Hsa-Mir-448_3p	MGSG_TRINITY_DN4334_c0_g1_i3,GEGO_TRINITY_DN3735_c0_g1_i2,GEGO_TRINITY_DN3735_c0_g1_i1	0.001009761	356.52
Hsa-Mir-3924_3p,Hsa-Mir-448_3p,Hsa-Mir-10-P1b-v2_5p,Hsa-Mir-10-P1c-v2_5p,Hsa-Mir-154-P8_5p	MGSG_TRINITY_DN4334_c0_g1_i3,GEGO_TRINITY_DN3735_c0_g1_i2,GEGO_TRINITY_DN3735_c0_g1_i1	0.001009761	356.52
Hsa-Mir-103-P1_3p,Hsa-Mir-103-P2_3p,Hsa-Mir-103-P4_3p,Hsa-Mir-30-P1a_5p,Hsa-Mir-30-P1b_5p,Hsa-Mir-30-P1d_5p,Hsa-Mir-30-P2a_5p,Hsa-Mir-30-P2b_5p,Hsa-Mir-30-P2d_5p,Hsa-Mir-137-P1-v2_3p,Hsa-Mir-134_5p	GFVZ_TRINITY_DN439_c0_g1_i3,GEGO_TRINITY_DN245_c0_g1_i4,GEGO_TRINITY_DN245_c0_g1_i6	0.001009761	356.52
Hsa-Mir-506-P29_3p,Hsa-Mir-1323_5p,Hsa-Mir-154-P8_5p,Hsa-Mir-1277_5p	MGSG_TRINITY_DN4334_c0_g1_i3,GEGO_TRINITY_DN3735_c0_g1_i2,GEGO_TRINITY_DN3735_c0_g1_i1	0.001009761	356.52
Hsa-Mir-137-P1-v2_3p,Hsa-Mir-134_5p,Hsa-Mir-103-P1_3p,Hsa-Mir-103-P2_3p,Hsa-Mir-103-P4_3p,Hsa-Mir-30-P1a_5p,Hsa-Mir-30-P1b_5p,Hsa-Mir-30-P1d_5p,Hsa-Mir-30-P2a_5p,Hsa-Mir-30-P2b_5p,Hsa-Mir-30-P2d_5p	GFVZ_TRINITY_DN439_c0_g1_i3,GEGO_TRINITY_DN245_c0_g1_i4,GEGO_TRINITY_DN245_c0_g1_i6	0.001009761	356.52
Hsa-Mir-154-P8_5p,Hsa-Mir-1277_5p,Hsa-Mir-506-P29_3p,Hsa-Mir-1323_5p	MGSG_TRINITY_DN4334_c0_g1_i3,GEGO_TRINITY_DN3735_c0_g1_i2,GEGO_TRINITY_DN3735_c0_g1_i1	0.001009761	356.52
Hsa-Mir-4766_5p,Hsa-Mir-217-v1_5p,Hsa-Mir-320-P1_3p,Hsa-Mir-320-P2a_3p,Hsa-Mir-320-P2b_3p,Hsa-Mir-320-P3_3p,Hsa-Mir-320-P4_3p,Hsa-Novel-3_5p,Hsa-Mir-135-P1_5p,Hsa-Mir-135-P2_5p,Hsa-Mir-135-P4_5p	MGSG_TRINITY_DN4137_c0_g1_i5,MGSG_TRINITY_DN4527_c0_g1_i1,GEGO_TRINITY_DN4938_c0_g1_i6	0.001009761	356.52
Hsa-Mir-135-P1_5p,Hsa-Mir-135-P2_5p,Hsa-Mir-135-P4_5p,Hsa-Mir-217-v1_5p,Hsa-Mir-320-P1_3p,Hsa-Mir-320-P2a_3p,Hsa-Mir-320-P2b_3p,Hsa-Mir-320-P3_3p,Hsa-Mir-320-P4_3p,Hsa-Novel-3_5p,Hsa-Mir-4766_5p	MGSG_TRINITY_DN4137_c0_g1_i5,MGSG_TRINITY_DN4527_c0_g1_i1,GEGO_TRINITY_DN4938_c0_g1_i6	0.001009761	356.52
Hsa-Mir-320-P1_3p,Hsa-Mir-320-P2a_3p,Hsa-Mir-320-P2b_3p,Hsa-Mir-320-P3_3p,Hsa-Mir-320-P4_3p,Hsa-Novel-3_5p,Hsa-Mir-4766_5p,Hsa-Mir-135-P1_5p,Hsa-Mir-135-P2_5p,Hsa-Mir-135-P4_5p,Hsa-Mir-217-v1_5p	MGSG_TRINITY_DN4137_c0_g1_i5,MGSG_TRINITY_DN4527_c0_g1_i1,GEGO_TRINITY_DN4938_c0_g1_i6	0.001009761	356.52
Hsa-Mir-320-P1_3p,Hsa-Mir-320-P2a_3p,Hsa-Mir-320-P2b_3p,Hsa-Mir-320-P3_3p,Hsa-Mir-320-P4_3p,Hsa-Novel-3_5p,Hsa-Mir-135-P1_5p,Hsa-Mir-135-P2_5p,Hsa-Mir-135-P4_5p,Hsa-Mir-4766_5p,Hsa-Mir-217-v1_5p	MGSG_TRINITY_DN4137_c0_g1_i5,MGSG_TRINITY_DN4527_c0_g1_i1,GEGO_TRINITY_DN4938_c0_g1_i6	0.001009761	356.52
Hsa-Mir-10-P1b-v2_5p,Hsa-Mir-10-P1c-v2_5p,Hsa-Mir-154-P8_5p,Hsa-Mir-506-P29_3p,Hsa-Mir-1323_5p	MGSG_TRINITY_DN4334_c0_g1_i3,GEGO_TRINITY_DN3735_c0_g1_i2,GEGO_TRINITY_DN3735_c0_g1_i1	0.001009761	356.52
Hsa-Mir-506-P29_3p,Hsa-Mir-1323_5p,Hsa-Mir-10-P1b-v2_5p,Hsa-Mir-10-P1c-v2_5p,Hsa-Mir-154-P8_5p	MGSG_TRINITY_DN4334_c0_g1_i3,GEGO_TRINITY_DN3735_c0_g1_i2,GEGO_TRINITY_DN3735_c0_g1_i1	0.001009761	356.52
Hsa-Mir-506-P29_3p,Hsa-Mir-10-P1b-v2_5p,Hsa-Mir-10-P1c-v2_5p,Hsa-Mir-154-P8_5p,Hsa-Mir-1277_5p	MGSG_TRINITY_DN4334_c0_g1_i3,GEGO_TRINITY_DN3735_c0_g1_i2,GEGO_TRINITY_DN3735_c0_g1_i1	0.001009761	356.52
Hsa-Mir-142-P1-v1_5p,Hsa-Mir-154-P9_3p,Hsa-Mir-337-as_5p,Hsa-Mir-154-P24_3p	MGSG_TRINITY_DN34447_c0_g1_i3,GEGO_TRINITY_DN125_c0_g1_i2,MGSG_TRINITY_DN16569_c0_g1_i7	0.001009761	356.52
Hsa-Mir-154-P8_5p,Hsa-Mir-1277_5p,Hsa-Mir-506-P29_3p,Hsa-Mir-10-P1b-v2_5p,Hsa-Mir-10-P1c-v2_5p	MGSG_TRINITY_DN4334_c0_g1_i3,GEGO_TRINITY_DN3735_c0_g1_i2,GEGO_TRINITY_DN3735_c0_g1_i1	0.001009761	356.52
Hsa-Mir-506-P29_3p,Hsa-Mir-1323_5p,Hsa-Mir-154-P8_5p,Hsa-Mir-3924_3p	MGSG_TRINITY_DN4334_c0_g1_i3,GEGO_TRINITY_DN3735_c0_g1_i2,GEGO_TRINITY_DN3735_c0_g1_i1	0.001009761	356.52
Hsa-Mir-29-P1b-v1_3p,Hsa-Mir-29-P1d-v1_3p,Hsa-Mir-29-P2b_3p,Hsa-Mir-29-P2d_3p,Hsa-Mir-154-P9_3p,Hsa-Mir-378_3p,Hsa-Mir-214-v1_3p,Hsa-Mir-3619_5p	MGSG_TRINITY_DN34447_c0_g1_i3,MGSG_TRINITY_DN34447_c0_g1_i4,GEGO_TRINITY_DN125_c0_g1_i2	0.001009761	356.52
Hsa-Mir-378_3p,Hsa-Mir-214-v1_3p,Hsa-Mir-3619_5p,Hsa-Mir-29-P1b-v1_3p,Hsa-Mir-29-P1d-v1_3p,Hsa-Mir-29-P2b_3p,Hsa-Mir-29-P2d_3p,Hsa-Mir-154-P9_3p	MGSG_TRINITY_DN34447_c0_g1_i3,MGSG_TRINITY_DN34447_c0_g1_i4,GEGO_TRINITY_DN125_c0_g1_i2	0.001009761	356.52
Hsa-Mir-337-as_5p,Hsa-Mir-154-P24_3p,Hsa-Mir-142-P1-v1_5p,Hsa-Mir-154-P9_3p	MGSG_TRINITY_DN34447_c0_g1_i3,GEGO_TRINITY_DN125_c0_g1_i2,MGSG_TRINITY_DN16569_c0_g1_i7	0.001009761	356.52
Hsa-Mir-1-P1_3p,Hsa-Mir-1-P2_3p,Hsa-Mir-1-P3_3p,Hsa-Mir-142-P1-v1_5p,Hsa-Mir-154-P9_3p,Hsa-Mir-506-P2_3p	MGSG_TRINITY_DN34447_c0_g1_i3,GEGO_TRINITY_DN125_c0_g1_i2,MGSG_TRINITY_DN16569_c0_g1_i7	0.001009761	356.52
Hsa-Mir-154-P8_5p,Hsa-Mir-3924_3p,Hsa-Mir-506-P29_3p,Hsa-Mir-1323_5p	MGSG_TRINITY_DN4334_c0_g1_i3,GEGO_TRINITY_DN3735_c0_g1_i2,GEGO_TRINITY_DN3735_c0_g1_i1	0.001009761	356.52
Hsa-Mir-154-P20-v1_3p,Hsa-Mir-29-P1b-v1_3p,Hsa-Mir-29-P1d-v1_3p,Hsa-Mir-29-P2b_3p,Hsa-Mir-29-P2d_3p,Hsa-Mir-378_3p,Hsa-Mir-214-v1_3p,Hsa-Mir-3619_5p	MGSG_TRINITY_DN34447_c0_g1_i3,MGSG_TRINITY_DN34447_c0_g1_i4,GEGO_TRINITY_DN125_c0_g1_i2	0.001009761	356.52
Hsa-Mir-154-P9_3p,Hsa-Mir-506-P2_3p,Hsa-Mir-337-as_5p,Hsa-Mir-154-P24_3p	MGSG_TRINITY_DN34447_c0_g1_i3,GEGO_TRINITY_DN125_c0_g1_i2,MGSG_TRINITY_DN16569_c0_g1_i7	0.001009761	356.52
Hsa-Mir-337-as_5p,Hsa-Mir-154-P24_3p,Hsa-Mir-142-P1-v1_5p,Hsa-Mir-1-P1_3p,Hsa-Mir-1-P2_3p,Hsa-Mir-1-P3_3p	MGSG_TRINITY_DN34447_c0_g1_i3,GEGO_TRINITY_DN125_c0_g1_i2,MGSG_TRINITY_DN16569_c0_g1_i7	0.001009761	356.52
Hsa-Mir-154-P9_3p,Hsa-Mir-506-P2_3p,Hsa-Mir-154-P24_3p,Hsa-Mir-142-P1-v1_5p	MGSG_TRINITY_DN34447_c0_g1_i3,GEGO_TRINITY_DN125_c0_g1_i2,MGSG_TRINITY_DN16569_c0_g1_i7	0.001009761	356.52
Hsa-Mir-142-P1-v1_5p,Hsa-Mir-1-P1_3p,Hsa-Mir-1-P2_3p,Hsa-Mir-1-P3_3p,Hsa-Mir-337-as_5p,Hsa-Mir-154-P24_3p	MGSG_TRINITY_DN34447_c0_g1_i3,GEGO_TRINITY_DN125_c0_g1_i2,MGSG_TRINITY_DN16569_c0_g1_i7	0.001009761	356.52
Hsa-Mir-154-P20-v1_3p,Hsa-Mir-30-P1a_5p,Hsa-Mir-30-P1b_5p,Hsa-Mir-30-P1d_5p,Hsa-Mir-30-P2a_5p,Hsa-Mir-30-P2b_5p,Hsa-Mir-30-P2d_5p,Hsa-Mir-1-P1_3p,Hsa-Mir-1-P2_3p,Hsa-Mir-1-P3_3p,Hsa-Mir-875_5p	GEGO_TRINITY_DN125_c0_g1_i2,MGSG_TRINITY_DN16569_c0_g1_i7,GEGO_TRINITY_DN125_c0_g1_i21,GEGO_TRINITY_DN125_c0_g1_i9	0.001346348	339.5428571429
Hsa-Mir-1-P1_3p,Hsa-Mir-1-P2_3p,Hsa-Mir-1-P3_3p,Hsa-Mir-875_5p,Hsa-Mir-154-P20-v1_3p,Hsa-Mir-30-P1a_5p,Hsa-Mir-30-P1b_5p,Hsa-Mir-30-P1d_5p,Hsa-Mir-30-P2a_5p,Hsa-Mir-30-P2b_5p,Hsa-Mir-30-P2d_5p	GEGO_TRINITY_DN125_c0_g1_i2,MGSG_TRINITY_DN16569_c0_g1_i7,GEGO_TRINITY_DN125_c0_g1_i21,GEGO_TRINITY_DN125_c0_g1_i9	0.001346348	339.5428571429
Hsa-Mir-103-P1_3p,Hsa-Mir-103-P2_3p,Hsa-Mir-103-P4_3p,Hsa-Mir-137-P1-v2_3p,Hsa-Mir-3136_5p,Hsa-Mir-134_5p	GFVZ_TRINITY_DN439_c0_g1_i3,GEGO_TRINITY_DN245_c0_g1_i4,GEGO_TRINITY_DN245_c0_g1_i6	0.001009761	330.1111111111
Hsa-Mir-214-v1_3p,Hsa-Mir-3619_5p,Hsa-Mir-769_5p,Hsa-Mir-1-P1_3p,Hsa-Mir-1-P2_3p,Hsa-Mir-1-P3_3p,Hsa-Mir-1269_3p	MGSG_TRINITY_DN34447_c0_g1_i3,MGSG_TRINITY_DN34447_c0_g1_i4,MGSG_TRINITY_DN48883_c0_g1_i4,MGSG_TRINITY_DN48883_c0_g1_i16	0.001346348	330.1111111111
Hsa-Mir-1910_3p,Hsa-Mir-196-P1_5p,Hsa-Mir-196-P3_5p,Hsa-Mir-196-P4_5p,Hsa-Mir-23-P2_3p,Hsa-Mir-23-P3_3p,Hsa-Mir-34-P1_5p,Hsa-Mir-34-P2a_5p,Hsa-Mir-34-P2b_5p,Hsa-Mir-34-P3a-v1_5p,Hsa-Mir-34-P3b_5p,Hsa-Mir-34-P3c_5p	MGSG_TRINITY_DN4902_c0_g1_i5,MGSG_TRINITY_DN15333_c0_g1_i3,MGSG_TRINITY_DN4902_c0_g1_i1	0.001009761	330.1111111111
Hsa-Mir-23-P2_3p,Hsa-Mir-23-P3_3p,Hsa-Mir-34-P1_5p,Hsa-Mir-34-P2a_5p,Hsa-Mir-34-P2b_5p,Hsa-Mir-34-P3a-v1_5p,Hsa-Mir-34-P3b_5p,Hsa-Mir-34-P3c_5p,Hsa-Mir-1910_3p,Hsa-Mir-196-P1_5p,Hsa-Mir-196-P3_5p,Hsa-Mir-196-P4_5p	MGSG_TRINITY_DN4902_c0_g1_i5,MGSG_TRINITY_DN15333_c0_g1_i3,MGSG_TRINITY_DN4902_c0_g1_i1	0.001009761	330.1111111111
Hsa-Mir-338-P2-as_5p,Hsa-Mir-28-P1_3p,Hsa-Mir-154-P19_3p,Hsa-Mir-506-P6b_5p	MGSG_TRINITY_DN2368_c0_g1_i1,GFVZ_TRINITY_DN15139_c3_g1_i2,MGSG_TRINITY_DN2368_c0_g1_i4	0.001009761	330.1111111111
Hsa-Mir-320-P1_3p,Hsa-Mir-320-P2a_3p,Hsa-Mir-320-P2b_3p,Hsa-Mir-320-P3_3p,Hsa-Mir-320-P4_3p,Hsa-Novel-3_5p,Hsa-Mir-217-v1_5p,Hsa-Mir-135-P1_5p,Hsa-Mir-135-P2_5p,Hsa-Mir-135-P4_5p,Hsa-Mir-4766_5p	MGSG_TRINITY_DN4137_c0_g1_i5,MGSG_TRINITY_DN4527_c0_g1_i1,GEGO_TRINITY_DN4938_c0_g1_i6	0.001009761	330.1111111111
Hsa-Mir-135-P1_5p,Hsa-Mir-135-P2_5p,Hsa-Mir-135-P4_5p,Hsa-Mir-4766_5p,Hsa-Mir-320-P1_3p,Hsa-Mir-320-P2a_3p,Hsa-Mir-320-P2b_3p,Hsa-Mir-320-P3_3p,Hsa-Mir-320-P4_3p,Hsa-Novel-3_5p,Hsa-Mir-217-v1_5p	MGSG_TRINITY_DN4137_c0_g1_i5,MGSG_TRINITY_DN4527_c0_g1_i1,GEGO_TRINITY_DN4938_c0_g1_i6	0.001009761	330.1111111111
Hsa-Mir-204-P1_5p,Hsa-Mir-204-P2_5p,Hsa-Mir-30-P1a_5p,Hsa-Mir-30-P1b_5p,Hsa-Mir-30-P1d_5p,Hsa-Mir-30-P2a_5p,Hsa-Mir-30-P2b_5p,Hsa-Mir-30-P2d_5p,Hsa-Mir-146-P1_5p,Hsa-Mir-146-P4_5p,Hsa-Mir-137-P1-v1_3p	GEGO_TRINITY_DN245_c0_g1_i4,GEGO_TRINITY_DN245_c0_g1_i6,GEGO_TRINITY_DN9375_c0_g1_i1	0.001009761	330.1111111111
Hsa-Mir-154-P19_3p,Hsa-Mir-506-P6b_5p,Hsa-Mir-338-P2-as_5p,Hsa-Mir-28-P1_3p	MGSG_TRINITY_DN2368_c0_g1_i1,GFVZ_TRINITY_DN15139_c3_g1_i2,MGSG_TRINITY_DN2368_c0_g1_i4	0.001009761	330.1111111111
Hsa-Mir-1-P1_3p,Hsa-Mir-1-P2_3p,Hsa-Mir-1-P3_3p,Hsa-Mir-1269_3p,Hsa-Mir-214-v1_3p,Hsa-Mir-3619_5p,Hsa-Mir-769_5p	MGSG_TRINITY_DN34447_c0_g1_i3,MGSG_TRINITY_DN34447_c0_g1_i4,MGSG_TRINITY_DN48883_c0_g1_i4,MGSG_TRINITY_DN48883_c0_g1_i16	0.001346348	330.1111111111
Hsa-Mir-3136_5p,Hsa-Mir-134_5p,Hsa-Mir-103-P1_3p,Hsa-Mir-103-P2_3p,Hsa-Mir-103-P4_3p,Hsa-Mir-137-P1-v2_3p	GFVZ_TRINITY_DN439_c0_g1_i3,GEGO_TRINITY_DN245_c0_g1_i4,GEGO_TRINITY_DN245_c0_g1_i6	0.001009761	330.1111111111
Hsa-Mir-3136_5p,Hsa-Mir-134_5p,Hsa-Mir-137-P1-v2_3p,Hsa-Mir-194-P1_5p,Hsa-Mir-194-P2_5p	GFVZ_TRINITY_DN439_c0_g1_i3,GEGO_TRINITY_DN245_c0_g1_i4,GEGO_TRINITY_DN245_c0_g1_i6	0.001009761	330.1111111111
Hsa-Mir-137-P1-v2_3p,Hsa-Mir-194-P1_5p,Hsa-Mir-194-P2_5p,Hsa-Mir-3136_5p,Hsa-Mir-134_5p	GFVZ_TRINITY_DN439_c0_g1_i3,GEGO_TRINITY_DN245_c0_g1_i4,GEGO_TRINITY_DN245_c0_g1_i6	0.001009761	330.1111111111
Hsa-Mir-146-P1_5p,Hsa-Mir-146-P4_5p,Hsa-Mir-137-P1-v1_3p,Hsa-Mir-204-P1_5p,Hsa-Mir-204-P2_5p,Hsa-Mir-8-P2a_3p,Hsa-Mir-8-P2b_3p	GEGO_TRINITY_DN245_c0_g1_i4,GEGO_TRINITY_DN245_c0_g1_i6,GEGO_TRINITY_DN9375_c0_g1_i1	0.001009761	330.1111111111
Hsa-Mir-204-P1_5p,Hsa-Mir-204-P2_5p,Hsa-Mir-8-P2a_3p,Hsa-Mir-8-P2b_3p,Hsa-Mir-146-P1_5p,Hsa-Mir-146-P4_5p,Hsa-Mir-137-P1-v1_3p	GEGO_TRINITY_DN245_c0_g1_i4,GEGO_TRINITY_DN245_c0_g1_i6,GEGO_TRINITY_DN9375_c0_g1_i1	0.001009761	330.1111111111
Hsa-Mir-223_3p,Hsa-Mir-28-P1_3p,Hsa-Mir-154-P19_3p,Hsa-Mir-506-P6b_5p	MGSG_TRINITY_DN2368_c0_g1_i1,GFVZ_TRINITY_DN15139_c3_g1_i2,MGSG_TRINITY_DN2368_c0_g1_i4	0.001009761	330.1111111111
Hsa-Mir-154-P19_3p,Hsa-Mir-506-P6b_5p,Hsa-Mir-223_3p,Hsa-Mir-28-P1_3p	MGSG_TRINITY_DN2368_c0_g1_i1,GFVZ_TRINITY_DN15139_c3_g1_i2,MGSG_TRINITY_DN2368_c0_g1_i4	0.001009761	330.1111111111
Hsa-Mir-561_5p,Hsa-Mir-430-P16_3p,Hsa-Mir-430-P18_3p,Hsa-Mir-3140_3p,Hsa-Mir-541_5p	MGSG_TRINITY_DN9557_c0_g1_i4,GFVZ_TRINITY_DN34490_c0_g1_i1,GEGO_TRINITY_DN3168_c0_g1_i15	0.001009761	330.1111111111
Hsa-Mir-3140_3p,Hsa-Mir-541_5p,Hsa-Mir-561_5p,Hsa-Mir-430-P16_3p,Hsa-Mir-430-P18_3p	MGSG_TRINITY_DN9557_c0_g1_i4,GFVZ_TRINITY_DN34490_c0_g1_i1,GEGO_TRINITY_DN3168_c0_g1_i15	0.001009761	330.1111111111
Hsa-Mir-146-P1_5p,Hsa-Mir-146-P4_5p,Hsa-Mir-137-P1-v1_3p,Hsa-Mir-204-P1_5p,Hsa-Mir-204-P2_5p,Hsa-Mir-30-P1a_5p,Hsa-Mir-30-P1b_5p,Hsa-Mir-30-P1d_5p,Hsa-Mir-30-P2a_5p,Hsa-Mir-30-P2b_5p,Hsa-Mir-30-P2d_5p	GEGO_TRINITY_DN245_c0_g1_i4,GEGO_TRINITY_DN245_c0_g1_i6,GEGO_TRINITY_DN9375_c0_g1_i1	0.001009761	330.1111111111
Hsa-Mir-154-P20-v1_3p,Hsa-Mir-1-P1_3p,Hsa-Mir-1-P2_3p,Hsa-Mir-1-P3_3p,Hsa-Mir-154-P24_3p,Hsa-Mir-875_5p	MGSG_TRINITY_DN34447_c0_g1_i3,GEGO_TRINITY_DN125_c0_g1_i2,MGSG_TRINITY_DN16569_c0_g1_i7	0.001009761	318.3214285714
Hsa-Mir-3942_3p,Hsa-Mir-340_5p,Hsa-Mir-330-v1_3p,Hsa-Mir-506-P13_5p	MGSG_TRINITY_DN5736_c0_g1_i2,MGSG_TRINITY_DN961_c0_g3_i5,GFVZ_TRINITY_DN3077_c0_g1_i12	0.001009761	318.3214285714
Hsa-Mir-29-P1b-v1_3p,Hsa-Mir-29-P1d-v1_3p,Hsa-Mir-29-P2b_3p,Hsa-Mir-29-P2d_3p,Hsa-Mir-214-v1_3p,Hsa-Mir-3619_5p,Hsa-Mir-154-P20-v1_3p,Hsa-Mir-154-P9_3p	MGSG_TRINITY_DN34447_c0_g1_i3,MGSG_TRINITY_DN34447_c0_g1_i4,GEGO_TRINITY_DN125_c0_g1_i2	0.001009761	318.3214285714
Hsa-Mir-218-P2_5p,Hsa-Mir-218-P4_5p,Hsa-Mir-23-P2_3p,Hsa-Mir-23-P3_3p,Hsa-Mir-181-P1a_5p,Hsa-Mir-181-P1b_5p,Hsa-Mir-181-P1c_5p,Hsa-Mir-181-P2a_5p,Hsa-Mir-181-P2b_5p,Hsa-Mir-181-P2c_5p,Hsa-Mir-154-P8_3p	GFVZ_TRINITY_DN5986_c2_g1_i1,MGSG_TRINITY_DN4902_c0_g1_i5,GEGO_TRINITY_DN607_c0_g1_i3	0.001009761	318.3214285714
Hsa-Mir-337-as_5p,Hsa-Mir-154-P9_3p,Hsa-Mir-154-P20-v1_3p,Hsa-Mir-1-P1_3p,Hsa-Mir-1-P2_3p,Hsa-Mir-1-P3_3p	MGSG_TRINITY_DN34447_c0_g1_i3,GEGO_TRINITY_DN125_c0_g1_i2,MGSG_TRINITY_DN16569_c0_g1_i7	0.001009761	318.3214285714
Hsa-Mir-181-P1a_5p,Hsa-Mir-181-P1b_5p,Hsa-Mir-181-P1c_5p,Hsa-Mir-181-P2a_5p,Hsa-Mir-181-P2b_5p,Hsa-Mir-181-P2c_5p,Hsa-Mir-154-P8_3p,Hsa-Mir-218-P2_5p,Hsa-Mir-218-P4_5p,Hsa-Mir-23-P2_3p,Hsa-Mir-23-P3_3p	GFVZ_TRINITY_DN5986_c2_g1_i1,MGSG_TRINITY_DN4902_c0_g1_i5,GEGO_TRINITY_DN607_c0_g1_i3	0.001009761	318.3214285714
Hsa-Mir-506-P2_3p,Hsa-Mir-3934_5p,Hsa-Mir-430-P41_3p,Hsa-Mir-8-P1a_3p,Hsa-Mir-8-P1b_3p,Hsa-Mir-8-P3a_3p	MGSG_TRINITY_DN9118_c0_g1_i2,MGSG_TRINITY_DN8466_c0_g1_i2,MGSG_TRINITY_DN4821_c0_g1_i5	0.001009761	318.3214285714
Hsa-Mir-430-P31a_5p,Hsa-Mir-430-P31b_5p,Hsa-Mir-17-P2a_5p,Hsa-Mir-17-P2c_5p,Hsa-Mir-8-P1a_3p,Hsa-Mir-8-P1b_3p,Hsa-Mir-8-P3a_3p,Hsa-Mir-217-v1_5p	MGSG_TRINITY_DN6457_c0_g1_i6,GEGO_TRINITY_DN690_c0_g1_i6,GEGO_TRINITY_DN690_c0_g1_i5	0.001009761	318.3214285714
Hsa-Mir-1-P1_3p,Hsa-Mir-1-P2_3p,Hsa-Mir-1-P3_3p,Hsa-Mir-875_5p,Hsa-Mir-29-P1b-v1_3p,Hsa-Mir-29-P1d-v1_3p,Hsa-Mir-29-P2b_3p,Hsa-Mir-29-P2d_3p,Hsa-Mir-214-v1_3p,Hsa-Mir-3619_5p	MGSG_TRINITY_DN34447_c0_g1_i3,MGSG_TRINITY_DN34447_c0_g1_i4,GEGO_TRINITY_DN125_c0_g1_i2	0.001009761	318.3214285714
Hsa-Mir-223_3p,Hsa-Mir-506-P6b_5p,Hsa-Mir-154-P19_3p,Hsa-Mir-28-P1_3p	MGSG_TRINITY_DN2368_c0_g1_i1,GFVZ_TRINITY_DN15139_c3_g1_i2,MGSG_TRINITY_DN2368_c0_g1_i4	0.001009761	318.3214285714
Hsa-Mir-154-P8_5p,Hsa-Mir-452-v2_5p,Hsa-Mir-1323_5p,Hsa-Mir-876_3p	MGSG_TRINITY_DN9113_c0_g1_i2,GFVZ_TRINITY_DN7988_c0_g1_i1,MGSG_TRINITY_DN5301_c1_g1_i2	0.001009761	318.3214285714
Hsa-Mir-489-v1_3p,Hsa-Mir-8-P2a_3p,Hsa-Mir-8-P2b_3p,Hsa-Mir-430-P1_3p,Hsa-Mir-430-P2_3p,Hsa-Mir-430-P3_3p,Hsa-Mir-430-P4_3p,Hsa-Mir-430-P6_3p,Hsa-Mir-430-P7_3p,Hsa-Mir-430-P21_3p,Hsa-Mir-430-P22_3p,Hsa-Mir-430-P23_3p,Hsa-Mir-430-P24_3p,Hsa-Mir-430-P25_3p,Hsa-Mir-430-P26_3p,Hsa-Mir-4731_5p	MGSG_TRINITY_DN6457_c0_g1_i6,MGSG_TRINITY_DN19057_c0_g1_i2,MGSG_TRINITY_DN19057_c0_g1_i3	0.001009761	318.3214285714
Hsa-Mir-29-P1b-v1_3p,Hsa-Mir-29-P1d-v1_3p,Hsa-Mir-29-P2b_3p,Hsa-Mir-29-P2d_3p,Hsa-Mir-214-v1_3p,Hsa-Mir-3619_5p,Hsa-Mir-1-P1_3p,Hsa-Mir-1-P2_3p,Hsa-Mir-1-P3_3p,Hsa-Mir-875_5p	MGSG_TRINITY_DN34447_c0_g1_i3,MGSG_TRINITY_DN34447_c0_g1_i4,GEGO_TRINITY_DN125_c0_g1_i2	0.001009761	318.3214285714
Hsa-Mir-8-P1a_3p,Hsa-Mir-8-P1b_3p,Hsa-Mir-8-P3a_3p,Hsa-Mir-217-v1_5p,Hsa-Mir-430-P31a_5p,Hsa-Mir-430-P31b_5p,Hsa-Mir-17-P2a_5p,Hsa-Mir-17-P2c_5p	MGSG_TRINITY_DN6457_c0_g1_i6,GEGO_TRINITY_DN690_c0_g1_i6,GEGO_TRINITY_DN690_c0_g1_i5	0.001009761	318.3214285714
Hsa-Mir-154-P20-v1_3p,Hsa-Mir-1-P1_3p,Hsa-Mir-1-P2_3p,Hsa-Mir-1-P3_3p,Hsa-Mir-378_3p,Hsa-Mir-154-P9_3p	MGSG_TRINITY_DN34447_c0_g1_i3,MGSG_TRINITY_DN34447_c0_g1_i4,GEGO_TRINITY_DN125_c0_g1_i2	0.001009761	318.3214285714
Hsa-Mir-1323_5p,Hsa-Mir-876_3p,Hsa-Mir-154-P8_5p,Hsa-Mir-452-v2_5p	MGSG_TRINITY_DN9113_c0_g1_i2,GFVZ_TRINITY_DN7988_c0_g1_i1,MGSG_TRINITY_DN5301_c1_g1_i2	0.001009761	318.3214285714
Hsa-Mir-330-v1_3p,Hsa-Mir-506-P13_5p,Hsa-Mir-3942_3p,Hsa-Mir-340_5p	MGSG_TRINITY_DN5736_c0_g1_i2,MGSG_TRINITY_DN961_c0_g3_i5,GFVZ_TRINITY_DN3077_c0_g1_i12	0.001009761	318.3214285714
Hsa-Mir-337-as_5p,Hsa-Mir-154-P9_3p,Hsa-Mir-1-P1_3p,Hsa-Mir-1-P2_3p,Hsa-Mir-1-P3_3p,Hsa-Mir-506-P2_3p	MGSG_TRINITY_DN34447_c0_g1_i3,GEGO_TRINITY_DN125_c0_g1_i2,MGSG_TRINITY_DN16569_c0_g1_i7	0.001009761	318.3214285714
Hsa-Mir-378_3p,Hsa-Mir-154-P9_3p,Hsa-Mir-154-P20-v1_3p,Hsa-Mir-1-P1_3p,Hsa-Mir-1-P2_3p,Hsa-Mir-1-P3_3p	MGSG_TRINITY_DN34447_c0_g1_i3,MGSG_TRINITY_DN34447_c0_g1_i4,GEGO_TRINITY_DN125_c0_g1_i2	0.001009761	318.3214285714
Hsa-Mir-154-P20-v1_3p,Hsa-Mir-154-P9_3p,Hsa-Mir-29-P1b-v1_3p,Hsa-Mir-29-P1d-v1_3p,Hsa-Mir-29-P2b_3p,Hsa-Mir-29-P2d_3p,Hsa-Mir-214-v1_3p,Hsa-Mir-3619_5p	MGSG_TRINITY_DN34447_c0_g1_i3,MGSG_TRINITY_DN34447_c0_g1_i4,GEGO_TRINITY_DN125_c0_g1_i2	0.001009761	318.3214285714
Hsa-Mir-1-P1_3p,Hsa-Mir-1-P2_3p,Hsa-Mir-1-P3_3p,Hsa-Mir-506-P2_3p,Hsa-Mir-337-as_5p,Hsa-Mir-154-P9_3p	MGSG_TRINITY_DN34447_c0_g1_i3,GEGO_TRINITY_DN125_c0_g1_i2,MGSG_TRINITY_DN16569_c0_g1_i7	0.001009761	318.3214285714
Hsa-Mir-3942_3p,Hsa-Mir-340_5p,Hsa-Mir-330-v1_3p,Hsa-Mir-544_3p	MGSG_TRINITY_DN5736_c0_g1_i2,MGSG_TRINITY_DN961_c0_g3_i5,GFVZ_TRINITY_DN3077_c0_g1_i12	0.001009761	318.3214285714
Hsa-Mir-154-P6_3p,Hsa-Mir-95-P1_3p,Hsa-Mir-3942_3p,Hsa-Mir-488_3p	MGSG_TRINITY_DN5659_c0_g1_i1,MGSG_TRINITY_DN15333_c0_g1_i3,MGSG_TRINITY_DN5659_c0_g1_i9	0.001009761	318.3214285714
Hsa-Mir-3942_3p,Hsa-Mir-488_3p,Hsa-Mir-154-P6_3p,Hsa-Mir-95-P1_3p	MGSG_TRINITY_DN5659_c0_g1_i1,MGSG_TRINITY_DN15333_c0_g1_i3,MGSG_TRINITY_DN5659_c0_g1_i9	0.001009761	318.3214285714
Hsa-Mir-15-P1a_5p,Hsa-Mir-15-P1b_5p,Hsa-Mir-15-P1c_5p,Hsa-Mir-15-P1d_5p,Hsa-Mir-15-P2a_5p,Hsa-Mir-15-P2b_5p,Hsa-Mir-15-P2d_5p,Hsa-Mir-217-v2_5p,Hsa-Mir-219-P3_3p,Hsa-Mir-506-P6c_5p,Hsa-Mir-506-P8_5p	MGSG_TRINITY_DN20008_c0_g1_i8,MGSG_TRINITY_DN1296_c0_g1_i5,MGSG_TRINITY_DN7974_c0_g1_i1	0.001009761	318.3214285714
Hsa-Mir-29-P1b-v1_3p,Hsa-Mir-29-P1d-v1_3p,Hsa-Mir-29-P2b_3p,Hsa-Mir-29-P2d_3p,Hsa-Mir-1-P1_3p,Hsa-Mir-1-P2_3p,Hsa-Mir-1-P3_3p,Hsa-Mir-154-P9_3p,Hsa-Mir-214-v1_3p,Hsa-Mir-3619_5p	MGSG_TRINITY_DN34447_c0_g1_i3,MGSG_TRINITY_DN34447_c0_g1_i4,GEGO_TRINITY_DN125_c0_g1_i2	0.001009761	318.3214285714
Hsa-Mir-29-P1b-v1_3p,Hsa-Mir-29-P1d-v1_3p,Hsa-Mir-29-P2b_3p,Hsa-Mir-29-P2d_3p,Hsa-Mir-1-P1_3p,Hsa-Mir-1-P2_3p,Hsa-Mir-1-P3_3p,Hsa-Mir-154-P20-v1_3p,Hsa-Mir-378_3p	MGSG_TRINITY_DN34447_c0_g1_i3,MGSG_TRINITY_DN34447_c0_g1_i4,GEGO_TRINITY_DN125_c0_g1_i2	0.001009761	318.3214285714
Hsa-Mir-154-P9_3p,Hsa-Mir-214-v1_3p,Hsa-Mir-3619_5p,Hsa-Mir-29-P1b-v1_3p,Hsa-Mir-29-P1d-v1_3p,Hsa-Mir-29-P2b_3p,Hsa-Mir-29-P2d_3p,Hsa-Mir-1-P1_3p,Hsa-Mir-1-P2_3p,Hsa-Mir-1-P3_3p	MGSG_TRINITY_DN34447_c0_g1_i3,MGSG_TRINITY_DN34447_c0_g1_i4,GEGO_TRINITY_DN125_c0_g1_i2	0.001009761	318.3214285714
Hsa-Mir-1-P1_3p,Hsa-Mir-1-P2_3p,Hsa-Mir-1-P3_3p,Hsa-Mir-875_5p,Hsa-Mir-154-P20-v1_3p,Hsa-Mir-506-P2_3p	MGSG_TRINITY_DN34447_c0_g1_i3,GEGO_TRINITY_DN125_c0_g1_i2,MGSG_TRINITY_DN16569_c0_g1_i7	0.001009761	318.3214285714
Hsa-Mir-154-P20-v1_3p,Hsa-Mir-378_3p,Hsa-Mir-1-P1_3p,Hsa-Mir-1-P2_3p,Hsa-Mir-1-P3_3p,Hsa-Mir-875_5p	MGSG_TRINITY_DN34447_c0_g1_i3,MGSG_TRINITY_DN34447_c0_g1_i4,GEGO_TRINITY_DN125_c0_g1_i2	0.001009761	318.3214285714
Hsa-Mir-628_3p,Hsa-Mir-142-P1-v3_3p,Hsa-Mir-96-P2_5p,Hsa-Mir-142-P1-v2_3p	GEGO_TRINITY_DN25565_c0_g1_i1,MGSG_TRINITY_DN6128_c0_g2_i3,MGSG_TRINITY_DN6128_c0_g2_i1	0.001009761	318.3214285714
Hsa-Mir-96-P2_5p,Hsa-Mir-142-P1-v2_3p,Hsa-Mir-628_3p,Hsa-Mir-142-P1-v3_3p	GEGO_TRINITY_DN25565_c0_g1_i1,MGSG_TRINITY_DN6128_c0_g2_i3,MGSG_TRINITY_DN6128_c0_g2_i1	0.001009761	318.3214285714
Hsa-Mir-154-P20-v1_3p,Hsa-Mir-506-P2_3p,Hsa-Mir-1-P1_3p,Hsa-Mir-1-P2_3p,Hsa-Mir-1-P3_3p,Hsa-Mir-875_5p	MGSG_TRINITY_DN34447_c0_g1_i3,GEGO_TRINITY_DN125_c0_g1_i2,MGSG_TRINITY_DN16569_c0_g1_i7	0.001009761	318.3214285714
Hsa-Mir-1-P1_3p,Hsa-Mir-1-P2_3p,Hsa-Mir-1-P3_3p,Hsa-Mir-875_5p,Hsa-Mir-337-as_5p,Hsa-Mir-154-P9_3p	MGSG_TRINITY_DN34447_c0_g1_i3,GEGO_TRINITY_DN125_c0_g1_i2,MGSG_TRINITY_DN16569_c0_g1_i7	0.001009761	318.3214285714
Hsa-Mir-154-P20-v1_3p,Hsa-Mir-378_3p,Hsa-Mir-29-P1b-v1_3p,Hsa-Mir-29-P1d-v1_3p,Hsa-Mir-29-P2b_3p,Hsa-Mir-29-P2d_3p,Hsa-Mir-1-P1_3p,Hsa-Mir-1-P2_3p,Hsa-Mir-1-P3_3p	MGSG_TRINITY_DN34447_c0_g1_i3,MGSG_TRINITY_DN34447_c0_g1_i4,GEGO_TRINITY_DN125_c0_g1_i2	0.001009761	318.3214285714
Hsa-Mir-330-v1_3p,Hsa-Mir-544_3p,Hsa-Mir-3942_3p,Hsa-Mir-340_5p	MGSG_TRINITY_DN5736_c0_g1_i2,MGSG_TRINITY_DN961_c0_g3_i5,GFVZ_TRINITY_DN3077_c0_g1_i12	0.001009761	318.3214285714
Hsa-Mir-430-P41_3p,Hsa-Mir-8-P1a_3p,Hsa-Mir-8-P1b_3p,Hsa-Mir-8-P3a_3p,Hsa-Mir-506-P2_3p,Hsa-Mir-3934_5p	MGSG_TRINITY_DN9118_c0_g1_i2,MGSG_TRINITY_DN8466_c0_g1_i2,MGSG_TRINITY_DN4821_c0_g1_i5	0.001009761	318.3214285714
Hsa-Mir-1-P1_3p,Hsa-Mir-1-P2_3p,Hsa-Mir-1-P3_3p,Hsa-Mir-875_5p,Hsa-Mir-154-P20-v1_3p,Hsa-Mir-378_3p	MGSG_TRINITY_DN34447_c0_g1_i3,MGSG_TRINITY_DN34447_c0_g1_i4,GEGO_TRINITY_DN125_c0_g1_i2	0.001009761	318.3214285714
Hsa-Mir-154-P9_3p,Hsa-Mir-214-v1_3p,Hsa-Mir-3619_5p,Hsa-Mir-1-P1_3p,Hsa-Mir-1-P2_3p,Hsa-Mir-1-P3_3p,Hsa-Mir-875_5p	MGSG_TRINITY_DN34447_c0_g1_i3,MGSG_TRINITY_DN34447_c0_g1_i4,GEGO_TRINITY_DN125_c0_g1_i2	0.001009761	318.3214285714
Hsa-Mir-1-P1_3p,Hsa-Mir-1-P2_3p,Hsa-Mir-1-P3_3p,Hsa-Mir-875_5p,Hsa-Mir-154-P9_3p,Hsa-Mir-214-v1_3p,Hsa-Mir-3619_5p	MGSG_TRINITY_DN34447_c0_g1_i3,MGSG_TRINITY_DN34447_c0_g1_i4,GEGO_TRINITY_DN125_c0_g1_i2	0.001009761	318.3214285714
Hsa-Mir-154-P19_3p,Hsa-Mir-28-P1_3p,Hsa-Mir-223_3p,Hsa-Mir-506-P6b_5p	MGSG_TRINITY_DN2368_c0_g1_i1,GFVZ_TRINITY_DN15139_c3_g1_i2,MGSG_TRINITY_DN2368_c0_g1_i4	0.001009761	318.3214285714
Hsa-Mir-154-P24_3p,Hsa-Mir-875_5p,Hsa-Mir-154-P20-v1_3p,Hsa-Mir-1-P1_3p,Hsa-Mir-1-P2_3p,Hsa-Mir-1-P3_3p	MGSG_TRINITY_DN34447_c0_g1_i3,GEGO_TRINITY_DN125_c0_g1_i2,MGSG_TRINITY_DN16569_c0_g1_i7	0.001009761	318.3214285714
Hsa-Mir-1-P1_3p,Hsa-Mir-1-P2_3p,Hsa-Mir-1-P3_3p,Hsa-Mir-875_5p,Hsa-Mir-378_3p,Hsa-Mir-154-P9_3p	MGSG_TRINITY_DN34447_c0_g1_i3,MGSG_TRINITY_DN34447_c0_g1_i4,GEGO_TRINITY_DN125_c0_g1_i2	0.001009761	318.3214285714
Hsa-Mir-154-P20-v1_3p,Hsa-Mir-1-P1_3p,Hsa-Mir-1-P2_3p,Hsa-Mir-1-P3_3p,Hsa-Mir-337-as_5p,Hsa-Mir-154-P9_3p	MGSG_TRINITY_DN34447_c0_g1_i3,GEGO_TRINITY_DN125_c0_g1_i2,MGSG_TRINITY_DN16569_c0_g1_i7	0.001009761	318.3214285714
Hsa-Mir-337-as_5p,Hsa-Mir-154-P9_3p,Hsa-Mir-1-P1_3p,Hsa-Mir-1-P2_3p,Hsa-Mir-1-P3_3p,Hsa-Mir-875_5p	MGSG_TRINITY_DN34447_c0_g1_i3,GEGO_TRINITY_DN125_c0_g1_i2,MGSG_TRINITY_DN16569_c0_g1_i7	0.001009761	318.3214285714
Hsa-Mir-219-P3_3p,Hsa-Mir-506-P6c_5p,Hsa-Mir-506-P8_5p,Hsa-Mir-15-P1a_5p,Hsa-Mir-15-P1b_5p,Hsa-Mir-15-P1c_5p,Hsa-Mir-15-P1d_5p,Hsa-Mir-15-P2a_5p,Hsa-Mir-15-P2b_5p,Hsa-Mir-15-P2d_5p,Hsa-Mir-217-v2_5p	MGSG_TRINITY_DN20008_c0_g1_i8,MGSG_TRINITY_DN1296_c0_g1_i5,MGSG_TRINITY_DN7974_c0_g1_i1	0.001009761	318.3214285714
Hsa-Mir-378_3p,Hsa-Mir-154-P9_3p,Hsa-Mir-1-P1_3p,Hsa-Mir-1-P2_3p,Hsa-Mir-1-P3_3p,Hsa-Mir-875_5p	MGSG_TRINITY_DN34447_c0_g1_i3,MGSG_TRINITY_DN34447_c0_g1_i4,GEGO_TRINITY_DN125_c0_g1_i2	0.001009761	318.3214285714
Hsa-Mir-430-P1_3p,Hsa-Mir-430-P2_3p,Hsa-Mir-430-P3_3p,Hsa-Mir-430-P4_3p,Hsa-Mir-430-P6_3p,Hsa-Mir-430-P7_3p,Hsa-Mir-430-P21_3p,Hsa-Mir-430-P22_3p,Hsa-Mir-430-P23_3p,Hsa-Mir-430-P24_3p,Hsa-Mir-430-P25_3p,Hsa-Mir-430-P26_3p,Hsa-Mir-4731_5p,Hsa-Mir-320-P1_3p,Hsa-Mir-320-P2a_3p,Hsa-Mir-320-P2b_3p,Hsa-Mir-320-P3_3p,Hsa-Mir-320-P4_3p,Hsa-Novel-3_5p,Hsa-Mir-489-v1_3p	MGSG_TRINITY_DN6457_c0_g1_i6,MGSG_TRINITY_DN19057_c0_g1_i2,MGSG_TRINITY_DN19057_c0_g1_i3	0.001009761	318.3214285714
Hsa-Mir-320-P1_3p,Hsa-Mir-320-P2a_3p,Hsa-Mir-320-P2b_3p,Hsa-Mir-320-P3_3p,Hsa-Mir-320-P4_3p,Hsa-Novel-3_5p,Hsa-Mir-489-v1_3p,Hsa-Mir-430-P1_3p,Hsa-Mir-430-P2_3p,Hsa-Mir-430-P3_3p,Hsa-Mir-430-P4_3p,Hsa-Mir-430-P6_3p,Hsa-Mir-430-P7_3p,Hsa-Mir-430-P21_3p,Hsa-Mir-430-P22_3p,Hsa-Mir-430-P23_3p,Hsa-Mir-430-P24_3p,Hsa-Mir-430-P25_3p,Hsa-Mir-430-P26_3p,Hsa-Mir-4731_5p	MGSG_TRINITY_DN6457_c0_g1_i6,MGSG_TRINITY_DN19057_c0_g1_i2,MGSG_TRINITY_DN19057_c0_g1_i3	0.001009761	318.3214285714
Hsa-Mir-430-P1_3p,Hsa-Mir-430-P2_3p,Hsa-Mir-430-P3_3p,Hsa-Mir-430-P4_3p,Hsa-Mir-430-P6_3p,Hsa-Mir-430-P7_3p,Hsa-Mir-430-P21_3p,Hsa-Mir-430-P22_3p,Hsa-Mir-430-P23_3p,Hsa-Mir-430-P24_3p,Hsa-Mir-430-P25_3p,Hsa-Mir-430-P26_3p,Hsa-Mir-4731_5p,Hsa-Mir-489-v1_3p,Hsa-Mir-8-P2a_3p,Hsa-Mir-8-P2b_3p	MGSG_TRINITY_DN6457_c0_g1_i6,MGSG_TRINITY_DN19057_c0_g1_i2,MGSG_TRINITY_DN19057_c0_g1_i3	0.001009761	318.3214285714
Hsa-Mir-3924_3p,Hsa-Mir-154-P20-v2_3p,Hsa-Mir-506-P29_3p,Hsa-Mir-320-P1_3p,Hsa-Mir-320-P2a_3p,Hsa-Mir-320-P2b_3p,Hsa-Mir-320-P3_3p,Hsa-Mir-320-P4_3p,Hsa-Novel-3_5p	MGSG_TRINITY_DN4334_c0_g1_i3,GEGO_TRINITY_DN3735_c0_g1_i2,GEGO_TRINITY_DN3735_c0_g1_i1	0.001009761	318.3214285714
Hsa-Mir-29-P1b-v1_3p,Hsa-Mir-29-P1d-v1_3p,Hsa-Mir-29-P2b_3p,Hsa-Mir-29-P2d_3p,Hsa-Mir-214-v1_3p,Hsa-Mir-3619_5p,Hsa-Mir-154-P20-v1_3p,Hsa-Mir-1-P1_3p,Hsa-Mir-1-P2_3p,Hsa-Mir-1-P3_3p	MGSG_TRINITY_DN34447_c0_g1_i3,MGSG_TRINITY_DN34447_c0_g1_i4,GEGO_TRINITY_DN125_c0_g1_i2	0.001009761	318.3214285714
Hsa-Mir-10-P1b-v2_5p,Hsa-Mir-10-P1c-v2_5p,Hsa-Mir-448_3p,Hsa-Mir-506-P29_3p,Hsa-Mir-320-P1_3p,Hsa-Mir-320-P2a_3p,Hsa-Mir-320-P2b_3p,Hsa-Mir-320-P3_3p,Hsa-Mir-320-P4_3p,Hsa-Novel-3_5p	MGSG_TRINITY_DN4334_c0_g1_i3,GEGO_TRINITY_DN3735_c0_g1_i2,GEGO_TRINITY_DN3735_c0_g1_i1	0.001009761	318.3214285714
Hsa-Mir-320-P1_3p,Hsa-Mir-320-P2a_3p,Hsa-Mir-320-P2b_3p,Hsa-Mir-320-P3_3p,Hsa-Mir-320-P4_3p,Hsa-Novel-3_5p,Hsa-Mir-489-v1_3p,Hsa-Mir-4731_5p,Hsa-Mir-8-P2a_3p,Hsa-Mir-8-P2b_3p	MGSG_TRINITY_DN6457_c0_g1_i6,MGSG_TRINITY_DN19057_c0_g1_i2,MGSG_TRINITY_DN19057_c0_g1_i3	0.001009761	318.3214285714
Hsa-Mir-506-P29_3p,Hsa-Mir-320-P1_3p,Hsa-Mir-320-P2a_3p,Hsa-Mir-320-P2b_3p,Hsa-Mir-320-P3_3p,Hsa-Mir-320-P4_3p,Hsa-Novel-3_5p,Hsa-Mir-1277_5p,Hsa-Mir-154-P20-v2_3p	MGSG_TRINITY_DN4334_c0_g1_i3,GEGO_TRINITY_DN3735_c0_g1_i2,GEGO_TRINITY_DN3735_c0_g1_i1	0.001009761	318.3214285714
Hsa-Mir-154-P20-v1_3p,Hsa-Mir-1-P1_3p,Hsa-Mir-1-P2_3p,Hsa-Mir-1-P3_3p,Hsa-Mir-29-P1b-v1_3p,Hsa-Mir-29-P1d-v1_3p,Hsa-Mir-29-P2b_3p,Hsa-Mir-29-P2d_3p,Hsa-Mir-214-v1_3p,Hsa-Mir-3619_5p	MGSG_TRINITY_DN34447_c0_g1_i3,MGSG_TRINITY_DN34447_c0_g1_i4,GEGO_TRINITY_DN125_c0_g1_i2	0.001009761	318.3214285714
Hsa-Mir-1-P1_3p,Hsa-Mir-1-P2_3p,Hsa-Mir-1-P3_3p,Hsa-Mir-875_5p,Hsa-Mir-154-P20-v1_3p,Hsa-Mir-214-v1_3p,Hsa-Mir-3619_5p	MGSG_TRINITY_DN34447_c0_g1_i3,MGSG_TRINITY_DN34447_c0_g1_i4,GEGO_TRINITY_DN125_c0_g1_i2	0.001009761	318.3214285714
Hsa-Mir-6715_3p,Hsa-Mir-1-P1_3p,Hsa-Mir-1-P2_3p,Hsa-Mir-1-P3_3p,Hsa-Mir-154-P20-v1_3p,Hsa-Mir-154-P9_3p	GEGO_TRINITY_DN125_c0_g1_i2,GEGO_TRINITY_DN125_c0_g1_i21,GEGO_TRINITY_DN125_c0_g1_i9	0.001009761	318.3214285714
Hsa-Mir-29-P1b-v1_3p,Hsa-Mir-29-P1d-v1_3p,Hsa-Mir-29-P2b_3p,Hsa-Mir-29-P2d_3p,Hsa-Mir-1-P1_3p,Hsa-Mir-1-P2_3p,Hsa-Mir-1-P3_3p,Hsa-Mir-154-P20-v1_3p,Hsa-Mir-214-v1_3p,Hsa-Mir-3619_5p	MGSG_TRINITY_DN34447_c0_g1_i3,MGSG_TRINITY_DN34447_c0_g1_i4,GEGO_TRINITY_DN125_c0_g1_i2	0.001009761	318.3214285714
Hsa-Mir-1-P1_3p,Hsa-Mir-1-P2_3p,Hsa-Mir-1-P3_3p,Hsa-Mir-506-P2_3p,Hsa-Mir-154-P24_3p,Hsa-Mir-875_5p	MGSG_TRINITY_DN34447_c0_g1_i3,GEGO_TRINITY_DN125_c0_g1_i2,MGSG_TRINITY_DN16569_c0_g1_i7	0.001009761	318.3214285714
Hsa-Mir-154-P20-v1_3p,Hsa-Mir-154-P9_3p,Hsa-Mir-6715_3p,Hsa-Mir-1-P1_3p,Hsa-Mir-1-P2_3p,Hsa-Mir-1-P3_3p	GEGO_TRINITY_DN125_c0_g1_i2,GEGO_TRINITY_DN125_c0_g1_i21,GEGO_TRINITY_DN125_c0_g1_i9	0.001009761	318.3214285714
Hsa-Mir-335_3p,Hsa-Mir-199-P1-v2_3p,Hsa-Mir-199-P2-v2_3p,Hsa-Mir-199-P3-v2_3p,Hsa-Mir-218-P2_5p,Hsa-Mir-218-P4_5p,Hsa-Mir-1301_3p	GEGO_TRINITY_DN1233_c0_g1_i2,GEGO_TRINITY_DN11241_c1_g1_i2,GEGO_TRINITY_DN5673_c0_g1_i6	0.001009761	318.3214285714
Hsa-Mir-154-P20-v1_3p,Hsa-Mir-214-v1_3p,Hsa-Mir-3619_5p,Hsa-Mir-29-P1b-v1_3p,Hsa-Mir-29-P1d-v1_3p,Hsa-Mir-29-P2b_3p,Hsa-Mir-29-P2d_3p,Hsa-Mir-1-P1_3p,Hsa-Mir-1-P2_3p,Hsa-Mir-1-P3_3p	MGSG_TRINITY_DN34447_c0_g1_i3,MGSG_TRINITY_DN34447_c0_g1_i4,GEGO_TRINITY_DN125_c0_g1_i2	0.001009761	318.3214285714
Hsa-Mir-506-P29_3p,Hsa-Mir-320-P1_3p,Hsa-Mir-320-P2a_3p,Hsa-Mir-320-P2b_3p,Hsa-Mir-320-P3_3p,Hsa-Mir-320-P4_3p,Hsa-Novel-3_5p,Hsa-Mir-10-P1b-v2_5p,Hsa-Mir-10-P1c-v2_5p,Hsa-Mir-1277_5p	MGSG_TRINITY_DN4334_c0_g1_i3,GEGO_TRINITY_DN3735_c0_g1_i2,GEGO_TRINITY_DN3735_c0_g1_i1	0.001009761	318.3214285714
Hsa-Mir-10-P1b-v2_5p,Hsa-Mir-10-P1c-v2_5p,Hsa-Mir-1277_5p,Hsa-Mir-506-P29_3p,Hsa-Mir-320-P1_3p,Hsa-Mir-320-P2a_3p,Hsa-Mir-320-P2b_3p,Hsa-Mir-320-P3_3p,Hsa-Mir-320-P4_3p,Hsa-Novel-3_5p	MGSG_TRINITY_DN4334_c0_g1_i3,GEGO_TRINITY_DN3735_c0_g1_i2,GEGO_TRINITY_DN3735_c0_g1_i1	0.001009761	318.3214285714
Hsa-Mir-1277_5p,Hsa-Mir-154-P20-v2_3p,Hsa-Mir-506-P29_3p,Hsa-Mir-320-P1_3p,Hsa-Mir-320-P2a_3p,Hsa-Mir-320-P2b_3p,Hsa-Mir-320-P3_3p,Hsa-Mir-320-P4_3p,Hsa-Novel-3_5p	MGSG_TRINITY_DN4334_c0_g1_i3,GEGO_TRINITY_DN3735_c0_g1_i2,GEGO_TRINITY_DN3735_c0_g1_i1	0.001009761	318.3214285714
Hsa-Mir-154-P9_3p,Hsa-Mir-214-v1_3p,Hsa-Mir-3619_5p,Hsa-Mir-154-P20-v1_3p,Hsa-Mir-1-P1_3p,Hsa-Mir-1-P2_3p,Hsa-Mir-1-P3_3p	MGSG_TRINITY_DN34447_c0_g1_i3,MGSG_TRINITY_DN34447_c0_g1_i4,GEGO_TRINITY_DN125_c0_g1_i2	0.001009761	318.3214285714
Hsa-Mir-4731_5p,Hsa-Mir-8-P2a_3p,Hsa-Mir-8-P2b_3p,Hsa-Mir-320-P1_3p,Hsa-Mir-320-P2a_3p,Hsa-Mir-320-P2b_3p,Hsa-Mir-320-P3_3p,Hsa-Mir-320-P4_3p,Hsa-Novel-3_5p,Hsa-Mir-489-v1_3p	MGSG_TRINITY_DN6457_c0_g1_i6,MGSG_TRINITY_DN19057_c0_g1_i2,MGSG_TRINITY_DN19057_c0_g1_i3	0.001009761	318.3214285714
Hsa-Mir-154-P20-v1_3p,Hsa-Mir-1-P1_3p,Hsa-Mir-1-P2_3p,Hsa-Mir-1-P3_3p,Hsa-Mir-154-P9_3p,Hsa-Mir-214-v1_3p,Hsa-Mir-3619_5p	MGSG_TRINITY_DN34447_c0_g1_i3,MGSG_TRINITY_DN34447_c0_g1_i4,GEGO_TRINITY_DN125_c0_g1_i2	0.001009761	318.3214285714
Hsa-Mir-218-P2_5p,Hsa-Mir-218-P4_5p,Hsa-Mir-1301_3p,Hsa-Mir-335_3p,Hsa-Mir-199-P1-v2_3p,Hsa-Mir-199-P2-v2_3p,Hsa-Mir-199-P3-v2_3p	GEGO_TRINITY_DN1233_c0_g1_i2,GEGO_TRINITY_DN11241_c1_g1_i2,GEGO_TRINITY_DN5673_c0_g1_i6	0.001009761	318.3214285714
Hsa-Mir-154-P24_3p,Hsa-Mir-875_5p,Hsa-Mir-1-P1_3p,Hsa-Mir-1-P2_3p,Hsa-Mir-1-P3_3p,Hsa-Mir-506-P2_3p	MGSG_TRINITY_DN34447_c0_g1_i3,GEGO_TRINITY_DN125_c0_g1_i2,MGSG_TRINITY_DN16569_c0_g1_i7	0.001009761	318.3214285714
Hsa-Mir-506-P29_3p,Hsa-Mir-320-P1_3p,Hsa-Mir-320-P2a_3p,Hsa-Mir-320-P2b_3p,Hsa-Mir-320-P3_3p,Hsa-Mir-320-P4_3p,Hsa-Novel-3_5p,Hsa-Mir-10-P1b-v2_5p,Hsa-Mir-10-P1c-v2_5p,Hsa-Mir-448_3p	MGSG_TRINITY_DN4334_c0_g1_i3,GEGO_TRINITY_DN3735_c0_g1_i2,GEGO_TRINITY_DN3735_c0_g1_i1	0.001009761	318.3214285714
Hsa-Mir-154-P20-v1_3p,Hsa-Mir-154-P9_3p,Hsa-Mir-154-P24_3p,Hsa-Mir-875_5p	MGSG_TRINITY_DN34447_c0_g1_i3,GEGO_TRINITY_DN125_c0_g1_i2,MGSG_TRINITY_DN16569_c0_g1_i7	0.001009761	318.3214285714
Hsa-Mir-506-P29_3p,Hsa-Mir-320-P1_3p,Hsa-Mir-320-P2a_3p,Hsa-Mir-320-P2b_3p,Hsa-Mir-320-P3_3p,Hsa-Mir-320-P4_3p,Hsa-Novel-3_5p,Hsa-Mir-3924_3p,Hsa-Mir-154-P20-v2_3p	MGSG_TRINITY_DN4334_c0_g1_i3,GEGO_TRINITY_DN3735_c0_g1_i2,GEGO_TRINITY_DN3735_c0_g1_i1	0.001009761	318.3214285714
Hsa-Mir-10-P1b-v2_5p,Hsa-Mir-10-P1c-v2_5p,Hsa-Mir-3924_3p,Hsa-Mir-506-P29_3p,Hsa-Mir-320-P1_3p,Hsa-Mir-320-P2a_3p,Hsa-Mir-320-P2b_3p,Hsa-Mir-320-P3_3p,Hsa-Mir-320-P4_3p,Hsa-Novel-3_5p	MGSG_TRINITY_DN4334_c0_g1_i3,GEGO_TRINITY_DN3735_c0_g1_i2,GEGO_TRINITY_DN3735_c0_g1_i1	0.001009761	318.3214285714
Hsa-Mir-378_3p,Hsa-Mir-154-P9_3p,Hsa-Mir-29-P1b-v1_3p,Hsa-Mir-29-P1d-v1_3p,Hsa-Mir-29-P2b_3p,Hsa-Mir-29-P2d_3p,Hsa-Mir-1-P1_3p,Hsa-Mir-1-P2_3p,Hsa-Mir-1-P3_3p	MGSG_TRINITY_DN34447_c0_g1_i3,MGSG_TRINITY_DN34447_c0_g1_i4,GEGO_TRINITY_DN125_c0_g1_i2	0.001009761	318.3214285714
Hsa-Mir-506-P29_3p,Hsa-Mir-320-P1_3p,Hsa-Mir-320-P2a_3p,Hsa-Mir-320-P2b_3p,Hsa-Mir-320-P3_3p,Hsa-Mir-320-P4_3p,Hsa-Novel-3_5p,Hsa-Mir-10-P1b-v2_5p,Hsa-Mir-10-P1c-v2_5p,Hsa-Mir-3924_3p	MGSG_TRINITY_DN4334_c0_g1_i3,GEGO_TRINITY_DN3735_c0_g1_i2,GEGO_TRINITY_DN3735_c0_g1_i1	0.001009761	318.3214285714
Hsa-Mir-154-P20-v1_3p,Hsa-Mir-214-v1_3p,Hsa-Mir-3619_5p,Hsa-Mir-1-P1_3p,Hsa-Mir-1-P2_3p,Hsa-Mir-1-P3_3p,Hsa-Mir-875_5p	MGSG_TRINITY_DN34447_c0_g1_i3,MGSG_TRINITY_DN34447_c0_g1_i4,GEGO_TRINITY_DN125_c0_g1_i2	0.001009761	318.3214285714
Hsa-Mir-154-P24_3p,Hsa-Mir-875_5p,Hsa-Mir-154-P20-v1_3p,Hsa-Mir-154-P9_3p	MGSG_TRINITY_DN34447_c0_g1_i3,GEGO_TRINITY_DN125_c0_g1_i2,MGSG_TRINITY_DN16569_c0_g1_i7	0.001009761	318.3214285714
Hsa-Mir-29-P1b-v1_3p,Hsa-Mir-29-P1d-v1_3p,Hsa-Mir-29-P2b_3p,Hsa-Mir-29-P2d_3p,Hsa-Mir-1-P1_3p,Hsa-Mir-1-P2_3p,Hsa-Mir-1-P3_3p,Hsa-Mir-378_3p,Hsa-Mir-154-P9_3p	MGSG_TRINITY_DN34447_c0_g1_i3,MGSG_TRINITY_DN34447_c0_g1_i4,GEGO_TRINITY_DN125_c0_g1_i2	0.001009761	318.3214285714
Hsa-Mir-769_5p,Hsa-Mir-1269_3p,Hsa-Mir-1-P1_3p,Hsa-Mir-1-P2_3p,Hsa-Mir-1-P3_3p,Hsa-Mir-214-v1_3p,Hsa-Mir-3619_5p	MGSG_TRINITY_DN34447_c0_g1_i3,MGSG_TRINITY_DN34447_c0_g1_i4,MGSG_TRINITY_DN48883_c0_g1_i4,MGSG_TRINITY_DN48883_c0_g1_i16	0.001346348	297.1
Hsa-Mir-154-P20-v1_3p,Hsa-Mir-875_5p,Hsa-Mir-29-P1b-v1_3p,Hsa-Mir-29-P1d-v1_3p,Hsa-Mir-29-P2b_3p,Hsa-Mir-29-P2d_3p,Hsa-Mir-378_3p	MGSG_TRINITY_DN34447_c0_g1_i3,MGSG_TRINITY_DN34447_c0_g1_i4,GEGO_TRINITY_DN125_c0_g1_i2	0.001009761	297.1
Hsa-Mir-506-P29_3p,Hsa-Mir-1323_5p,Hsa-Mir-10-P1b-v2_5p,Hsa-Mir-10-P1c-v2_5p,Hsa-Mir-320-P1_3p,Hsa-Mir-320-P2a_3p,Hsa-Mir-320-P2b_3p,Hsa-Mir-320-P3_3p,Hsa-Mir-320-P4_3p,Hsa-Novel-3_5p	MGSG_TRINITY_DN4334_c0_g1_i3,GEGO_TRINITY_DN3735_c0_g1_i2,GEGO_TRINITY_DN3735_c0_g1_i1	0.001009761	297.1
Hsa-Mir-337-as_5p,Hsa-Mir-1-P1_3p,Hsa-Mir-1-P2_3p,Hsa-Mir-1-P3_3p,Hsa-Mir-154-P9_3p,Hsa-Mir-142-P1-v1_5p	MGSG_TRINITY_DN34447_c0_g1_i3,GEGO_TRINITY_DN125_c0_g1_i2,MGSG_TRINITY_DN16569_c0_g1_i7	0.001009761	297.1
Hsa-Mir-506-P2_3p,Hsa-Mir-875_5p,Hsa-Mir-337-as_5p,Hsa-Mir-154-P24_3p	MGSG_TRINITY_DN34447_c0_g1_i3,GEGO_TRINITY_DN125_c0_g1_i2,MGSG_TRINITY_DN16569_c0_g1_i7	0.001009761	297.1
Hsa-Mir-142-P1-v1_5p,Hsa-Mir-1-P1_3p,Hsa-Mir-1-P2_3p,Hsa-Mir-1-P3_3p,Hsa-Mir-154-P20-v1_3p,Hsa-Mir-875_5p	MGSG_TRINITY_DN34447_c0_g1_i3,GEGO_TRINITY_DN125_c0_g1_i2,MGSG_TRINITY_DN16569_c0_g1_i7	0.001009761	297.1
Hsa-Mir-154-P20-v1_3p,Hsa-Mir-875_5p,Hsa-Mir-142-P1-v1_5p,Hsa-Mir-1-P1_3p,Hsa-Mir-1-P2_3p,Hsa-Mir-1-P3_3p	MGSG_TRINITY_DN34447_c0_g1_i3,GEGO_TRINITY_DN125_c0_g1_i2,MGSG_TRINITY_DN16569_c0_g1_i7	0.001009761	297.1
Hsa-Mir-29-P1b-v1_3p,Hsa-Mir-29-P1d-v1_3p,Hsa-Mir-29-P2b_3p,Hsa-Mir-29-P2d_3p,Hsa-Mir-378_3p,Hsa-Mir-154-P20-v1_3p,Hsa-Mir-875_5p	MGSG_TRINITY_DN34447_c0_g1_i3,MGSG_TRINITY_DN34447_c0_g1_i4,GEGO_TRINITY_DN125_c0_g1_i2	0.001009761	297.1
Hsa-Mir-10-P1b-v2_5p,Hsa-Mir-10-P1c-v2_5p,Hsa-Mir-320-P1_3p,Hsa-Mir-320-P2a_3p,Hsa-Mir-320-P2b_3p,Hsa-Mir-320-P3_3p,Hsa-Mir-320-P4_3p,Hsa-Novel-3_5p,Hsa-Mir-506-P29_3p,Hsa-Mir-1323_5p	MGSG_TRINITY_DN4334_c0_g1_i3,GEGO_TRINITY_DN3735_c0_g1_i2,GEGO_TRINITY_DN3735_c0_g1_i1	0.001009761	297.1
Hsa-Mir-506-P29_3p,Hsa-Mir-1277_5p,Hsa-Mir-154-P8_5p,Hsa-Mir-448_3p	MGSG_TRINITY_DN4334_c0_g1_i3,GEGO_TRINITY_DN3735_c0_g1_i2,GEGO_TRINITY_DN3735_c0_g1_i1	0.001009761	297.1
Hsa-Mir-154-P8_5p,Hsa-Mir-448_3p,Hsa-Mir-506-P29_3p,Hsa-Mir-1277_5p	MGSG_TRINITY_DN4334_c0_g1_i3,GEGO_TRINITY_DN3735_c0_g1_i2,GEGO_TRINITY_DN3735_c0_g1_i1	0.001009761	297.1
Hsa-Mir-181-P1a_5p,Hsa-Mir-181-P1b_5p,Hsa-Mir-181-P1c_5p,Hsa-Mir-181-P2a_5p,Hsa-Mir-181-P2b_5p,Hsa-Mir-181-P2c_5p,Hsa-Mir-196-P1_5p,Hsa-Mir-196-P3_5p,Hsa-Mir-196-P4_5p,Hsa-Mir-1910_3p,Hsa-Mir-34-P1_5p,Hsa-Mir-34-P2a_5p,Hsa-Mir-34-P2b_5p,Hsa-Mir-34-P3a-v1_5p,Hsa-Mir-34-P3b_5p,Hsa-Mir-34-P3c_5p	MGSG_TRINITY_DN4902_c0_g1_i5,MGSG_TRINITY_DN15333_c0_g1_i3,MGSG_TRINITY_DN4902_c0_g1_i1	0.001009761	297.1
Hsa-Mir-181-P1a_5p,Hsa-Mir-181-P1b_5p,Hsa-Mir-181-P1c_5p,Hsa-Mir-181-P2a_5p,Hsa-Mir-181-P2b_5p,Hsa-Mir-181-P2c_5p,Hsa-Mir-34-P1_5p,Hsa-Mir-34-P2a_5p,Hsa-Mir-34-P2b_5p,Hsa-Mir-34-P3a-v1_5p,Hsa-Mir-34-P3b_5p,Hsa-Mir-34-P3c_5p,Hsa-Mir-1910_3p,Hsa-Mir-196-P1_5p,Hsa-Mir-196-P3_5p,Hsa-Mir-196-P4_5p	MGSG_TRINITY_DN4902_c0_g1_i5,MGSG_TRINITY_DN15333_c0_g1_i3,MGSG_TRINITY_DN4902_c0_g1_i1	0.001009761	297.1
Hsa-Mir-1910_3p,Hsa-Mir-196-P1_5p,Hsa-Mir-196-P3_5p,Hsa-Mir-196-P4_5p,Hsa-Mir-181-P1a_5p,Hsa-Mir-181-P1b_5p,Hsa-Mir-181-P1c_5p,Hsa-Mir-181-P2a_5p,Hsa-Mir-181-P2b_5p,Hsa-Mir-181-P2c_5p,Hsa-Mir-34-P1_5p,Hsa-Mir-34-P2a_5p,Hsa-Mir-34-P2b_5p,Hsa-Mir-34-P3a-v1_5p,Hsa-Mir-34-P3b_5p,Hsa-Mir-34-P3c_5p	MGSG_TRINITY_DN4902_c0_g1_i5,MGSG_TRINITY_DN15333_c0_g1_i3,MGSG_TRINITY_DN4902_c0_g1_i1	0.001009761	297.1
Hsa-Mir-506-P2_3p,Hsa-Mir-875_5p,Hsa-Mir-1-P1_3p,Hsa-Mir-1-P2_3p,Hsa-Mir-1-P3_3p,Hsa-Mir-142-P1-v1_5p	MGSG_TRINITY_DN34447_c0_g1_i3,GEGO_TRINITY_DN125_c0_g1_i2,MGSG_TRINITY_DN16569_c0_g1_i7	0.001009761	297.1
Hsa-Mir-430-P1_3p,Hsa-Mir-430-P2_3p,Hsa-Mir-430-P3_3p,Hsa-Mir-430-P4_3p,Hsa-Mir-430-P6_3p,Hsa-Mir-430-P7_3p,Hsa-Mir-430-P21_3p,Hsa-Mir-430-P22_3p,Hsa-Mir-430-P23_3p,Hsa-Mir-430-P24_3p,Hsa-Mir-430-P25_3p,Hsa-Mir-430-P26_3p,Hsa-Mir-217-v1_5p,Hsa-Mir-452-v1_5p,Hsa-Mir-506-P13_3p,Hsa-Mir-506-P9_5p	GEGO_TRINITY_DN1994_c0_g2_i4,MGSG_TRINITY_DN427_c2_g1_i1,MGSG_TRINITY_DN6457_c0_g1_i6	0.001009761	297.1
Hsa-Mir-337-as_5p,Hsa-Mir-154-P24_3p,Hsa-Mir-154-P9_3p,Hsa-Mir-875_5p	MGSG_TRINITY_DN34447_c0_g1_i3,GEGO_TRINITY_DN125_c0_g1_i2,MGSG_TRINITY_DN16569_c0_g1_i7	0.001009761	297.1
Hsa-Mir-506-P29_3p,Hsa-Mir-10-P1b-v2_5p,Hsa-Mir-10-P1c-v2_5p,Hsa-Mir-320-P1_3p,Hsa-Mir-320-P2a_3p,Hsa-Mir-320-P2b_3p,Hsa-Mir-320-P3_3p,Hsa-Mir-320-P4_3p,Hsa-Novel-3_5p,Hsa-Mir-3924_3p	MGSG_TRINITY_DN4334_c0_g1_i3,GEGO_TRINITY_DN3735_c0_g1_i2,GEGO_TRINITY_DN3735_c0_g1_i1	0.001009761	297.1
Hsa-Mir-154-P24_3p,Hsa-Mir-142-P1-v1_5p,Hsa-Mir-337-as_5p,Hsa-Mir-506-P2_3p	MGSG_TRINITY_DN34447_c0_g1_i3,GEGO_TRINITY_DN125_c0_g1_i2,MGSG_TRINITY_DN16569_c0_g1_i7	0.001009761	297.1
Hsa-Mir-337-as_5p,Hsa-Mir-506-P2_3p,Hsa-Mir-154-P24_3p,Hsa-Mir-142-P1-v1_5p	MGSG_TRINITY_DN34447_c0_g1_i3,GEGO_TRINITY_DN125_c0_g1_i2,MGSG_TRINITY_DN16569_c0_g1_i7	0.001009761	297.1
Hsa-Mir-1910_3p,Hsa-Mir-34-P1_5p,Hsa-Mir-34-P2a_5p,Hsa-Mir-34-P2b_5p,Hsa-Mir-34-P3a-v1_5p,Hsa-Mir-34-P3b_5p,Hsa-Mir-34-P3c_5p,Hsa-Mir-181-P1a_5p,Hsa-Mir-181-P1b_5p,Hsa-Mir-181-P1c_5p,Hsa-Mir-181-P2a_5p,Hsa-Mir-181-P2b_5p,Hsa-Mir-181-P2c_5p,Hsa-Mir-196-P1_5p,Hsa-Mir-196-P3_5p,Hsa-Mir-196-P4_5p	MGSG_TRINITY_DN4902_c0_g1_i5,MGSG_TRINITY_DN15333_c0_g1_i3,MGSG_TRINITY_DN4902_c0_g1_i1	0.001009761	297.1
Hsa-Mir-3924_3p,Hsa-Mir-448_3p,Hsa-Mir-10-P1b-v2_5p,Hsa-Mir-10-P1c-v2_5p,Hsa-Mir-320-P1_3p,Hsa-Mir-320-P2a_3p,Hsa-Mir-320-P2b_3p,Hsa-Mir-320-P3_3p,Hsa-Mir-320-P4_3p,Hsa-Novel-3_5p	MGSG_TRINITY_DN4334_c0_g1_i3,GEGO_TRINITY_DN3735_c0_g1_i2,GEGO_TRINITY_DN3735_c0_g1_i1	0.001009761	297.1
Hsa-Mir-320-P1_3p,Hsa-Mir-320-P2a_3p,Hsa-Mir-320-P2b_3p,Hsa-Mir-320-P3_3p,Hsa-Mir-320-P4_3p,Hsa-Novel-3_5p,Hsa-Mir-3924_3p,Hsa-Mir-154-P8_5p,Hsa-Mir-448_3p	MGSG_TRINITY_DN4334_c0_g1_i3,GEGO_TRINITY_DN3735_c0_g1_i2,GEGO_TRINITY_DN3735_c0_g1_i1	0.001009761	297.1
Hsa-Mir-137-P1-v1_3p,Hsa-Mir-362-P5_5p,Hsa-Mir-1252_5p,Hsa-Mir-8-P2a_3p,Hsa-Mir-8-P2b_3p	GEGO_TRINITY_DN245_c0_g1_i6,MGSG_TRINITY_DN20244_c3_g1_i1,MGSG_TRINITY_DN20244_c3_g1_i5	0.001009761	297.1
Hsa-Mir-154-P8_5p,Hsa-Mir-448_3p,Hsa-Mir-10-P1b-v2_5p,Hsa-Mir-10-P1c-v2_5p,Hsa-Mir-320-P1_3p,Hsa-Mir-320-P2a_3p,Hsa-Mir-320-P2b_3p,Hsa-Mir-320-P3_3p,Hsa-Mir-320-P4_3p,Hsa-Novel-3_5p	MGSG_TRINITY_DN4334_c0_g1_i3,GEGO_TRINITY_DN3735_c0_g1_i2,GEGO_TRINITY_DN3735_c0_g1_i1	0.001009761	297.1
Hsa-Mir-320-P1_3p,Hsa-Mir-320-P2a_3p,Hsa-Mir-320-P2b_3p,Hsa-Mir-320-P3_3p,Hsa-Mir-320-P4_3p,Hsa-Novel-3_5p,Hsa-Mir-4731_5p,Hsa-Mir-506-P9_5p,Hsa-Mir-8-P2a_3p,Hsa-Mir-8-P2b_3p	MGSG_TRINITY_DN6457_c0_g1_i6,MGSG_TRINITY_DN19057_c0_g1_i2,MGSG_TRINITY_DN19057_c0_g1_i3	0.001009761	297.1
Hsa-Mir-154-P9_3p,Hsa-Mir-875_5p,Hsa-Mir-154-P24_3p,Hsa-Mir-142-P1-v1_5p	MGSG_TRINITY_DN34447_c0_g1_i3,GEGO_TRINITY_DN125_c0_g1_i2,MGSG_TRINITY_DN16569_c0_g1_i7	0.001009761	297.1
Hsa-Mir-154-P24_3p,Hsa-Mir-142-P1-v1_5p,Hsa-Mir-337-as_5p,Hsa-Mir-1-P1_3p,Hsa-Mir-1-P2_3p,Hsa-Mir-1-P3_3p	MGSG_TRINITY_DN34447_c0_g1_i3,GEGO_TRINITY_DN125_c0_g1_i2,MGSG_TRINITY_DN16569_c0_g1_i7	0.001009761	297.1
Hsa-Mir-337-as_5p,Hsa-Mir-1-P1_3p,Hsa-Mir-1-P2_3p,Hsa-Mir-1-P3_3p,Hsa-Mir-154-P24_3p,Hsa-Mir-142-P1-v1_5p	MGSG_TRINITY_DN34447_c0_g1_i3,GEGO_TRINITY_DN125_c0_g1_i2,MGSG_TRINITY_DN16569_c0_g1_i7	0.001009761	297.1
Hsa-Mir-154-P8_5p,Hsa-Mir-1277_5p,Hsa-Mir-320-P1_3p,Hsa-Mir-320-P2a_3p,Hsa-Mir-320-P2b_3p,Hsa-Mir-320-P3_3p,Hsa-Mir-320-P4_3p,Hsa-Novel-3_5p,Hsa-Mir-3924_3p	MGSG_TRINITY_DN4334_c0_g1_i3,GEGO_TRINITY_DN3735_c0_g1_i2,GEGO_TRINITY_DN3735_c0_g1_i1	0.001009761	297.1
Hsa-Mir-1252_5p,Hsa-Mir-8-P2a_3p,Hsa-Mir-8-P2b_3p,Hsa-Mir-137-P1-v1_3p,Hsa-Mir-362-P5_5p	GEGO_TRINITY_DN245_c0_g1_i6,MGSG_TRINITY_DN20244_c3_g1_i1,MGSG_TRINITY_DN20244_c3_g1_i5	0.001009761	297.1
Hsa-Mir-10-P1b-v2_5p,Hsa-Mir-10-P1c-v2_5p,Hsa-Mir-320-P1_3p,Hsa-Mir-320-P2a_3p,Hsa-Mir-320-P2b_3p,Hsa-Mir-320-P3_3p,Hsa-Mir-320-P4_3p,Hsa-Novel-3_5p,Hsa-Mir-154-P8_5p,Hsa-Mir-448_3p	MGSG_TRINITY_DN4334_c0_g1_i3,GEGO_TRINITY_DN3735_c0_g1_i2,GEGO_TRINITY_DN3735_c0_g1_i1	0.001009761	297.1
Hsa-Mir-154-P24_3p,Hsa-Mir-142-P1-v1_5p,Hsa-Mir-154-P9_3p,Hsa-Mir-875_5p	MGSG_TRINITY_DN34447_c0_g1_i3,GEGO_TRINITY_DN125_c0_g1_i2,MGSG_TRINITY_DN16569_c0_g1_i7	0.001009761	297.1
Hsa-Mir-188-P2_5p,Hsa-Mir-8-P2a_3p,Hsa-Mir-8-P2b_3p,Hsa-Mir-105-P1_5p,Hsa-Mir-105-P2_5p,Hsa-Mir-137-P1-v1_3p	MGSG_TRINITY_DN7374_c0_g1_i1,GEGO_TRINITY_DN245_c0_g1_i4,GEGO_TRINITY_DN245_c0_g1_i6	0.001009761	297.1
Hsa-Mir-105-P1_5p,Hsa-Mir-105-P2_5p,Hsa-Mir-137-P1-v1_3p,Hsa-Mir-188-P2_5p,Hsa-Mir-8-P2a_3p,Hsa-Mir-8-P2b_3p	MGSG_TRINITY_DN7374_c0_g1_i1,GEGO_TRINITY_DN245_c0_g1_i4,GEGO_TRINITY_DN245_c0_g1_i6	0.001009761	297.1
Hsa-Mir-142-P1-v1_5p,Hsa-Mir-506-P2_3p,Hsa-Mir-154-P24_3p,Hsa-Mir-154-P9_3p	MGSG_TRINITY_DN34447_c0_g1_i3,GEGO_TRINITY_DN125_c0_g1_i2,MGSG_TRINITY_DN16569_c0_g1_i7	0.001009761	297.1
Hsa-Mir-10-P1b-v2_5p,Hsa-Mir-10-P1c-v2_5p,Hsa-Mir-154-P20-v2_3p,Hsa-Mir-1323_5p,Hsa-Mir-1277_5p	MGSG_TRINITY_DN4334_c0_g1_i3,GEGO_TRINITY_DN3735_c0_g1_i2,GEGO_TRINITY_DN3735_c0_g1_i1	0.001009761	297.1
Hsa-Mir-337-as_5p,Hsa-Mir-154-P24_3p,Hsa-Mir-506-P2_3p,Hsa-Mir-875_5p	MGSG_TRINITY_DN34447_c0_g1_i3,GEGO_TRINITY_DN125_c0_g1_i2,MGSG_TRINITY_DN16569_c0_g1_i7	0.001009761	297.1
Hsa-Mir-30-P1a_5p,Hsa-Mir-30-P1b_5p,Hsa-Mir-30-P1d_5p,Hsa-Mir-30-P2a_5p,Hsa-Mir-30-P2b_5p,Hsa-Mir-30-P2d_5p,Hsa-Mir-137-P1-v2_3p,Hsa-Mir-204-P1_5p,Hsa-Mir-204-P2_5p,Hsa-Mir-5579_5p	GEGO_TRINITY_DN3779_c0_g1_i4,GEGO_TRINITY_DN245_c0_g1_i4,GEGO_TRINITY_DN245_c0_g1_i6	0.001009761	297.1
Hsa-Mir-154-P24_3p,Hsa-Mir-154-P9_3p,Hsa-Mir-142-P1-v1_5p,Hsa-Mir-506-P2_3p	MGSG_TRINITY_DN34447_c0_g1_i3,GEGO_TRINITY_DN125_c0_g1_i2,MGSG_TRINITY_DN16569_c0_g1_i7	0.001009761	297.1
Hsa-Mir-154-P9_3p,Hsa-Mir-142-P1-v1_5p,Hsa-Mir-337-as_5p,Hsa-Mir-1-P1_3p,Hsa-Mir-1-P2_3p,Hsa-Mir-1-P3_3p	MGSG_TRINITY_DN34447_c0_g1_i3,GEGO_TRINITY_DN125_c0_g1_i2,MGSG_TRINITY_DN16569_c0_g1_i7	0.001009761	297.1
Hsa-Mir-154-P24_3p,Hsa-Mir-154-P9_3p,Hsa-Mir-142-P1-v1_5p,Hsa-Mir-1-P1_3p,Hsa-Mir-1-P2_3p,Hsa-Mir-1-P3_3p	MGSG_TRINITY_DN34447_c0_g1_i3,GEGO_TRINITY_DN125_c0_g1_i2,MGSG_TRINITY_DN16569_c0_g1_i7	0.001009761	297.1
Hsa-Mir-124-P1-v1_3p,Hsa-Mir-124-P2-v1_3p,Hsa-Mir-124-P3-v1_3p,Hsa-Mir-605-v2_3p,Hsa-Mir-4766_5p,Hsa-Mir-561_5p,Hsa-Mir-362-P1_5p	MGSG_TRINITY_DN2786_c0_g1_i1,MGSG_TRINITY_DN9557_c0_g1_i4,GFVZ_TRINITY_DN34490_c0_g1_i1	0.001009761	297.1
Hsa-Mir-320-P1_3p,Hsa-Mir-320-P2a_3p,Hsa-Mir-320-P2b_3p,Hsa-Mir-320-P3_3p,Hsa-Mir-320-P4_3p,Hsa-Novel-3_5p,Hsa-Mir-3924_3p,Hsa-Mir-506-P29_3p,Hsa-Mir-1323_5p	MGSG_TRINITY_DN4334_c0_g1_i3,GEGO_TRINITY_DN3735_c0_g1_i2,GEGO_TRINITY_DN3735_c0_g1_i1	0.001009761	297.1
Hsa-Mir-561_5p,Hsa-Mir-362-P1_5p,Hsa-Mir-124-P1-v1_3p,Hsa-Mir-124-P2-v1_3p,Hsa-Mir-124-P3-v1_3p,Hsa-Mir-605-v2_3p,Hsa-Mir-4766_5p	MGSG_TRINITY_DN2786_c0_g1_i1,MGSG_TRINITY_DN9557_c0_g1_i4,GFVZ_TRINITY_DN34490_c0_g1_i1	0.001009761	297.1
Hsa-Mir-506-P29_3p,Hsa-Mir-1323_5p,Hsa-Mir-320-P1_3p,Hsa-Mir-320-P2a_3p,Hsa-Mir-320-P2b_3p,Hsa-Mir-320-P3_3p,Hsa-Mir-320-P4_3p,Hsa-Novel-3_5p,Hsa-Mir-3924_3p	MGSG_TRINITY_DN4334_c0_g1_i3,GEGO_TRINITY_DN3735_c0_g1_i2,GEGO_TRINITY_DN3735_c0_g1_i1	0.001009761	297.1
Hsa-Mir-154-P8_5p,Hsa-Mir-448_3p,Hsa-Mir-320-P1_3p,Hsa-Mir-320-P2a_3p,Hsa-Mir-320-P2b_3p,Hsa-Mir-320-P3_3p,Hsa-Mir-320-P4_3p,Hsa-Novel-3_5p,Hsa-Mir-3924_3p	MGSG_TRINITY_DN4334_c0_g1_i3,GEGO_TRINITY_DN3735_c0_g1_i2,GEGO_TRINITY_DN3735_c0_g1_i1	0.001009761	297.1
Hsa-Mir-142-P1-v1_5p,Hsa-Mir-1-P1_3p,Hsa-Mir-1-P2_3p,Hsa-Mir-1-P3_3p,Hsa-Mir-154-P24_3p,Hsa-Mir-154-P9_3p	MGSG_TRINITY_DN34447_c0_g1_i3,GEGO_TRINITY_DN125_c0_g1_i2,MGSG_TRINITY_DN16569_c0_g1_i7	0.001009761	297.1
Hsa-Mir-1323_5p,Hsa-Mir-1277_5p,Hsa-Mir-10-P1b-v2_5p,Hsa-Mir-10-P1c-v2_5p,Hsa-Mir-154-P20-v2_3p	MGSG_TRINITY_DN4334_c0_g1_i3,GEGO_TRINITY_DN3735_c0_g1_i2,GEGO_TRINITY_DN3735_c0_g1_i1	0.001009761	297.1
Hsa-Mir-204-P1_5p,Hsa-Mir-204-P2_5p,Hsa-Mir-5579_5p,Hsa-Mir-30-P1a_5p,Hsa-Mir-30-P1b_5p,Hsa-Mir-30-P1d_5p,Hsa-Mir-30-P2a_5p,Hsa-Mir-30-P2b_5p,Hsa-Mir-30-P2d_5p,Hsa-Mir-137-P1-v2_3p	GEGO_TRINITY_DN3779_c0_g1_i4,GEGO_TRINITY_DN245_c0_g1_i4,GEGO_TRINITY_DN245_c0_g1_i6	0.001009761	297.1
Hsa-Mir-1-P1_3p,Hsa-Mir-1-P2_3p,Hsa-Mir-1-P3_3p,Hsa-Mir-142-P1-v1_5p,Hsa-Mir-506-P2_3p,Hsa-Mir-875_5p	MGSG_TRINITY_DN34447_c0_g1_i3,GEGO_TRINITY_DN125_c0_g1_i2,MGSG_TRINITY_DN16569_c0_g1_i7	0.001009761	297.1
Hsa-Mir-10-P1b-v2_5p,Hsa-Mir-10-P1c-v2_5p,Hsa-Mir-320-P1_3p,Hsa-Mir-320-P2a_3p,Hsa-Mir-320-P2b_3p,Hsa-Mir-320-P3_3p,Hsa-Mir-320-P4_3p,Hsa-Novel-3_5p,Hsa-Mir-154-P8_5p,Hsa-Mir-1277_5p	MGSG_TRINITY_DN4334_c0_g1_i3,GEGO_TRINITY_DN3735_c0_g1_i2,GEGO_TRINITY_DN3735_c0_g1_i1	0.001009761	297.1
Hsa-Mir-1910_3p,Hsa-Mir-23-P2_3p,Hsa-Mir-23-P3_3p,Hsa-Mir-181-P1a_5p,Hsa-Mir-181-P1b_5p,Hsa-Mir-181-P1c_5p,Hsa-Mir-181-P2a_5p,Hsa-Mir-181-P2b_5p,Hsa-Mir-181-P2c_5p,Hsa-Mir-196-P1_5p,Hsa-Mir-196-P3_5p,Hsa-Mir-196-P4_5p	MGSG_TRINITY_DN4902_c0_g1_i5,MGSG_TRINITY_DN15333_c0_g1_i3,MGSG_TRINITY_DN4902_c0_g1_i1	0.001009761	297.1
Hsa-Mir-154-P9_3p,Hsa-Mir-6715_3p,Hsa-Mir-154-P20-v1_3p,Hsa-Mir-875_5p	GEGO_TRINITY_DN125_c0_g1_i2,GEGO_TRINITY_DN125_c0_g1_i21,GEGO_TRINITY_DN125_c0_g1_i9	0.001009761	297.1
Hsa-Mir-30-P1a_5p,Hsa-Mir-30-P1b_5p,Hsa-Mir-30-P1d_5p,Hsa-Mir-30-P2a_5p,Hsa-Mir-30-P2b_5p,Hsa-Mir-30-P2d_5p,Hsa-Mir-875_5p,Hsa-Mir-154-P20-v1_3p,Hsa-Mir-6715_3p	GEGO_TRINITY_DN125_c0_g1_i2,GEGO_TRINITY_DN125_c0_g1_i21,GEGO_TRINITY_DN125_c0_g1_i9	0.001009761	297.1
Hsa-Mir-154-P8_5p,Hsa-Mir-154-P20-v2_3p,Hsa-Mir-1323_5p,Hsa-Mir-1277_5p	MGSG_TRINITY_DN4334_c0_g1_i3,GEGO_TRINITY_DN3735_c0_g1_i2,GEGO_TRINITY_DN3735_c0_g1_i1	0.001009761	297.1
Hsa-Mir-204-P1_5p,Hsa-Mir-204-P2_5p,Hsa-Mir-137-P1-v1_3p,Hsa-Mir-5579_5p,Hsa-Mir-137-P1-v2_3p	MGSG_TRINITY_DN166403_c0_g1_i1,GEGO_TRINITY_DN245_c0_g1_i4,GEGO_TRINITY_DN245_c0_g1_i6	0.001009761	297.1
Hsa-Mir-10-P1b-v2_5p,Hsa-Mir-10-P1c-v2_5p,Hsa-Mir-320-P1_3p,Hsa-Mir-320-P2a_3p,Hsa-Mir-320-P2b_3p,Hsa-Mir-320-P3_3p,Hsa-Mir-320-P4_3p,Hsa-Novel-3_5p,Hsa-Mir-154-P8_5p,Hsa-Mir-3924_3p	MGSG_TRINITY_DN4334_c0_g1_i3,GEGO_TRINITY_DN3735_c0_g1_i2,GEGO_TRINITY_DN3735_c0_g1_i1	0.001009761	297.1
Hsa-Mir-1323_5p,Hsa-Mir-1277_5p,Hsa-Mir-154-P8_5p,Hsa-Mir-154-P20-v2_3p	MGSG_TRINITY_DN4334_c0_g1_i3,GEGO_TRINITY_DN3735_c0_g1_i2,GEGO_TRINITY_DN3735_c0_g1_i1	0.001009761	297.1
Hsa-Mir-154-P9_3p,Hsa-Mir-506-P2_3p,Hsa-Mir-337-as_5p,Hsa-Mir-1-P1_3p,Hsa-Mir-1-P2_3p,Hsa-Mir-1-P3_3p	MGSG_TRINITY_DN34447_c0_g1_i3,GEGO_TRINITY_DN125_c0_g1_i2,MGSG_TRINITY_DN16569_c0_g1_i7	0.001009761	297.1
Hsa-Mir-154-P20-v1_3p,Hsa-Mir-875_5p,Hsa-Mir-154-P9_3p,Hsa-Mir-6715_3p	GEGO_TRINITY_DN125_c0_g1_i2,GEGO_TRINITY_DN125_c0_g1_i21,GEGO_TRINITY_DN125_c0_g1_i9	0.001009761	297.1
Hsa-Mir-154-P20-v1_3p,Hsa-Mir-6715_3p,Hsa-Mir-30-P1a_5p,Hsa-Mir-30-P1b_5p,Hsa-Mir-30-P1d_5p,Hsa-Mir-30-P2a_5p,Hsa-Mir-30-P2b_5p,Hsa-Mir-30-P2d_5p,Hsa-Mir-875_5p	GEGO_TRINITY_DN125_c0_g1_i2,GEGO_TRINITY_DN125_c0_g1_i21,GEGO_TRINITY_DN125_c0_g1_i9	0.001009761	297.1
Hsa-Mir-154-P20-v1_3p,Hsa-Mir-6715_3p,Hsa-Mir-154-P9_3p,Hsa-Mir-875_5p	GEGO_TRINITY_DN125_c0_g1_i2,GEGO_TRINITY_DN125_c0_g1_i21,GEGO_TRINITY_DN125_c0_g1_i9	0.001009761	297.1
Hsa-Mir-154-P8_5p,Hsa-Mir-1277_5p,Hsa-Mir-10-P1b-v2_5p,Hsa-Mir-10-P1c-v2_5p,Hsa-Mir-320-P1_3p,Hsa-Mir-320-P2a_3p,Hsa-Mir-320-P2b_3p,Hsa-Mir-320-P3_3p,Hsa-Mir-320-P4_3p,Hsa-Novel-3_5p	MGSG_TRINITY_DN4334_c0_g1_i3,GEGO_TRINITY_DN3735_c0_g1_i2,GEGO_TRINITY_DN3735_c0_g1_i1	0.001009761	297.1
Hsa-Mir-10-P1b-v2_5p,Hsa-Mir-10-P1c-v2_5p,Hsa-Mir-154-P8_5p,Hsa-Mir-320-P1_3p,Hsa-Mir-320-P2a_3p,Hsa-Mir-320-P2b_3p,Hsa-Mir-320-P3_3p,Hsa-Mir-320-P4_3p,Hsa-Novel-3_5p,Hsa-Mir-3924_3p	MGSG_TRINITY_DN4334_c0_g1_i3,GEGO_TRINITY_DN3735_c0_g1_i2,GEGO_TRINITY_DN3735_c0_g1_i1	0.001009761	297.1
Hsa-Mir-154-P20-v1_3p,Hsa-Mir-875_5p,Hsa-Mir-142-P1-v1_5p,Hsa-Mir-506-P2_3p	MGSG_TRINITY_DN34447_c0_g1_i3,GEGO_TRINITY_DN125_c0_g1_i2,MGSG_TRINITY_DN16569_c0_g1_i7	0.001009761	297.1
Hsa-Mir-506-P9_5p,Hsa-Mir-8-P2a_3p,Hsa-Mir-8-P2b_3p,Hsa-Mir-320-P1_3p,Hsa-Mir-320-P2a_3p,Hsa-Mir-320-P2b_3p,Hsa-Mir-320-P3_3p,Hsa-Mir-320-P4_3p,Hsa-Novel-3_5p,Hsa-Mir-4731_5p	MGSG_TRINITY_DN6457_c0_g1_i6,MGSG_TRINITY_DN19057_c0_g1_i2,MGSG_TRINITY_DN19057_c0_g1_i3	0.001009761	297.1
Hsa-Mir-154-P9_3p,Hsa-Mir-875_5p,Hsa-Mir-154-P20-v1_3p,Hsa-Mir-6715_3p	GEGO_TRINITY_DN125_c0_g1_i2,GEGO_TRINITY_DN125_c0_g1_i21,GEGO_TRINITY_DN125_c0_g1_i9	0.001009761	297.1
Hsa-Mir-154-P20-v1_3p,Hsa-Mir-875_5p,Hsa-Mir-154-P9_3p,Hsa-Mir-142-P1-v1_5p	MGSG_TRINITY_DN34447_c0_g1_i3,GEGO_TRINITY_DN125_c0_g1_i2,MGSG_TRINITY_DN16569_c0_g1_i7	0.001009761	297.1
Hsa-Mir-337-as_5p,Hsa-Mir-1-P1_3p,Hsa-Mir-1-P2_3p,Hsa-Mir-1-P3_3p,Hsa-Mir-154-P9_3p,Hsa-Mir-506-P2_3p	MGSG_TRINITY_DN34447_c0_g1_i3,GEGO_TRINITY_DN125_c0_g1_i2,MGSG_TRINITY_DN16569_c0_g1_i7	0.001009761	297.1
Hsa-Mir-154-P9_3p,Hsa-Mir-142-P1-v1_5p,Hsa-Mir-154-P20-v1_3p,Hsa-Mir-875_5p	MGSG_TRINITY_DN34447_c0_g1_i3,GEGO_TRINITY_DN125_c0_g1_i2,MGSG_TRINITY_DN16569_c0_g1_i7	0.001009761	297.1
Hsa-Mir-5579_5p,Hsa-Mir-137-P1-v2_3p,Hsa-Mir-204-P1_5p,Hsa-Mir-204-P2_5p,Hsa-Mir-137-P1-v1_3p	MGSG_TRINITY_DN166403_c0_g1_i1,GEGO_TRINITY_DN245_c0_g1_i4,GEGO_TRINITY_DN245_c0_g1_i6	0.001009761	297.1
Hsa-Mir-181-P1a_5p,Hsa-Mir-181-P1b_5p,Hsa-Mir-181-P1c_5p,Hsa-Mir-181-P2a_5p,Hsa-Mir-181-P2b_5p,Hsa-Mir-181-P2c_5p,Hsa-Mir-196-P1_5p,Hsa-Mir-196-P3_5p,Hsa-Mir-196-P4_5p,Hsa-Mir-1910_3p,Hsa-Mir-23-P2_3p,Hsa-Mir-23-P3_3p	MGSG_TRINITY_DN4902_c0_g1_i5,MGSG_TRINITY_DN15333_c0_g1_i3,MGSG_TRINITY_DN4902_c0_g1_i1	0.001009761	297.1
Hsa-Mir-154-P9_3p,Hsa-Mir-142-P1-v1_5p,Hsa-Mir-337-as_5p,Hsa-Mir-506-P2_3p	MGSG_TRINITY_DN34447_c0_g1_i3,GEGO_TRINITY_DN125_c0_g1_i2,MGSG_TRINITY_DN16569_c0_g1_i7	0.001009761	297.1
Hsa-Mir-337-as_5p,Hsa-Mir-506-P2_3p,Hsa-Mir-154-P9_3p,Hsa-Mir-142-P1-v1_5p	MGSG_TRINITY_DN34447_c0_g1_i3,GEGO_TRINITY_DN125_c0_g1_i2,MGSG_TRINITY_DN16569_c0_g1_i7	0.001009761	297.1
Hsa-Mir-142-P1-v1_5p,Hsa-Mir-506-P2_3p,Hsa-Mir-154-P20-v1_3p,Hsa-Mir-875_5p	MGSG_TRINITY_DN34447_c0_g1_i3,GEGO_TRINITY_DN125_c0_g1_i2,MGSG_TRINITY_DN16569_c0_g1_i7	0.001009761	297.1
Hsa-Mir-204-P1_5p,Hsa-Mir-204-P2_5p,Hsa-Mir-137-P1-v1_3p,Hsa-Mir-146-P1_5p,Hsa-Mir-146-P4_5p,Hsa-Mir-30-P1a_5p,Hsa-Mir-30-P1b_5p,Hsa-Mir-30-P1d_5p,Hsa-Mir-30-P2a_5p,Hsa-Mir-30-P2b_5p,Hsa-Mir-30-P2d_5p	GEGO_TRINITY_DN245_c0_g1_i4,GEGO_TRINITY_DN245_c0_g1_i6,GEGO_TRINITY_DN9375_c0_g1_i1	0.001009761	297.1
Hsa-Mir-103-P1_3p,Hsa-Mir-103-P2_3p,Hsa-Mir-103-P4_3p,Hsa-Mir-3136_5p,Hsa-Mir-30-P1a_5p,Hsa-Mir-30-P1b_5p,Hsa-Mir-30-P1d_5p,Hsa-Mir-30-P2a_5p,Hsa-Mir-30-P2b_5p,Hsa-Mir-30-P2d_5p,Hsa-Mir-194-P1_5p,Hsa-Mir-194-P2_5p	GFVZ_TRINITY_DN439_c0_g1_i3,GEGO_TRINITY_DN245_c0_g1_i4,GEGO_TRINITY_DN245_c0_g1_i6	0.001009761	297.1
Hsa-Mir-452-v1_5p,Hsa-Mir-506-P13_3p,Hsa-Mir-506-P9_5p,Hsa-Mir-430-P1_3p,Hsa-Mir-430-P2_3p,Hsa-Mir-430-P3_3p,Hsa-Mir-430-P4_3p,Hsa-Mir-430-P6_3p,Hsa-Mir-430-P7_3p,Hsa-Mir-430-P21_3p,Hsa-Mir-430-P22_3p,Hsa-Mir-430-P23_3p,Hsa-Mir-430-P24_3p,Hsa-Mir-430-P25_3p,Hsa-Mir-430-P26_3p,Hsa-Mir-217-v1_5p	GEGO_TRINITY_DN1994_c0_g2_i4,MGSG_TRINITY_DN427_c2_g1_i1,MGSG_TRINITY_DN6457_c0_g1_i6	0.001009761	297.1
Hsa-Mir-320-P1_3p,Hsa-Mir-320-P2a_3p,Hsa-Mir-320-P2b_3p,Hsa-Mir-320-P3_3p,Hsa-Mir-320-P4_3p,Hsa-Novel-3_5p,Hsa-Mir-3924_3p,Hsa-Mir-506-P29_3p,Hsa-Mir-10-P1b-v2_5p,Hsa-Mir-10-P1c-v2_5p	MGSG_TRINITY_DN4334_c0_g1_i3,GEGO_TRINITY_DN3735_c0_g1_i2,GEGO_TRINITY_DN3735_c0_g1_i1	0.001009761	297.1
Hsa-Mir-146-P1_5p,Hsa-Mir-146-P4_5p,Hsa-Mir-30-P1a_5p,Hsa-Mir-30-P1b_5p,Hsa-Mir-30-P1d_5p,Hsa-Mir-30-P2a_5p,Hsa-Mir-30-P2b_5p,Hsa-Mir-30-P2d_5p,Hsa-Mir-204-P1_5p,Hsa-Mir-204-P2_5p,Hsa-Mir-137-P1-v1_3p	GEGO_TRINITY_DN245_c0_g1_i4,GEGO_TRINITY_DN245_c0_g1_i6,GEGO_TRINITY_DN9375_c0_g1_i1	0.001009761	297.1
Hsa-Mir-29-P1b-v1_3p,Hsa-Mir-29-P1d-v1_3p,Hsa-Mir-29-P2b_3p,Hsa-Mir-29-P2d_3p,Hsa-Mir-154-P9_3p,Hsa-Mir-154-P20-v1_3p,Hsa-Mir-875_5p	MGSG_TRINITY_DN34447_c0_g1_i3,MGSG_TRINITY_DN34447_c0_g1_i4,GEGO_TRINITY_DN125_c0_g1_i2	0.001009761	297.1
Hsa-Mir-154-P20-v1_3p,Hsa-Mir-875_5p,Hsa-Mir-29-P1b-v1_3p,Hsa-Mir-29-P1d-v1_3p,Hsa-Mir-29-P2b_3p,Hsa-Mir-29-P2d_3p,Hsa-Mir-154-P9_3p	MGSG_TRINITY_DN34447_c0_g1_i3,MGSG_TRINITY_DN34447_c0_g1_i4,GEGO_TRINITY_DN125_c0_g1_i2	0.001009761	297.1
Hsa-Mir-154-P20-v1_3p,Hsa-Mir-29-P1b-v1_3p,Hsa-Mir-29-P1d-v1_3p,Hsa-Mir-29-P2b_3p,Hsa-Mir-29-P2d_3p,Hsa-Mir-154-P9_3p,Hsa-Mir-875_5p	MGSG_TRINITY_DN34447_c0_g1_i3,MGSG_TRINITY_DN34447_c0_g1_i4,GEGO_TRINITY_DN125_c0_g1_i2	0.001009761	297.1
Hsa-Mir-10-P1b-v2_5p,Hsa-Mir-10-P1c-v2_5p,Hsa-Mir-320-P1_3p,Hsa-Mir-320-P2a_3p,Hsa-Mir-320-P2b_3p,Hsa-Mir-320-P3_3p,Hsa-Mir-320-P4_3p,Hsa-Novel-3_5p,Hsa-Mir-3924_3p,Hsa-Mir-448_3p	MGSG_TRINITY_DN4334_c0_g1_i3,GEGO_TRINITY_DN3735_c0_g1_i2,GEGO_TRINITY_DN3735_c0_g1_i1	0.001009761	297.1
Hsa-Mir-506-P2_3p,Hsa-Mir-875_5p,Hsa-Mir-154-P24_3p,Hsa-Mir-142-P1-v1_5p	MGSG_TRINITY_DN34447_c0_g1_i3,GEGO_TRINITY_DN125_c0_g1_i2,MGSG_TRINITY_DN16569_c0_g1_i7	0.001009761	297.1
Hsa-Mir-1-P1_3p,Hsa-Mir-1-P2_3p,Hsa-Mir-1-P3_3p,Hsa-Mir-214-v1_3p,Hsa-Mir-3619_5p,Hsa-Mir-769_5p,Hsa-Mir-1269_3p	MGSG_TRINITY_DN34447_c0_g1_i3,MGSG_TRINITY_DN34447_c0_g1_i4,MGSG_TRINITY_DN48883_c0_g1_i4,MGSG_TRINITY_DN48883_c0_g1_i16	0.001346348	297.1
Hsa-Mir-320-P1_3p,Hsa-Mir-320-P2a_3p,Hsa-Mir-320-P2b_3p,Hsa-Mir-320-P3_3p,Hsa-Mir-320-P4_3p,Hsa-Novel-3_5p,Hsa-Mir-3924_3p,Hsa-Mir-10-P1b-v2_5p,Hsa-Mir-10-P1c-v2_5p,Hsa-Mir-154-P8_5p	MGSG_TRINITY_DN4334_c0_g1_i3,GEGO_TRINITY_DN3735_c0_g1_i2,GEGO_TRINITY_DN3735_c0_g1_i1	0.001009761	297.1
Hsa-Mir-154-P8_5p,Hsa-Mir-3924_3p,Hsa-Mir-10-P1b-v2_5p,Hsa-Mir-10-P1c-v2_5p,Hsa-Mir-320-P1_3p,Hsa-Mir-320-P2a_3p,Hsa-Mir-320-P2b_3p,Hsa-Mir-320-P3_3p,Hsa-Mir-320-P4_3p,Hsa-Novel-3_5p	MGSG_TRINITY_DN4334_c0_g1_i3,GEGO_TRINITY_DN3735_c0_g1_i2,GEGO_TRINITY_DN3735_c0_g1_i1	0.001009761	297.1
Hsa-Mir-378_3p,Hsa-Mir-214-v1_3p,Hsa-Mir-3619_5p,Hsa-Mir-154-P9_3p,Hsa-Mir-875_5p	MGSG_TRINITY_DN34447_c0_g1_i3,MGSG_TRINITY_DN34447_c0_g1_i4,GEGO_TRINITY_DN125_c0_g1_i2	0.001009761	297.1
Hsa-Mir-30-P1a_5p,Hsa-Mir-30-P1b_5p,Hsa-Mir-30-P1d_5p,Hsa-Mir-30-P2a_5p,Hsa-Mir-30-P2b_5p,Hsa-Mir-30-P2d_5p,Hsa-Mir-194-P1_5p,Hsa-Mir-194-P2_5p,Hsa-Mir-103-P1_3p,Hsa-Mir-103-P2_3p,Hsa-Mir-103-P4_3p,Hsa-Mir-3136_5p	GFVZ_TRINITY_DN439_c0_g1_i3,GEGO_TRINITY_DN245_c0_g1_i4,GEGO_TRINITY_DN245_c0_g1_i6	0.001009761	297.1
Hsa-Mir-337-as_5p,Hsa-Mir-1-P1_3p,Hsa-Mir-1-P2_3p,Hsa-Mir-1-P3_3p,Hsa-Mir-142-P1-v1_5p,Hsa-Mir-506-P2_3p	MGSG_TRINITY_DN34447_c0_g1_i3,GEGO_TRINITY_DN125_c0_g1_i2,MGSG_TRINITY_DN16569_c0_g1_i7	0.001009761	297.1
Hsa-Mir-337-as_5p,Hsa-Mir-506-P2_3p,Hsa-Mir-1-P1_3p,Hsa-Mir-1-P2_3p,Hsa-Mir-1-P3_3p,Hsa-Mir-142-P1-v1_5p	MGSG_TRINITY_DN34447_c0_g1_i3,GEGO_TRINITY_DN125_c0_g1_i2,MGSG_TRINITY_DN16569_c0_g1_i7	0.001009761	297.1
Hsa-Mir-154-P9_3p,Hsa-Mir-875_5p,Hsa-Mir-378_3p,Hsa-Mir-214-v1_3p,Hsa-Mir-3619_5p	MGSG_TRINITY_DN34447_c0_g1_i3,MGSG_TRINITY_DN34447_c0_g1_i4,GEGO_TRINITY_DN125_c0_g1_i2	0.001009761	297.1
Hsa-Mir-1-P1_3p,Hsa-Mir-1-P2_3p,Hsa-Mir-1-P3_3p,Hsa-Mir-142-P1-v1_5p,Hsa-Mir-337-as_5p,Hsa-Mir-506-P2_3p	MGSG_TRINITY_DN34447_c0_g1_i3,GEGO_TRINITY_DN125_c0_g1_i2,MGSG_TRINITY_DN16569_c0_g1_i7	0.001009761	297.1
Hsa-Mir-154-P9_3p,Hsa-Mir-875_5p,Hsa-Mir-337-as_5p,Hsa-Mir-154-P24_3p	MGSG_TRINITY_DN34447_c0_g1_i3,GEGO_TRINITY_DN125_c0_g1_i2,MGSG_TRINITY_DN16569_c0_g1_i7	0.001009761	297.1
Hsa-Mir-142-P1-v1_5p,Hsa-Mir-506-P2_3p,Hsa-Mir-337-as_5p,Hsa-Mir-1-P1_3p,Hsa-Mir-1-P2_3p,Hsa-Mir-1-P3_3p	MGSG_TRINITY_DN34447_c0_g1_i3,GEGO_TRINITY_DN125_c0_g1_i2,MGSG_TRINITY_DN16569_c0_g1_i7	0.001009761	297.1
Hsa-Mir-154-P20-v2_3p,Hsa-Mir-448_3p,Hsa-Mir-1323_5p,Hsa-Mir-1277_5p	MGSG_TRINITY_DN4334_c0_g1_i3,GEGO_TRINITY_DN3735_c0_g1_i2,GEGO_TRINITY_DN3735_c0_g1_i1	0.001009761	297.1
Hsa-Mir-154-P24_3p,Hsa-Mir-142-P1-v1_5p,Hsa-Mir-506-P2_3p,Hsa-Mir-875_5p	MGSG_TRINITY_DN34447_c0_g1_i3,GEGO_TRINITY_DN125_c0_g1_i2,MGSG_TRINITY_DN16569_c0_g1_i7	0.001009761	297.1
Hsa-Mir-1323_5p,Hsa-Mir-1277_5p,Hsa-Mir-154-P20-v2_3p,Hsa-Mir-448_3p	MGSG_TRINITY_DN4334_c0_g1_i3,GEGO_TRINITY_DN3735_c0_g1_i2,GEGO_TRINITY_DN3735_c0_g1_i1	0.001009761	297.1
Hsa-Mir-320-P1_3p,Hsa-Mir-320-P2a_3p,Hsa-Mir-320-P2b_3p,Hsa-Mir-320-P3_3p,Hsa-Mir-320-P4_3p,Hsa-Novel-3_5p,Hsa-Mir-3924_3p,Hsa-Mir-154-P8_5p,Hsa-Mir-1277_5p	MGSG_TRINITY_DN4334_c0_g1_i3,GEGO_TRINITY_DN3735_c0_g1_i2,GEGO_TRINITY_DN3735_c0_g1_i1	0.001009761	297.1
Hsa-Mir-154-P9_3p,Hsa-Mir-875_5p,Hsa-Mir-154-P20-v1_3p,Hsa-Mir-29-P1b-v1_3p,Hsa-Mir-29-P1d-v1_3p,Hsa-Mir-29-P2b_3p,Hsa-Mir-29-P2d_3p	MGSG_TRINITY_DN34447_c0_g1_i3,MGSG_TRINITY_DN34447_c0_g1_i4,GEGO_TRINITY_DN125_c0_g1_i2	0.001009761	297.1
Hsa-Mir-1323_5p,Hsa-Mir-133-P1-v2_3p,Hsa-Mir-133-P2-v2_3p,Hsa-Mir-133-P3-v2_3p,Hsa-Mir-148-P1_3p,Hsa-Mir-148-P3_3p,Hsa-Mir-148-P4_3p,Hsa-Mir-154-P4a_3p,Hsa-Mir-154-P4b_3p	MGSG_TRINITY_DN1767_c0_g1_i3,MGSG_TRINITY_DN1260_c0_g1_i1,MGSG_TRINITY_DN2214_c1_g1_i1	0.001009761	297.1
Hsa-Mir-154-P9_3p,Hsa-Mir-142-P1-v1_5p,Hsa-Mir-506-P2_3p,Hsa-Mir-875_5p	MGSG_TRINITY_DN34447_c0_g1_i3,GEGO_TRINITY_DN125_c0_g1_i2,MGSG_TRINITY_DN16569_c0_g1_i7	0.001009761	297.1
Hsa-Mir-154-P8_5p,Hsa-Mir-3924_3p,Hsa-Mir-506-P29_3p,Hsa-Mir-1277_5p	MGSG_TRINITY_DN4334_c0_g1_i3,GEGO_TRINITY_DN3735_c0_g1_i2,GEGO_TRINITY_DN3735_c0_g1_i1	0.001009761	297.1
Hsa-Mir-506-P29_3p,Hsa-Mir-1277_5p,Hsa-Mir-154-P8_5p,Hsa-Mir-3924_3p	MGSG_TRINITY_DN4334_c0_g1_i3,GEGO_TRINITY_DN3735_c0_g1_i2,GEGO_TRINITY_DN3735_c0_g1_i1	0.001009761	297.1
Hsa-Mir-506-P29_3p,Hsa-Mir-10-P1b-v2_5p,Hsa-Mir-10-P1c-v2_5p,Hsa-Mir-1323_5p,Hsa-Mir-3924_3p	MGSG_TRINITY_DN4334_c0_g1_i3,GEGO_TRINITY_DN3735_c0_g1_i2,GEGO_TRINITY_DN3735_c0_g1_i1	0.001009761	297.1
Hsa-Mir-1323_5p,Hsa-Mir-154-P4a_3p,Hsa-Mir-154-P4b_3p,Hsa-Mir-148-P1_3p,Hsa-Mir-148-P3_3p,Hsa-Mir-148-P4_3p,Hsa-Mir-133-P1-v2_3p,Hsa-Mir-133-P2-v2_3p,Hsa-Mir-133-P3-v2_3p	MGSG_TRINITY_DN1767_c0_g1_i3,MGSG_TRINITY_DN1260_c0_g1_i1,MGSG_TRINITY_DN2214_c1_g1_i1	0.001009761	297.1
Hsa-Mir-1323_5p,Hsa-Mir-3924_3p,Hsa-Mir-506-P29_3p,Hsa-Mir-10-P1b-v2_5p,Hsa-Mir-10-P1c-v2_5p	MGSG_TRINITY_DN4334_c0_g1_i3,GEGO_TRINITY_DN3735_c0_g1_i2,GEGO_TRINITY_DN3735_c0_g1_i1	0.001009761	297.1
Hsa-Mir-1277_5p,Hsa-Mir-448_3p,Hsa-Mir-506-P29_3p,Hsa-Mir-10-P1b-v2_5p,Hsa-Mir-10-P1c-v2_5p	MGSG_TRINITY_DN4334_c0_g1_i3,GEGO_TRINITY_DN3735_c0_g1_i2,GEGO_TRINITY_DN3735_c0_g1_i1	0.001009761	297.1
Hsa-Mir-506-P29_3p,Hsa-Mir-10-P1b-v2_5p,Hsa-Mir-10-P1c-v2_5p,Hsa-Mir-1277_5p,Hsa-Mir-448_3p	MGSG_TRINITY_DN4334_c0_g1_i3,GEGO_TRINITY_DN3735_c0_g1_i2,GEGO_TRINITY_DN3735_c0_g1_i1	0.001009761	297.1
Hsa-Mir-29-P1b-v1_3p,Hsa-Mir-29-P1d-v1_3p,Hsa-Mir-29-P2b_3p,Hsa-Mir-29-P2d_3p,Hsa-Mir-378_3p,Hsa-Mir-154-P9_3p,Hsa-Mir-875_5p	MGSG_TRINITY_DN34447_c0_g1_i3,MGSG_TRINITY_DN34447_c0_g1_i4,GEGO_TRINITY_DN125_c0_g1_i2	0.001009761	297.1
Hsa-Mir-1277_5p,Hsa-Mir-448_3p,Hsa-Mir-154-P8_5p,Hsa-Mir-3924_3p	MGSG_TRINITY_DN4334_c0_g1_i3,GEGO_TRINITY_DN3735_c0_g1_i2,GEGO_TRINITY_DN3735_c0_g1_i1	0.001009761	297.1
Hsa-Mir-3924_3p,Hsa-Mir-448_3p,Hsa-Mir-506-P29_3p,Hsa-Mir-1277_5p	MGSG_TRINITY_DN4334_c0_g1_i3,GEGO_TRINITY_DN3735_c0_g1_i2,GEGO_TRINITY_DN3735_c0_g1_i1	0.001009761	297.1
Hsa-Mir-506-P29_3p,Hsa-Mir-1277_5p,Hsa-Mir-3924_3p,Hsa-Mir-448_3p	MGSG_TRINITY_DN4334_c0_g1_i3,GEGO_TRINITY_DN3735_c0_g1_i2,GEGO_TRINITY_DN3735_c0_g1_i1	0.001009761	297.1
Hsa-Mir-154-P8_5p,Hsa-Mir-1277_5p,Hsa-Mir-1323_5p,Hsa-Mir-3924_3p	MGSG_TRINITY_DN4334_c0_g1_i3,GEGO_TRINITY_DN3735_c0_g1_i2,GEGO_TRINITY_DN3735_c0_g1_i1	0.001009761	297.1
Hsa-Mir-34-P3a-v2_5p,Hsa-Mir-1252_5p,Hsa-Mir-448_3p,Hsa-Mir-3663_3p	MGSG_TRINITY_DN17655_c0_g1_i3,MGSG_TRINITY_DN4449_c0_g1_i1,MGSG_TRINITY_DN4449_c0_g1_i2	0.001009761	297.1
Hsa-Mir-154-P8_5p,Hsa-Mir-3924_3p,Hsa-Mir-10-P1b-v2_5p,Hsa-Mir-10-P1c-v2_5p,Hsa-Mir-1323_5p	MGSG_TRINITY_DN4334_c0_g1_i3,GEGO_TRINITY_DN3735_c0_g1_i2,GEGO_TRINITY_DN3735_c0_g1_i1	0.001009761	297.1
Hsa-Mir-1323_5p,Hsa-Mir-3924_3p,Hsa-Mir-10-P1b-v2_5p,Hsa-Mir-10-P1c-v2_5p,Hsa-Mir-154-P8_5p	MGSG_TRINITY_DN4334_c0_g1_i3,GEGO_TRINITY_DN3735_c0_g1_i2,GEGO_TRINITY_DN3735_c0_g1_i1	0.001009761	297.1
Hsa-Mir-10-P1b-v2_5p,Hsa-Mir-10-P1c-v2_5p,Hsa-Mir-154-P8_5p,Hsa-Mir-1277_5p,Hsa-Mir-448_3p	MGSG_TRINITY_DN4334_c0_g1_i3,GEGO_TRINITY_DN3735_c0_g1_i2,GEGO_TRINITY_DN3735_c0_g1_i1	0.001009761	297.1
Hsa-Mir-154-P9_3p,Hsa-Mir-875_5p,Hsa-Mir-29-P1b-v1_3p,Hsa-Mir-29-P1d-v1_3p,Hsa-Mir-29-P2b_3p,Hsa-Mir-29-P2d_3p,Hsa-Mir-378_3p	MGSG_TRINITY_DN34447_c0_g1_i3,MGSG_TRINITY_DN34447_c0_g1_i4,GEGO_TRINITY_DN125_c0_g1_i2	0.001009761	297.1
Hsa-Mir-154-P20-v1_3p,Hsa-Mir-875_5p,Hsa-Mir-378_3p,Hsa-Mir-214-v1_3p,Hsa-Mir-3619_5p	MGSG_TRINITY_DN34447_c0_g1_i3,MGSG_TRINITY_DN34447_c0_g1_i4,GEGO_TRINITY_DN125_c0_g1_i2	0.001009761	297.1
Hsa-Mir-378_3p,Hsa-Mir-214-v1_3p,Hsa-Mir-3619_5p,Hsa-Mir-154-P20-v1_3p,Hsa-Mir-875_5p	MGSG_TRINITY_DN34447_c0_g1_i3,MGSG_TRINITY_DN34447_c0_g1_i4,GEGO_TRINITY_DN125_c0_g1_i2	0.001009761	297.1
Hsa-Mir-148-P1_3p,Hsa-Mir-148-P3_3p,Hsa-Mir-148-P4_3p,Hsa-Mir-133-P1-v2_3p,Hsa-Mir-133-P2-v2_3p,Hsa-Mir-133-P3-v2_3p,Hsa-Mir-1323_5p,Hsa-Mir-154-P4a_3p,Hsa-Mir-154-P4b_3p	MGSG_TRINITY_DN1767_c0_g1_i3,MGSG_TRINITY_DN1260_c0_g1_i1,MGSG_TRINITY_DN2214_c1_g1_i1	0.001009761	297.1
Hsa-Mir-148-P1_3p,Hsa-Mir-148-P3_3p,Hsa-Mir-148-P4_3p,Hsa-Mir-154-P4a_3p,Hsa-Mir-154-P4b_3p,Hsa-Mir-1323_5p,Hsa-Mir-133-P1-v2_3p,Hsa-Mir-133-P2-v2_3p,Hsa-Mir-133-P3-v2_3p	MGSG_TRINITY_DN1767_c0_g1_i3,MGSG_TRINITY_DN1260_c0_g1_i1,MGSG_TRINITY_DN2214_c1_g1_i1	0.001009761	297.1
Hsa-Mir-1-P1_3p,Hsa-Mir-1-P2_3p,Hsa-Mir-1-P3_3p,Hsa-Mir-142-P1-v1_5p,Hsa-Mir-154-P9_3p,Hsa-Mir-875_5p	MGSG_TRINITY_DN34447_c0_g1_i3,GEGO_TRINITY_DN125_c0_g1_i2,MGSG_TRINITY_DN16569_c0_g1_i7	0.001009761	297.1
Hsa-Mir-154-P8_5p,Hsa-Mir-3924_3p,Hsa-Mir-1277_5p,Hsa-Mir-448_3p	MGSG_TRINITY_DN4334_c0_g1_i3,GEGO_TRINITY_DN3735_c0_g1_i2,GEGO_TRINITY_DN3735_c0_g1_i1	0.001009761	297.1
Hsa-Mir-154-P8_5p,Hsa-Mir-1277_5p,Hsa-Mir-10-P1b-v2_5p,Hsa-Mir-10-P1c-v2_5p,Hsa-Mir-1323_5p	MGSG_TRINITY_DN4334_c0_g1_i3,GEGO_TRINITY_DN3735_c0_g1_i2,GEGO_TRINITY_DN3735_c0_g1_i1	0.001009761	297.1
Hsa-Mir-223_3p,Hsa-Mir-154-P19_3p,Hsa-Mir-338-P2-as_5p,Hsa-Mir-506-P6b_5p	MGSG_TRINITY_DN2368_c0_g1_i1,GFVZ_TRINITY_DN15139_c3_g1_i2,MGSG_TRINITY_DN2368_c0_g1_i4	0.001009761	297.1
Hsa-Mir-103-P1_3p,Hsa-Mir-103-P2_3p,Hsa-Mir-103-P4_3p,Hsa-Mir-3136_5p,Hsa-Mir-30-P1a_5p,Hsa-Mir-30-P1b_5p,Hsa-Mir-30-P1d_5p,Hsa-Mir-30-P2a_5p,Hsa-Mir-30-P2b_5p,Hsa-Mir-30-P2d_5p,Hsa-Mir-137-P1-v2_3p	GFVZ_TRINITY_DN439_c0_g1_i3,GEGO_TRINITY_DN245_c0_g1_i4,GEGO_TRINITY_DN245_c0_g1_i6	0.001009761	297.1
Hsa-Mir-10-P1b-v2_5p,Hsa-Mir-10-P1c-v2_5p,Hsa-Mir-1323_5p,Hsa-Mir-154-P8_5p,Hsa-Mir-1277_5p	MGSG_TRINITY_DN4334_c0_g1_i3,GEGO_TRINITY_DN3735_c0_g1_i2,GEGO_TRINITY_DN3735_c0_g1_i1	0.001009761	297.1
Hsa-Mir-30-P1a_5p,Hsa-Mir-30-P1b_5p,Hsa-Mir-30-P1d_5p,Hsa-Mir-30-P2a_5p,Hsa-Mir-30-P2b_5p,Hsa-Mir-30-P2d_5p,Hsa-Mir-137-P1-v2_3p,Hsa-Mir-103-P1_3p,Hsa-Mir-103-P2_3p,Hsa-Mir-103-P4_3p,Hsa-Mir-3136_5p	GFVZ_TRINITY_DN439_c0_g1_i3,GEGO_TRINITY_DN245_c0_g1_i4,GEGO_TRINITY_DN245_c0_g1_i6	0.001009761	297.1
Hsa-Mir-338-P2-as_5p,Hsa-Mir-506-P6b_5p,Hsa-Mir-223_3p,Hsa-Mir-154-P19_3p	MGSG_TRINITY_DN2368_c0_g1_i1,GFVZ_TRINITY_DN15139_c3_g1_i2,MGSG_TRINITY_DN2368_c0_g1_i4	0.001009761	297.1
Hsa-Mir-1323_5p,Hsa-Mir-3924_3p,Hsa-Mir-154-P8_5p,Hsa-Mir-1277_5p	MGSG_TRINITY_DN4334_c0_g1_i3,GEGO_TRINITY_DN3735_c0_g1_i2,GEGO_TRINITY_DN3735_c0_g1_i1	0.001009761	297.1
Hsa-Mir-1277_5p,Hsa-Mir-448_3p,Hsa-Mir-506-P29_3p,Hsa-Mir-1323_5p	MGSG_TRINITY_DN4334_c0_g1_i3,GEGO_TRINITY_DN3735_c0_g1_i2,GEGO_TRINITY_DN3735_c0_g1_i1	0.001009761	297.1
Hsa-Mir-154-P9_3p,Hsa-Mir-875_5p,Hsa-Mir-1-P1_3p,Hsa-Mir-1-P2_3p,Hsa-Mir-1-P3_3p,Hsa-Mir-142-P1-v1_5p	MGSG_TRINITY_DN34447_c0_g1_i3,GEGO_TRINITY_DN125_c0_g1_i2,MGSG_TRINITY_DN16569_c0_g1_i7	0.001009761	297.1
Hsa-Mir-506-P29_3p,Hsa-Mir-1323_5p,Hsa-Mir-1277_5p,Hsa-Mir-448_3p	MGSG_TRINITY_DN4334_c0_g1_i3,GEGO_TRINITY_DN3735_c0_g1_i2,GEGO_TRINITY_DN3735_c0_g1_i1	0.001009761	297.1
Hsa-Mir-337-as_5p,Hsa-Mir-154-P24_3p,Hsa-Mir-154-P20-v1_3p,Hsa-Mir-875_5p	MGSG_TRINITY_DN34447_c0_g1_i3,GEGO_TRINITY_DN125_c0_g1_i2,MGSG_TRINITY_DN16569_c0_g1_i7	0.001009761	297.1
Hsa-Mir-154-P9_3p,Hsa-Mir-30-P1a_5p,Hsa-Mir-30-P1b_5p,Hsa-Mir-30-P1d_5p,Hsa-Mir-30-P2a_5p,Hsa-Mir-30-P2b_5p,Hsa-Mir-30-P2d_5p,Hsa-Mir-6715_3p,Hsa-Mir-875_5p	GEGO_TRINITY_DN125_c0_g1_i2,GEGO_TRINITY_DN125_c0_g1_i21,GEGO_TRINITY_DN125_c0_g1_i9	0.001009761	297.1
Hsa-Mir-506-P2_3p,Hsa-Mir-605-v1_3p,Hsa-Mir-3611_3p,Hsa-Mir-136-v2_5p	MGSG_TRINITY_DN11979_c0_g1_i1,MGSG_TRINITY_DN2643_c0_g1_i6,GEGO_TRINITY_DN6784_c0_g1_i3	0.001009761	297.1
Hsa-Mir-506-P29_3p,Hsa-Mir-1277_5p,Hsa-Mir-10-P1b-v2_5p,Hsa-Mir-10-P1c-v2_5p,Hsa-Mir-154-P8_5p	MGSG_TRINITY_DN4334_c0_g1_i3,GEGO_TRINITY_DN3735_c0_g1_i2,GEGO_TRINITY_DN3735_c0_g1_i1	0.001009761	297.1
Hsa-Mir-154-P20-v1_3p,Hsa-Mir-875_5p,Hsa-Mir-337-as_5p,Hsa-Mir-154-P24_3p	MGSG_TRINITY_DN34447_c0_g1_i3,GEGO_TRINITY_DN125_c0_g1_i2,MGSG_TRINITY_DN16569_c0_g1_i7	0.001009761	297.1
Hsa-Mir-154-P20-v1_3p,Hsa-Mir-875_5p,Hsa-Mir-154-P24_3p,Hsa-Mir-142-P1-v1_5p	MGSG_TRINITY_DN34447_c0_g1_i3,GEGO_TRINITY_DN125_c0_g1_i2,MGSG_TRINITY_DN16569_c0_g1_i7	0.001009761	297.1
Hsa-Mir-506-P2_3p,Hsa-Mir-875_5p,Hsa-Mir-154-P9_3p,Hsa-Mir-142-P1-v1_5p	MGSG_TRINITY_DN34447_c0_g1_i3,GEGO_TRINITY_DN125_c0_g1_i2,MGSG_TRINITY_DN16569_c0_g1_i7	0.001009761	297.1
Hsa-Mir-137-P1-v2_3p,Hsa-Mir-134_5p,Hsa-Mir-103-P1_3p,Hsa-Mir-103-P2_3p,Hsa-Mir-103-P4_3p,Hsa-Mir-3136_5p	GFVZ_TRINITY_DN439_c0_g1_i3,GEGO_TRINITY_DN245_c0_g1_i4,GEGO_TRINITY_DN245_c0_g1_i6	0.001009761	297.1
Hsa-Mir-154-P9_3p,Hsa-Mir-875_5p,Hsa-Mir-142-P1-v1_5p,Hsa-Mir-506-P2_3p	MGSG_TRINITY_DN34447_c0_g1_i3,GEGO_TRINITY_DN125_c0_g1_i2,MGSG_TRINITY_DN16569_c0_g1_i7	0.001009761	297.1
Hsa-Mir-154-P9_3p,Hsa-Mir-506-P2_3p,Hsa-Mir-154-P20-v1_3p,Hsa-Mir-875_5p	MGSG_TRINITY_DN34447_c0_g1_i3,GEGO_TRINITY_DN125_c0_g1_i2,MGSG_TRINITY_DN16569_c0_g1_i7	0.001009761	297.1
Hsa-Mir-154-P19_3p,Hsa-Mir-4766_5p,Hsa-Mir-592_5p,Hsa-Mir-143_3p	MGSG_TRINITY_DN9557_c0_g1_i4,GFVZ_TRINITY_DN34490_c0_g1_i1,MGSG_TRINITY_DN1453_c1_g1_i2	0.001009761	297.1
Hsa-Mir-30-P1a_5p,Hsa-Mir-30-P1b_5p,Hsa-Mir-30-P1d_5p,Hsa-Mir-30-P2a_5p,Hsa-Mir-30-P2b_5p,Hsa-Mir-30-P2d_5p,Hsa-Mir-875_5p,Hsa-Mir-154-P9_3p,Hsa-Mir-6715_3p	GEGO_TRINITY_DN125_c0_g1_i2,GEGO_TRINITY_DN125_c0_g1_i21,GEGO_TRINITY_DN125_c0_g1_i9	0.001009761	297.1
Hsa-Mir-3611_3p,Hsa-Mir-136-v2_5p,Hsa-Mir-506-P2_3p,Hsa-Mir-605-v1_3p	MGSG_TRINITY_DN11979_c0_g1_i1,MGSG_TRINITY_DN2643_c0_g1_i6,GEGO_TRINITY_DN6784_c0_g1_i3	0.001009761	297.1
Hsa-Mir-10-P1b-v2_5p,Hsa-Mir-10-P1c-v2_5p,Hsa-Mir-154-P8_5p,Hsa-Mir-506-P29_3p,Hsa-Mir-1277_5p	MGSG_TRINITY_DN4334_c0_g1_i3,GEGO_TRINITY_DN3735_c0_g1_i2,GEGO_TRINITY_DN3735_c0_g1_i1	0.001009761	297.1
Hsa-Mir-1277_5p,Hsa-Mir-448_3p,Hsa-Mir-10-P1b-v2_5p,Hsa-Mir-10-P1c-v2_5p,Hsa-Mir-154-P8_5p	MGSG_TRINITY_DN4334_c0_g1_i3,GEGO_TRINITY_DN3735_c0_g1_i2,GEGO_TRINITY_DN3735_c0_g1_i1	0.001009761	297.1
Hsa-Mir-4731_5p,Hsa-Mir-489-v1_3p,Hsa-Mir-506-P9_5p,Hsa-Mir-8-P2a_3p,Hsa-Mir-8-P2b_3p	MGSG_TRINITY_DN6457_c0_g1_i6,MGSG_TRINITY_DN19057_c0_g1_i2,MGSG_TRINITY_DN19057_c0_g1_i3	0.001009761	297.1
Hsa-Mir-10-P1b-v2_5p,Hsa-Mir-10-P1c-v2_5p,Hsa-Mir-1323_5p,Hsa-Mir-154-P8_5p,Hsa-Mir-448_3p	MGSG_TRINITY_DN4334_c0_g1_i3,GEGO_TRINITY_DN3735_c0_g1_i2,GEGO_TRINITY_DN3735_c0_g1_i1	0.001009761	297.1
Hsa-Mir-506-P9_5p,Hsa-Mir-8-P2a_3p,Hsa-Mir-8-P2b_3p,Hsa-Mir-4731_5p,Hsa-Mir-489-v1_3p	MGSG_TRINITY_DN6457_c0_g1_i6,MGSG_TRINITY_DN19057_c0_g1_i2,MGSG_TRINITY_DN19057_c0_g1_i3	0.001009761	297.1
Hsa-Mir-6715_3p,Hsa-Mir-875_5p,Hsa-Mir-154-P9_3p,Hsa-Mir-30-P1a_5p,Hsa-Mir-30-P1b_5p,Hsa-Mir-30-P1d_5p,Hsa-Mir-30-P2a_5p,Hsa-Mir-30-P2b_5p,Hsa-Mir-30-P2d_5p	GEGO_TRINITY_DN125_c0_g1_i2,GEGO_TRINITY_DN125_c0_g1_i21,GEGO_TRINITY_DN125_c0_g1_i9	0.001009761	297.1
Hsa-Mir-448_3p,Hsa-Mir-3663_3p,Hsa-Mir-34-P3a-v2_5p,Hsa-Mir-1252_5p	MGSG_TRINITY_DN17655_c0_g1_i3,MGSG_TRINITY_DN4449_c0_g1_i1,MGSG_TRINITY_DN4449_c0_g1_i2	0.001009761	297.1
Hsa-Mir-142-P1-v1_5p,Hsa-Mir-506-P2_3p,Hsa-Mir-154-P9_3p,Hsa-Mir-875_5p	MGSG_TRINITY_DN34447_c0_g1_i3,GEGO_TRINITY_DN125_c0_g1_i2,MGSG_TRINITY_DN16569_c0_g1_i7	0.001009761	297.1
Hsa-Mir-10-P1b-v2_5p,Hsa-Mir-10-P1c-v2_5p,Hsa-Mir-1323_5p,Hsa-Mir-3924_3p,Hsa-Mir-448_3p	MGSG_TRINITY_DN4334_c0_g1_i3,GEGO_TRINITY_DN3735_c0_g1_i2,GEGO_TRINITY_DN3735_c0_g1_i1	0.001009761	297.1
Hsa-Mir-154-P8_5p,Hsa-Mir-448_3p,Hsa-Mir-10-P1b-v2_5p,Hsa-Mir-10-P1c-v2_5p,Hsa-Mir-1323_5p	MGSG_TRINITY_DN4334_c0_g1_i3,GEGO_TRINITY_DN3735_c0_g1_i2,GEGO_TRINITY_DN3735_c0_g1_i1	0.001009761	297.1
Hsa-Mir-154-P20-v1_3p,Hsa-Mir-875_5p,Hsa-Mir-154-P9_3p,Hsa-Mir-506-P2_3p	MGSG_TRINITY_DN34447_c0_g1_i3,GEGO_TRINITY_DN125_c0_g1_i2,MGSG_TRINITY_DN16569_c0_g1_i7	0.001009761	297.1
Hsa-Mir-3924_3p,Hsa-Mir-448_3p,Hsa-Mir-10-P1b-v2_5p,Hsa-Mir-10-P1c-v2_5p,Hsa-Mir-1323_5p	MGSG_TRINITY_DN4334_c0_g1_i3,GEGO_TRINITY_DN3735_c0_g1_i2,GEGO_TRINITY_DN3735_c0_g1_i1	0.001009761	297.1
Hsa-Mir-10-P1b-v2_5p,Hsa-Mir-10-P1c-v2_5p,Hsa-Mir-154-P8_5p,Hsa-Mir-1323_5p,Hsa-Mir-3924_3p	MGSG_TRINITY_DN4334_c0_g1_i3,GEGO_TRINITY_DN3735_c0_g1_i2,GEGO_TRINITY_DN3735_c0_g1_i1	0.001009761	297.1
Hsa-Mir-1323_5p,Hsa-Mir-3924_3p,Hsa-Mir-154-P8_5p,Hsa-Mir-448_3p	MGSG_TRINITY_DN4334_c0_g1_i3,GEGO_TRINITY_DN3735_c0_g1_i2,GEGO_TRINITY_DN3735_c0_g1_i1	0.001009761	297.1
Hsa-Mir-154-P8_5p,Hsa-Mir-448_3p,Hsa-Mir-1323_5p,Hsa-Mir-3924_3p	MGSG_TRINITY_DN4334_c0_g1_i3,GEGO_TRINITY_DN3735_c0_g1_i2,GEGO_TRINITY_DN3735_c0_g1_i1	0.001009761	297.1
Hsa-Mir-154-P24_3p,Hsa-Mir-142-P1-v1_5p,Hsa-Mir-154-P20-v1_3p,Hsa-Mir-875_5p	MGSG_TRINITY_DN34447_c0_g1_i3,GEGO_TRINITY_DN125_c0_g1_i2,MGSG_TRINITY_DN16569_c0_g1_i7	0.001009761	297.1
Hsa-Mir-10-P1b-v2_5p,Hsa-Mir-10-P1c-v2_5p,Hsa-Mir-1323_5p,Hsa-Mir-154-P8_5p,Hsa-Mir-3924_3p	MGSG_TRINITY_DN4334_c0_g1_i3,GEGO_TRINITY_DN3735_c0_g1_i2,GEGO_TRINITY_DN3735_c0_g1_i1	0.001009761	297.1
Hsa-Mir-103-P1_3p,Hsa-Mir-103-P2_3p,Hsa-Mir-103-P4_3p,Hsa-Mir-3136_5p,Hsa-Mir-137-P1-v2_3p,Hsa-Mir-134_5p	GFVZ_TRINITY_DN439_c0_g1_i3,GEGO_TRINITY_DN245_c0_g1_i4,GEGO_TRINITY_DN245_c0_g1_i6	0.001009761	297.1
Hsa-Mir-154-P9_3p,Hsa-Mir-6715_3p,Hsa-Mir-30-P1a_5p,Hsa-Mir-30-P1b_5p,Hsa-Mir-30-P1d_5p,Hsa-Mir-30-P2a_5p,Hsa-Mir-30-P2b_5p,Hsa-Mir-30-P2d_5p,Hsa-Mir-875_5p	GEGO_TRINITY_DN125_c0_g1_i2,GEGO_TRINITY_DN125_c0_g1_i21,GEGO_TRINITY_DN125_c0_g1_i9	0.001009761	297.1
Hsa-Mir-592_5p,Hsa-Mir-143_3p,Hsa-Mir-154-P19_3p,Hsa-Mir-4766_5p	MGSG_TRINITY_DN9557_c0_g1_i4,GFVZ_TRINITY_DN34490_c0_g1_i1,MGSG_TRINITY_DN1453_c1_g1_i2	0.001009761	297.1
Hsa-Mir-154-P20-v1_3p,Hsa-Mir-1-P1_3p,Hsa-Mir-1-P2_3p,Hsa-Mir-1-P3_3p,Hsa-Mir-30-P1a_5p,Hsa-Mir-30-P1b_5p,Hsa-Mir-30-P1d_5p,Hsa-Mir-30-P2a_5p,Hsa-Mir-30-P2b_5p,Hsa-Mir-30-P2d_5p,Hsa-Mir-875_5p	GEGO_TRINITY_DN125_c0_g1_i2,MGSG_TRINITY_DN16569_c0_g1_i7,GEGO_TRINITY_DN125_c0_g1_i21,GEGO_TRINITY_DN125_c0_g1_i9	0.001346348	282.9523809524
Hsa-Mir-154-P20-v1_3p,Hsa-Mir-154-P9_3p,Hsa-Mir-30-P1a_5p,Hsa-Mir-30-P1b_5p,Hsa-Mir-30-P1d_5p,Hsa-Mir-30-P2a_5p,Hsa-Mir-30-P2b_5p,Hsa-Mir-30-P2d_5p,Hsa-Mir-875_5p	GEGO_TRINITY_DN125_c0_g1_i2,MGSG_TRINITY_DN16569_c0_g1_i7,GEGO_TRINITY_DN125_c0_g1_i21,GEGO_TRINITY_DN125_c0_g1_i9	0.001346348	282.9523809524
Hsa-Mir-30-P1a_5p,Hsa-Mir-30-P1b_5p,Hsa-Mir-30-P1d_5p,Hsa-Mir-30-P2a_5p,Hsa-Mir-30-P2b_5p,Hsa-Mir-30-P2d_5p,Hsa-Mir-875_5p,Hsa-Mir-154-P20-v1_3p,Hsa-Mir-154-P9_3p	GEGO_TRINITY_DN125_c0_g1_i2,MGSG_TRINITY_DN16569_c0_g1_i7,GEGO_TRINITY_DN125_c0_g1_i21,GEGO_TRINITY_DN125_c0_g1_i9	0.001346348	282.9523809524
Hsa-Mir-30-P1a_5p,Hsa-Mir-30-P1b_5p,Hsa-Mir-30-P1d_5p,Hsa-Mir-30-P2a_5p,Hsa-Mir-30-P2b_5p,Hsa-Mir-30-P2d_5p,Hsa-Mir-875_5p,Hsa-Mir-154-P20-v1_3p,Hsa-Mir-1-P1_3p,Hsa-Mir-1-P2_3p,Hsa-Mir-1-P3_3p	GEGO_TRINITY_DN125_c0_g1_i2,MGSG_TRINITY_DN16569_c0_g1_i7,GEGO_TRINITY_DN125_c0_g1_i21,GEGO_TRINITY_DN125_c0_g1_i9	0.001346348	282.9523809524
Hsa-Mir-154-P8_5p,Hsa-Mir-1323_5p,Hsa-Mir-3924_3p,Hsa-Mir-154-P20-v2_3p	MGSG_TRINITY_DN4334_c0_g1_i3,GEGO_TRINITY_DN3735_c0_g1_i2,GEGO_TRINITY_DN3735_c0_g1_i1	0.001009761	278.53125
Hsa-Mir-506-P29_3p,Hsa-Mir-448_3p,Hsa-Mir-3924_3p,Hsa-Mir-1277_5p	MGSG_TRINITY_DN4334_c0_g1_i3,GEGO_TRINITY_DN3735_c0_g1_i2,GEGO_TRINITY_DN3735_c0_g1_i1	0.001009761	278.53125
Hsa-Mir-506-P29_3p,Hsa-Mir-3924_3p,Hsa-Mir-154-P8_5p,Hsa-Mir-1323_5p	MGSG_TRINITY_DN4334_c0_g1_i3,GEGO_TRINITY_DN3735_c0_g1_i2,GEGO_TRINITY_DN3735_c0_g1_i1	0.001009761	278.53125
Hsa-Mir-3924_3p,Hsa-Mir-1277_5p,Hsa-Mir-10-P1b-v2_5p,Hsa-Mir-10-P1c-v2_5p,Hsa-Mir-448_3p	MGSG_TRINITY_DN4334_c0_g1_i3,GEGO_TRINITY_DN3735_c0_g1_i2,GEGO_TRINITY_DN3735_c0_g1_i1	0.001009761	278.53125
Hsa-Mir-10-P1b-v2_5p,Hsa-Mir-10-P1c-v2_5p,Hsa-Mir-3924_3p,Hsa-Mir-154-P8_5p,Hsa-Mir-1323_5p	MGSG_TRINITY_DN4334_c0_g1_i3,GEGO_TRINITY_DN3735_c0_g1_i2,GEGO_TRINITY_DN3735_c0_g1_i1	0.001009761	278.53125
Hsa-Mir-3924_3p,Hsa-Mir-1277_5p,Hsa-Mir-506-P29_3p,Hsa-Mir-154-P20-v2_3p	MGSG_TRINITY_DN4334_c0_g1_i3,GEGO_TRINITY_DN3735_c0_g1_i2,GEGO_TRINITY_DN3735_c0_g1_i1	0.001009761	278.53125
Hsa-Mir-3924_3p,Hsa-Mir-154-P20-v2_3p,Hsa-Mir-154-P8_5p,Hsa-Mir-1323_5p	MGSG_TRINITY_DN4334_c0_g1_i3,GEGO_TRINITY_DN3735_c0_g1_i2,GEGO_TRINITY_DN3735_c0_g1_i1	0.001009761	278.53125
Hsa-Mir-3924_3p,Hsa-Mir-1277_5p,Hsa-Mir-320-P1_3p,Hsa-Mir-320-P2a_3p,Hsa-Mir-320-P2b_3p,Hsa-Mir-320-P3_3p,Hsa-Mir-320-P4_3p,Hsa-Novel-3_5p,Hsa-Mir-154-P20-v2_3p	MGSG_TRINITY_DN4334_c0_g1_i3,GEGO_TRINITY_DN3735_c0_g1_i2,GEGO_TRINITY_DN3735_c0_g1_i1	0.001009761	278.53125
Hsa-Mir-15-P1a_5p,Hsa-Mir-15-P1b_5p,Hsa-Mir-15-P1c_5p,Hsa-Mir-15-P1d_5p,Hsa-Mir-15-P2a_5p,Hsa-Mir-15-P2b_5p,Hsa-Mir-15-P2d_5p,Hsa-Mir-154-P36_3p,Hsa-Mir-214-v2_3p,Hsa-Mir-561_5p	MGSG_TRINITY_DN3527_c2_g1_i1,MGSG_TRINITY_DN4926_c0_g1_i14,MGSG_TRINITY_DN9990_c0_g1_i3	0.001009761	278.53125
Hsa-Mir-214-v2_3p,Hsa-Mir-561_5p,Hsa-Mir-15-P1a_5p,Hsa-Mir-15-P1b_5p,Hsa-Mir-15-P1c_5p,Hsa-Mir-15-P1d_5p,Hsa-Mir-15-P2a_5p,Hsa-Mir-15-P2b_5p,Hsa-Mir-15-P2d_5p,Hsa-Mir-154-P36_3p	MGSG_TRINITY_DN3527_c2_g1_i1,MGSG_TRINITY_DN4926_c0_g1_i14,MGSG_TRINITY_DN9990_c0_g1_i3	0.001009761	278.53125
Hsa-Mir-23-P2_3p,Hsa-Mir-23-P3_3p,Hsa-Mir-430-P35a_3p,Hsa-Mir-430-P35b_3p,Hsa-Mir-430-P35c_3p,Hsa-Mir-181-P1a_5p,Hsa-Mir-181-P1b_5p,Hsa-Mir-181-P1c_5p,Hsa-Mir-181-P2a_5p,Hsa-Mir-181-P2b_5p,Hsa-Mir-181-P2c_5p,Hsa-Mir-218-P2_5p,Hsa-Mir-218-P4_5p	GFVZ_TRINITY_DN5986_c2_g1_i1,MGSG_TRINITY_DN4902_c0_g1_i5,MGSG_TRINITY_DN4902_c0_g1_i1	0.001009761	278.53125
Hsa-Mir-1-P1_3p,Hsa-Mir-1-P2_3p,Hsa-Mir-1-P3_3p,Hsa-Mir-214-v1_3p,Hsa-Mir-3619_5p,Hsa-Mir-154-P20-v1_3p,Hsa-Mir-378_3p	MGSG_TRINITY_DN34447_c0_g1_i3,MGSG_TRINITY_DN34447_c0_g1_i4,GEGO_TRINITY_DN125_c0_g1_i2	0.001009761	278.53125
Hsa-Mir-23-P2_3p,Hsa-Mir-23-P3_3p,Hsa-Mir-430-P35a_3p,Hsa-Mir-430-P35b_3p,Hsa-Mir-430-P35c_3p,Hsa-Mir-218-P2_5p,Hsa-Mir-218-P4_5p,Hsa-Mir-34-P1_5p,Hsa-Mir-34-P2a_5p,Hsa-Mir-34-P2b_5p,Hsa-Mir-34-P3a-v1_5p,Hsa-Mir-34-P3b_5p,Hsa-Mir-34-P3c_5p	GFVZ_TRINITY_DN5986_c2_g1_i1,MGSG_TRINITY_DN4902_c0_g1_i5,MGSG_TRINITY_DN4902_c0_g1_i1	0.001009761	278.53125
Hsa-Mir-154-P20-v1_3p,Hsa-Mir-378_3p,Hsa-Mir-1-P1_3p,Hsa-Mir-1-P2_3p,Hsa-Mir-1-P3_3p,Hsa-Mir-214-v1_3p,Hsa-Mir-3619_5p	MGSG_TRINITY_DN34447_c0_g1_i3,MGSG_TRINITY_DN34447_c0_g1_i4,GEGO_TRINITY_DN125_c0_g1_i2	0.001009761	278.53125
Hsa-Mir-1-P1_3p,Hsa-Mir-1-P2_3p,Hsa-Mir-1-P3_3p,Hsa-Mir-214-v1_3p,Hsa-Mir-3619_5p,Hsa-Mir-378_3p,Hsa-Mir-154-P9_3p	MGSG_TRINITY_DN34447_c0_g1_i3,MGSG_TRINITY_DN34447_c0_g1_i4,GEGO_TRINITY_DN125_c0_g1_i2	0.001009761	278.53125
Hsa-Mir-378_3p,Hsa-Mir-154-P9_3p,Hsa-Mir-1-P1_3p,Hsa-Mir-1-P2_3p,Hsa-Mir-1-P3_3p,Hsa-Mir-214-v1_3p,Hsa-Mir-3619_5p	MGSG_TRINITY_DN34447_c0_g1_i3,MGSG_TRINITY_DN34447_c0_g1_i4,GEGO_TRINITY_DN125_c0_g1_i2	0.001009761	278.53125
Hsa-Mir-196-P1_5p,Hsa-Mir-196-P3_5p,Hsa-Mir-196-P4_5p,Hsa-Mir-34-P1_5p,Hsa-Mir-34-P2a_5p,Hsa-Mir-34-P2b_5p,Hsa-Mir-34-P3a-v1_5p,Hsa-Mir-34-P3b_5p,Hsa-Mir-34-P3c_5p,Hsa-Mir-181-P1a_5p,Hsa-Mir-181-P1b_5p,Hsa-Mir-181-P1c_5p,Hsa-Mir-181-P2a_5p,Hsa-Mir-181-P2b_5p,Hsa-Mir-181-P2c_5p,Hsa-Mir-1910_3p	MGSG_TRINITY_DN4902_c0_g1_i5,MGSG_TRINITY_DN15333_c0_g1_i3,MGSG_TRINITY_DN4902_c0_g1_i1	0.001009761	278.53125
Hsa-Mir-320-P1_3p,Hsa-Mir-320-P2a_3p,Hsa-Mir-320-P2b_3p,Hsa-Mir-320-P3_3p,Hsa-Mir-320-P4_3p,Hsa-Novel-3_5p,Hsa-Mir-154-P20-v2_3p,Hsa-Mir-3924_3p,Hsa-Mir-1277_5p	MGSG_TRINITY_DN4334_c0_g1_i3,GEGO_TRINITY_DN3735_c0_g1_i2,GEGO_TRINITY_DN3735_c0_g1_i1	0.001009761	278.53125
Hsa-Mir-218-P2_5p,Hsa-Mir-218-P4_5p,Hsa-Mir-34-P1_5p,Hsa-Mir-34-P2a_5p,Hsa-Mir-34-P2b_5p,Hsa-Mir-34-P3a-v1_5p,Hsa-Mir-34-P3b_5p,Hsa-Mir-34-P3c_5p,Hsa-Mir-23-P2_3p,Hsa-Mir-23-P3_3p,Hsa-Mir-430-P35a_3p,Hsa-Mir-430-P35b_3p,Hsa-Mir-430-P35c_3p	GFVZ_TRINITY_DN5986_c2_g1_i1,MGSG_TRINITY_DN4902_c0_g1_i5,MGSG_TRINITY_DN4902_c0_g1_i1	0.001009761	278.53125
Hsa-Mir-181-P1a_5p,Hsa-Mir-181-P1b_5p,Hsa-Mir-181-P1c_5p,Hsa-Mir-181-P2a_5p,Hsa-Mir-181-P2b_5p,Hsa-Mir-181-P2c_5p,Hsa-Mir-218-P2_5p,Hsa-Mir-218-P4_5p,Hsa-Mir-23-P2_3p,Hsa-Mir-23-P3_3p,Hsa-Mir-430-P35a_3p,Hsa-Mir-430-P35b_3p,Hsa-Mir-430-P35c_3p	GFVZ_TRINITY_DN5986_c2_g1_i1,MGSG_TRINITY_DN4902_c0_g1_i5,MGSG_TRINITY_DN4902_c0_g1_i1	0.001009761	278.53125
Hsa-Mir-506-P29_3p,Hsa-Mir-154-P20-v2_3p,Hsa-Mir-3924_3p,Hsa-Mir-1277_5p	MGSG_TRINITY_DN4334_c0_g1_i3,GEGO_TRINITY_DN3735_c0_g1_i2,GEGO_TRINITY_DN3735_c0_g1_i1	0.001009761	278.53125
Hsa-Mir-154-P8_5p,Hsa-Mir-1323_5p,Hsa-Mir-506-P29_3p,Hsa-Mir-154-P20-v2_3p	MGSG_TRINITY_DN4334_c0_g1_i3,GEGO_TRINITY_DN3735_c0_g1_i2,GEGO_TRINITY_DN3735_c0_g1_i1	0.001009761	278.53125
Hsa-Mir-154-P8_5p,Hsa-Mir-1323_5p,Hsa-Mir-10-P1b-v2_5p,Hsa-Mir-10-P1c-v2_5p,Hsa-Mir-448_3p	MGSG_TRINITY_DN4334_c0_g1_i3,GEGO_TRINITY_DN3735_c0_g1_i2,GEGO_TRINITY_DN3735_c0_g1_i1	0.001009761	278.53125
Hsa-Mir-154-P6_3p,Hsa-Mir-4731_3p,Hsa-Mir-1287_5p,Hsa-Mir-431_5p	MGSG_TRINITY_DN19057_c0_g1_i2,MGSG_TRINITY_DN19057_c0_g1_i3,MGSG_TRINITY_DN4904_c0_g1_i4	0.001009761	278.53125
Hsa-Mir-154-P24_3p,Hsa-Mir-1-P1_3p,Hsa-Mir-1-P2_3p,Hsa-Mir-1-P3_3p,Hsa-Mir-337-as_5p,Hsa-Mir-154-P9_3p	MGSG_TRINITY_DN34447_c0_g1_i3,GEGO_TRINITY_DN125_c0_g1_i2,MGSG_TRINITY_DN16569_c0_g1_i7	0.001009761	278.53125
Hsa-Mir-430-P1_3p,Hsa-Mir-430-P2_3p,Hsa-Mir-430-P3_3p,Hsa-Mir-430-P4_3p,Hsa-Mir-430-P6_3p,Hsa-Mir-430-P7_3p,Hsa-Mir-430-P21_3p,Hsa-Mir-430-P22_3p,Hsa-Mir-430-P23_3p,Hsa-Mir-430-P24_3p,Hsa-Mir-430-P25_3p,Hsa-Mir-430-P26_3p,Hsa-Mir-489-v1_3p,Hsa-Mir-4731_5p,Hsa-Mir-8-P2a_3p,Hsa-Mir-8-P2b_3p	MGSG_TRINITY_DN6457_c0_g1_i6,MGSG_TRINITY_DN19057_c0_g1_i2,MGSG_TRINITY_DN19057_c0_g1_i3	0.001009761	278.53125
Hsa-Mir-3924_3p,Hsa-Mir-1277_5p,Hsa-Mir-506-P29_3p,Hsa-Mir-154-P8_5p	MGSG_TRINITY_DN4334_c0_g1_i3,GEGO_TRINITY_DN3735_c0_g1_i2,GEGO_TRINITY_DN3735_c0_g1_i1	0.001009761	278.53125
Hsa-Mir-320-P1_3p,Hsa-Mir-320-P2a_3p,Hsa-Mir-320-P2b_3p,Hsa-Mir-320-P3_3p,Hsa-Mir-320-P4_3p,Hsa-Novel-3_5p,Hsa-Mir-154-P20-v2_3p,Hsa-Mir-154-P8_5p,Hsa-Mir-1323_5p	MGSG_TRINITY_DN4334_c0_g1_i3,GEGO_TRINITY_DN3735_c0_g1_i2,GEGO_TRINITY_DN3735_c0_g1_i1	0.001009761	278.53125
Hsa-Mir-154-P24_3p,Hsa-Mir-1-P1_3p,Hsa-Mir-1-P2_3p,Hsa-Mir-1-P3_3p,Hsa-Mir-154-P20-v1_3p,Hsa-Mir-506-P2_3p	MGSG_TRINITY_DN34447_c0_g1_i3,GEGO_TRINITY_DN125_c0_g1_i2,MGSG_TRINITY_DN16569_c0_g1_i7	0.001009761	278.53125
Hsa-Mir-154-P6_3p,Hsa-Mir-4731_3p,Hsa-Mir-2355_3p,Hsa-Mir-431_5p	MGSG_TRINITY_DN19057_c0_g1_i2,MGSG_TRINITY_DN19057_c0_g1_i3,MGSG_TRINITY_DN4904_c0_g1_i4	0.001009761	278.53125
Hsa-Mir-4731_5p,Hsa-Mir-8-P2a_3p,Hsa-Mir-8-P2b_3p,Hsa-Mir-430-P1_3p,Hsa-Mir-430-P2_3p,Hsa-Mir-430-P3_3p,Hsa-Mir-430-P4_3p,Hsa-Mir-430-P6_3p,Hsa-Mir-430-P7_3p,Hsa-Mir-430-P21_3p,Hsa-Mir-430-P22_3p,Hsa-Mir-430-P23_3p,Hsa-Mir-430-P24_3p,Hsa-Mir-430-P25_3p,Hsa-Mir-430-P26_3p,Hsa-Mir-506-P9_5p	MGSG_TRINITY_DN6457_c0_g1_i6,MGSG_TRINITY_DN19057_c0_g1_i2,MGSG_TRINITY_DN19057_c0_g1_i3	0.001009761	278.53125
Hsa-Mir-154-P24_3p,Hsa-Mir-506-P2_3p,Hsa-Mir-337-as_5p,Hsa-Mir-154-P9_3p	MGSG_TRINITY_DN34447_c0_g1_i3,GEGO_TRINITY_DN125_c0_g1_i2,MGSG_TRINITY_DN16569_c0_g1_i7	0.001009761	278.53125
Hsa-Mir-154-P8_5p,Hsa-Mir-1323_5p,Hsa-Mir-1277_5p,Hsa-Mir-154-P20-v2_3p	MGSG_TRINITY_DN4334_c0_g1_i3,GEGO_TRINITY_DN3735_c0_g1_i2,GEGO_TRINITY_DN3735_c0_g1_i1	0.001009761	278.53125
Hsa-Mir-1287_5p,Hsa-Mir-431_5p,Hsa-Mir-154-P6_3p,Hsa-Mir-4731_3p	MGSG_TRINITY_DN19057_c0_g1_i2,MGSG_TRINITY_DN19057_c0_g1_i3,MGSG_TRINITY_DN4904_c0_g1_i4	0.001009761	278.53125
Hsa-Mir-506-P29_3p,Hsa-Mir-154-P20-v2_3p,Hsa-Mir-154-P8_5p,Hsa-Mir-1323_5p	MGSG_TRINITY_DN4334_c0_g1_i3,GEGO_TRINITY_DN3735_c0_g1_i2,GEGO_TRINITY_DN3735_c0_g1_i1	0.001009761	278.53125
Hsa-Mir-4731_5p,Hsa-Mir-8-P2a_3p,Hsa-Mir-8-P2b_3p,Hsa-Mir-430-P1_3p,Hsa-Mir-430-P2_3p,Hsa-Mir-430-P3_3p,Hsa-Mir-430-P4_3p,Hsa-Mir-430-P6_3p,Hsa-Mir-430-P7_3p,Hsa-Mir-430-P21_3p,Hsa-Mir-430-P22_3p,Hsa-Mir-430-P23_3p,Hsa-Mir-430-P24_3p,Hsa-Mir-430-P25_3p,Hsa-Mir-430-P26_3p,Hsa-Mir-489-v1_3p	MGSG_TRINITY_DN6457_c0_g1_i6,MGSG_TRINITY_DN19057_c0_g1_i2,MGSG_TRINITY_DN19057_c0_g1_i3	0.001009761	278.53125
Hsa-Mir-2355_3p,Hsa-Mir-431_5p,Hsa-Mir-154-P6_3p,Hsa-Mir-4731_3p	MGSG_TRINITY_DN19057_c0_g1_i2,MGSG_TRINITY_DN19057_c0_g1_i3,MGSG_TRINITY_DN4904_c0_g1_i4	0.001009761	278.53125
Hsa-Mir-337-as_5p,Hsa-Mir-154-P9_3p,Hsa-Mir-154-P24_3p,Hsa-Mir-506-P2_3p	MGSG_TRINITY_DN34447_c0_g1_i3,GEGO_TRINITY_DN125_c0_g1_i2,MGSG_TRINITY_DN16569_c0_g1_i7	0.001009761	278.53125
Hsa-Mir-154-P8_5p,Hsa-Mir-1323_5p,Hsa-Mir-10-P1b-v2_5p,Hsa-Mir-10-P1c-v2_5p,Hsa-Mir-3924_3p	MGSG_TRINITY_DN4334_c0_g1_i3,GEGO_TRINITY_DN3735_c0_g1_i2,GEGO_TRINITY_DN3735_c0_g1_i1	0.001009761	278.53125
Hsa-Mir-1277_5p,Hsa-Mir-154-P20-v2_3p,Hsa-Mir-154-P8_5p,Hsa-Mir-1323_5p	MGSG_TRINITY_DN4334_c0_g1_i3,GEGO_TRINITY_DN3735_c0_g1_i2,GEGO_TRINITY_DN3735_c0_g1_i1	0.001009761	278.53125
Hsa-Mir-430-P1_3p,Hsa-Mir-430-P2_3p,Hsa-Mir-430-P3_3p,Hsa-Mir-430-P4_3p,Hsa-Mir-430-P6_3p,Hsa-Mir-430-P7_3p,Hsa-Mir-430-P21_3p,Hsa-Mir-430-P22_3p,Hsa-Mir-430-P23_3p,Hsa-Mir-430-P24_3p,Hsa-Mir-430-P25_3p,Hsa-Mir-430-P26_3p,Hsa-Mir-506-P9_5p,Hsa-Mir-4731_5p,Hsa-Mir-8-P2a_3p,Hsa-Mir-8-P2b_3p	MGSG_TRINITY_DN6457_c0_g1_i6,MGSG_TRINITY_DN19057_c0_g1_i2,MGSG_TRINITY_DN19057_c0_g1_i3	0.001009761	278.53125
Hsa-Mir-337-as_5p,Hsa-Mir-154-P9_3p,Hsa-Mir-154-P24_3p,Hsa-Mir-1-P1_3p,Hsa-Mir-1-P2_3p,Hsa-Mir-1-P3_3p	MGSG_TRINITY_DN34447_c0_g1_i3,GEGO_TRINITY_DN125_c0_g1_i2,MGSG_TRINITY_DN16569_c0_g1_i7	0.001009761	278.53125
Hsa-Mir-154-P8_5p,Hsa-Mir-1323_5p,Hsa-Mir-506-P29_3p,Hsa-Mir-3924_3p	MGSG_TRINITY_DN4334_c0_g1_i3,GEGO_TRINITY_DN3735_c0_g1_i2,GEGO_TRINITY_DN3735_c0_g1_i1	0.001009761	278.53125
Hsa-Mir-154-P8_5p,Hsa-Mir-1323_5p,Hsa-Mir-10-P1b-v2_5p,Hsa-Mir-10-P1c-v2_5p,Hsa-Mir-1277_5p	MGSG_TRINITY_DN4334_c0_g1_i3,GEGO_TRINITY_DN3735_c0_g1_i2,GEGO_TRINITY_DN3735_c0_g1_i1	0.001009761	278.53125
Hsa-Mir-10-P1b-v2_5p,Hsa-Mir-10-P1c-v2_5p,Hsa-Mir-448_3p,Hsa-Mir-154-P8_5p,Hsa-Mir-1323_5p	MGSG_TRINITY_DN4334_c0_g1_i3,GEGO_TRINITY_DN3735_c0_g1_i2,GEGO_TRINITY_DN3735_c0_g1_i1	0.001009761	278.53125
Hsa-Mir-154-P20-v1_3p,Hsa-Mir-506-P2_3p,Hsa-Mir-154-P24_3p,Hsa-Mir-1-P1_3p,Hsa-Mir-1-P2_3p,Hsa-Mir-1-P3_3p	MGSG_TRINITY_DN34447_c0_g1_i3,GEGO_TRINITY_DN125_c0_g1_i2,MGSG_TRINITY_DN16569_c0_g1_i7	0.001009761	278.53125
Hsa-Mir-181-P1a_5p,Hsa-Mir-181-P1b_5p,Hsa-Mir-181-P1c_5p,Hsa-Mir-181-P2a_5p,Hsa-Mir-181-P2b_5p,Hsa-Mir-181-P2c_5p,Hsa-Mir-1910_3p,Hsa-Mir-196-P1_5p,Hsa-Mir-196-P3_5p,Hsa-Mir-196-P4_5p,Hsa-Mir-34-P1_5p,Hsa-Mir-34-P2a_5p,Hsa-Mir-34-P2b_5p,Hsa-Mir-34-P3a-v1_5p,Hsa-Mir-34-P3b_5p,Hsa-Mir-34-P3c_5p	MGSG_TRINITY_DN4902_c0_g1_i5,MGSG_TRINITY_DN15333_c0_g1_i3,MGSG_TRINITY_DN4902_c0_g1_i1	0.001009761	278.53125
Hsa-Mir-506-P29_3p,Hsa-Mir-448_3p,Hsa-Mir-154-P8_5p,Hsa-Mir-1323_5p	MGSG_TRINITY_DN4334_c0_g1_i3,GEGO_TRINITY_DN3735_c0_g1_i2,GEGO_TRINITY_DN3735_c0_g1_i1	0.001009761	278.53125
Hsa-Mir-154-P8_5p,Hsa-Mir-1323_5p,Hsa-Mir-320-P1_3p,Hsa-Mir-320-P2a_3p,Hsa-Mir-320-P2b_3p,Hsa-Mir-320-P3_3p,Hsa-Mir-320-P4_3p,Hsa-Novel-3_5p,Hsa-Mir-154-P20-v2_3p	MGSG_TRINITY_DN4334_c0_g1_i3,GEGO_TRINITY_DN3735_c0_g1_i2,GEGO_TRINITY_DN3735_c0_g1_i1	0.001009761	278.53125
Hsa-Mir-541_5p,Hsa-Mir-430-P16_3p,Hsa-Mir-430-P18_3p,Hsa-Mir-561_5p,Hsa-Mir-130-P1c_3p,Hsa-Mir-130-P2a_3p,Hsa-Mir-130-P2b_3p,Hsa-Mir-130-P3b_3p,Hsa-Mir-130-P4a_3p	MGSG_TRINITY_DN9557_c0_g1_i4,GFVZ_TRINITY_DN34490_c0_g1_i1,GEGO_TRINITY_DN3168_c0_g1_i15	0.001009761	278.53125
Hsa-Mir-30-P1a_5p,Hsa-Mir-30-P1b_5p,Hsa-Mir-30-P1d_5p,Hsa-Mir-30-P2a_5p,Hsa-Mir-30-P2b_5p,Hsa-Mir-30-P2d_5p,Hsa-Mir-3136_5p,Hsa-Mir-134_5p,Hsa-Mir-194-P1_5p,Hsa-Mir-194-P2_5p	GFVZ_TRINITY_DN439_c0_g1_i3,GEGO_TRINITY_DN245_c0_g1_i4,GEGO_TRINITY_DN245_c0_g1_i6	0.001009761	278.53125
Hsa-Mir-3924_3p,Hsa-Mir-1277_5p,Hsa-Mir-506-P29_3p,Hsa-Mir-448_3p	MGSG_TRINITY_DN4334_c0_g1_i3,GEGO_TRINITY_DN3735_c0_g1_i2,GEGO_TRINITY_DN3735_c0_g1_i1	0.001009761	278.53125
Hsa-Mir-561_5p,Hsa-Mir-130-P1c_3p,Hsa-Mir-130-P2a_3p,Hsa-Mir-130-P2b_3p,Hsa-Mir-130-P3b_3p,Hsa-Mir-130-P4a_3p,Hsa-Mir-541_5p,Hsa-Mir-430-P16_3p,Hsa-Mir-430-P18_3p	MGSG_TRINITY_DN9557_c0_g1_i4,GFVZ_TRINITY_DN34490_c0_g1_i1,GEGO_TRINITY_DN3168_c0_g1_i15	0.001009761	278.53125
Hsa-Mir-134_5p,Hsa-Mir-194-P1_5p,Hsa-Mir-194-P2_5p,Hsa-Mir-30-P1a_5p,Hsa-Mir-30-P1b_5p,Hsa-Mir-30-P1d_5p,Hsa-Mir-30-P2a_5p,Hsa-Mir-30-P2b_5p,Hsa-Mir-30-P2d_5p,Hsa-Mir-3136_5p	GFVZ_TRINITY_DN439_c0_g1_i3,GEGO_TRINITY_DN245_c0_g1_i4,GEGO_TRINITY_DN245_c0_g1_i6	0.001009761	278.53125
Hsa-Mir-10-P1b-v2_5p,Hsa-Mir-10-P1c-v2_5p,Hsa-Mir-1277_5p,Hsa-Mir-154-P8_5p,Hsa-Mir-1323_5p	MGSG_TRINITY_DN4334_c0_g1_i3,GEGO_TRINITY_DN3735_c0_g1_i2,GEGO_TRINITY_DN3735_c0_g1_i1	0.001009761	278.53125
Hsa-Mir-506-P29_3p,Hsa-Mir-154-P8_5p,Hsa-Mir-3924_3p,Hsa-Mir-1277_5p	MGSG_TRINITY_DN4334_c0_g1_i3,GEGO_TRINITY_DN3735_c0_g1_i2,GEGO_TRINITY_DN3735_c0_g1_i1	0.001009761	278.53125
Hsa-Mir-10-P1b-v2_5p,Hsa-Mir-10-P1c-v2_5p,Hsa-Mir-448_3p,Hsa-Mir-3924_3p,Hsa-Mir-1277_5p	MGSG_TRINITY_DN4334_c0_g1_i3,GEGO_TRINITY_DN3735_c0_g1_i2,GEGO_TRINITY_DN3735_c0_g1_i1	0.001009761	278.53125
Hsa-Mir-154-P8_5p,Hsa-Mir-1323_5p,Hsa-Mir-506-P29_3p,Hsa-Mir-448_3p	MGSG_TRINITY_DN4334_c0_g1_i3,GEGO_TRINITY_DN3735_c0_g1_i2,GEGO_TRINITY_DN3735_c0_g1_i1	0.001009761	278.53125
Hsa-Mir-122_5p,Hsa-Mir-590_3p,Hsa-Mir-489-v2_3p,Hsa-Mir-17-P1a_5p,Hsa-Mir-17-P1c_5p,Hsa-Mir-17-P1d_5p,Hsa-Mir-17-P4a_5p,Hsa-Mir-17-P4c_5p,Hsa-Mir-17-P4d_5p,Hsa-Mir-430-P19_3p,Hsa-Mir-430-P27a_3p,Hsa-Mir-430-P27b_3p	MGSG_TRINITY_DN10030_c0_g1_i8,GEGO_TRINITY_DN2540_c0_g1_i5,MGSG_TRINITY_DN10030_c0_g1_i5	0.001009761	270.0909090909
Hsa-Mir-489-v2_3p,Hsa-Mir-17-P1a_5p,Hsa-Mir-17-P1c_5p,Hsa-Mir-17-P1d_5p,Hsa-Mir-17-P4a_5p,Hsa-Mir-17-P4c_5p,Hsa-Mir-17-P4d_5p,Hsa-Mir-430-P19_3p,Hsa-Mir-430-P27a_3p,Hsa-Mir-430-P27b_3p,Hsa-Mir-122_5p,Hsa-Mir-590_3p	MGSG_TRINITY_DN10030_c0_g1_i8,GEGO_TRINITY_DN2540_c0_g1_i5,MGSG_TRINITY_DN10030_c0_g1_i5	0.001009761	270.0909090909
Hsa-Mir-154-P9_3p,Hsa-Mir-1-P1_3p,Hsa-Mir-1-P2_3p,Hsa-Mir-1-P3_3p,Hsa-Mir-154-P20-v1_3p,Hsa-Mir-875_5p	MGSG_TRINITY_DN34447_c0_g1_i3,MGSG_TRINITY_DN34447_c0_g1_i4,GEGO_TRINITY_DN125_c0_g1_i2,MGSG_TRINITY_DN16569_c0_g1_i7,GEGO_TRINITY_DN125_c0_g1_i21,GEGO_TRINITY_DN125_c0_g1_i9	0.002019522	270.0909090909
Hsa-Mir-154-P20-v1_3p,Hsa-Mir-875_5p,Hsa-Mir-154-P9_3p,Hsa-Mir-1-P1_3p,Hsa-Mir-1-P2_3p,Hsa-Mir-1-P3_3p	MGSG_TRINITY_DN34447_c0_g1_i3,MGSG_TRINITY_DN34447_c0_g1_i4,GEGO_TRINITY_DN125_c0_g1_i2,MGSG_TRINITY_DN16569_c0_g1_i7,GEGO_TRINITY_DN125_c0_g1_i21,GEGO_TRINITY_DN125_c0_g1_i9	0.002019522	270.0909090909
Hsa-Mir-337-as_5p,Hsa-Mir-875_5p,Hsa-Mir-154-P9_3p,Hsa-Mir-1-P1_3p,Hsa-Mir-1-P2_3p,Hsa-Mir-1-P3_3p	MGSG_TRINITY_DN34447_c0_g1_i3,GEGO_TRINITY_DN125_c0_g1_i2,MGSG_TRINITY_DN16569_c0_g1_i7	0.001009761	270.0909090909
Hsa-Mir-154-P9_3p,Hsa-Mir-1-P1_3p,Hsa-Mir-1-P2_3p,Hsa-Mir-1-P3_3p,Hsa-Mir-154-P20-v1_3p,Hsa-Mir-142-P1-v1_5p	MGSG_TRINITY_DN34447_c0_g1_i3,GEGO_TRINITY_DN125_c0_g1_i2,MGSG_TRINITY_DN16569_c0_g1_i7	0.001009761	270.0909090909
Hsa-Mir-154-P9_3p,Hsa-Mir-1-P1_3p,Hsa-Mir-1-P2_3p,Hsa-Mir-1-P3_3p,Hsa-Mir-337-as_5p,Hsa-Mir-875_5p	MGSG_TRINITY_DN34447_c0_g1_i3,GEGO_TRINITY_DN125_c0_g1_i2,MGSG_TRINITY_DN16569_c0_g1_i7	0.001009761	270.0909090909
Hsa-Mir-154-P20-v1_3p,Hsa-Mir-142-P1-v1_5p,Hsa-Mir-154-P9_3p,Hsa-Mir-1-P1_3p,Hsa-Mir-1-P2_3p,Hsa-Mir-1-P3_3p	MGSG_TRINITY_DN34447_c0_g1_i3,GEGO_TRINITY_DN125_c0_g1_i2,MGSG_TRINITY_DN16569_c0_g1_i7	0.001009761	270.0909090909
Hsa-Mir-154-P9_3p,Hsa-Mir-1-P1_3p,Hsa-Mir-1-P2_3p,Hsa-Mir-1-P3_3p,Hsa-Mir-154-P24_3p,Hsa-Mir-154-P20-v1_3p	MGSG_TRINITY_DN34447_c0_g1_i3,GEGO_TRINITY_DN125_c0_g1_i2,MGSG_TRINITY_DN16569_c0_g1_i7	0.001009761	270.0909090909
Hsa-Mir-142-P1-v1_5p,Hsa-Mir-875_5p,Hsa-Mir-154-P9_3p,Hsa-Mir-1-P1_3p,Hsa-Mir-1-P2_3p,Hsa-Mir-1-P3_3p	MGSG_TRINITY_DN34447_c0_g1_i3,GEGO_TRINITY_DN125_c0_g1_i2,MGSG_TRINITY_DN16569_c0_g1_i7	0.001009761	270.0909090909
Hsa-Mir-154-P9_3p,Hsa-Mir-1-P1_3p,Hsa-Mir-1-P2_3p,Hsa-Mir-1-P3_3p,Hsa-Mir-142-P1-v1_5p,Hsa-Mir-875_5p	MGSG_TRINITY_DN34447_c0_g1_i3,GEGO_TRINITY_DN125_c0_g1_i2,MGSG_TRINITY_DN16569_c0_g1_i7	0.001009761	270.0909090909
Hsa-Mir-154-P24_3p,Hsa-Mir-154-P20-v1_3p,Hsa-Mir-154-P9_3p,Hsa-Mir-1-P1_3p,Hsa-Mir-1-P2_3p,Hsa-Mir-1-P3_3p	MGSG_TRINITY_DN34447_c0_g1_i3,GEGO_TRINITY_DN125_c0_g1_i2,MGSG_TRINITY_DN16569_c0_g1_i7	0.001009761	270.0909090909
Hsa-Mir-378_3p,Hsa-Mir-875_5p,Hsa-Mir-154-P9_3p,Hsa-Mir-1-P1_3p,Hsa-Mir-1-P2_3p,Hsa-Mir-1-P3_3p	MGSG_TRINITY_DN34447_c0_g1_i3,MGSG_TRINITY_DN34447_c0_g1_i4,GEGO_TRINITY_DN125_c0_g1_i2	0.001009761	270.0909090909
Hsa-Mir-337-as_5p,Hsa-Mir-142-P1-v1_5p,Hsa-Mir-154-P9_3p,Hsa-Mir-1-P1_3p,Hsa-Mir-1-P2_3p,Hsa-Mir-1-P3_3p	MGSG_TRINITY_DN34447_c0_g1_i3,GEGO_TRINITY_DN125_c0_g1_i2,MGSG_TRINITY_DN16569_c0_g1_i7	0.001009761	270.0909090909
Hsa-Mir-29-P1b-v1_3p,Hsa-Mir-29-P1d-v1_3p,Hsa-Mir-29-P2b_3p,Hsa-Mir-29-P2d_3p,Hsa-Mir-875_5p,Hsa-Mir-1-P1_3p,Hsa-Mir-1-P2_3p,Hsa-Mir-1-P3_3p,Hsa-Mir-154-P9_3p	MGSG_TRINITY_DN34447_c0_g1_i3,MGSG_TRINITY_DN34447_c0_g1_i4,GEGO_TRINITY_DN125_c0_g1_i2	0.001009761	270.0909090909
Hsa-Mir-1-P1_3p,Hsa-Mir-1-P2_3p,Hsa-Mir-1-P3_3p,Hsa-Mir-154-P9_3p,Hsa-Mir-29-P1b-v1_3p,Hsa-Mir-29-P1d-v1_3p,Hsa-Mir-29-P2b_3p,Hsa-Mir-29-P2d_3p,Hsa-Mir-875_5p	MGSG_TRINITY_DN34447_c0_g1_i3,MGSG_TRINITY_DN34447_c0_g1_i4,GEGO_TRINITY_DN125_c0_g1_i2	0.001009761	270.0909090909
Hsa-Mir-154-P9_3p,Hsa-Mir-1-P1_3p,Hsa-Mir-1-P2_3p,Hsa-Mir-1-P3_3p,Hsa-Mir-6715_3p,Hsa-Mir-875_5p	GEGO_TRINITY_DN125_c0_g1_i2,GEGO_TRINITY_DN125_c0_g1_i21,GEGO_TRINITY_DN125_c0_g1_i9	0.001009761	270.0909090909
Hsa-Mir-337-as_5p,Hsa-Mir-154-P20-v1_3p,Hsa-Mir-154-P9_3p,Hsa-Mir-1-P1_3p,Hsa-Mir-1-P2_3p,Hsa-Mir-1-P3_3p	MGSG_TRINITY_DN34447_c0_g1_i3,GEGO_TRINITY_DN125_c0_g1_i2,MGSG_TRINITY_DN16569_c0_g1_i7	0.001009761	270.0909090909
Hsa-Mir-6715_3p,Hsa-Mir-875_5p,Hsa-Mir-154-P9_3p,Hsa-Mir-1-P1_3p,Hsa-Mir-1-P2_3p,Hsa-Mir-1-P3_3p	GEGO_TRINITY_DN125_c0_g1_i2,GEGO_TRINITY_DN125_c0_g1_i21,GEGO_TRINITY_DN125_c0_g1_i9	0.001009761	270.0909090909
Hsa-Mir-154-P9_3p,Hsa-Mir-1-P1_3p,Hsa-Mir-1-P2_3p,Hsa-Mir-1-P3_3p,Hsa-Mir-378_3p,Hsa-Mir-875_5p	MGSG_TRINITY_DN34447_c0_g1_i3,MGSG_TRINITY_DN34447_c0_g1_i4,GEGO_TRINITY_DN125_c0_g1_i2	0.001009761	270.0909090909
Hsa-Mir-154-P9_3p,Hsa-Mir-1-P1_3p,Hsa-Mir-1-P2_3p,Hsa-Mir-1-P3_3p,Hsa-Mir-337-as_5p,Hsa-Mir-142-P1-v1_5p	MGSG_TRINITY_DN34447_c0_g1_i3,GEGO_TRINITY_DN125_c0_g1_i2,MGSG_TRINITY_DN16569_c0_g1_i7	0.001009761	270.0909090909
Hsa-Mir-154-P9_3p,Hsa-Mir-1-P1_3p,Hsa-Mir-1-P2_3p,Hsa-Mir-1-P3_3p,Hsa-Mir-214-v1_3p,Hsa-Mir-3619_5p,Hsa-Mir-875_5p	MGSG_TRINITY_DN34447_c0_g1_i3,MGSG_TRINITY_DN34447_c0_g1_i4,GEGO_TRINITY_DN125_c0_g1_i2	0.001009761	270.0909090909
Hsa-Mir-214-v1_3p,Hsa-Mir-3619_5p,Hsa-Mir-875_5p,Hsa-Mir-154-P9_3p,Hsa-Mir-1-P1_3p,Hsa-Mir-1-P2_3p,Hsa-Mir-1-P3_3p	MGSG_TRINITY_DN34447_c0_g1_i3,MGSG_TRINITY_DN34447_c0_g1_i4,GEGO_TRINITY_DN125_c0_g1_i2	0.001009761	270.0909090909
Hsa-Mir-154-P9_3p,Hsa-Mir-1-P1_3p,Hsa-Mir-1-P2_3p,Hsa-Mir-1-P3_3p,Hsa-Mir-337-as_5p,Hsa-Mir-154-P20-v1_3p	MGSG_TRINITY_DN34447_c0_g1_i3,GEGO_TRINITY_DN125_c0_g1_i2,MGSG_TRINITY_DN16569_c0_g1_i7	0.001009761	270.0909090909
Hsa-Mir-148-P1_3p,Hsa-Mir-148-P3_3p,Hsa-Mir-148-P4_3p,Hsa-Mir-430-P15_5p,Hsa-Mir-130-P1c_3p,Hsa-Mir-130-P2a_3p,Hsa-Mir-130-P2b_3p,Hsa-Mir-130-P3b_3p,Hsa-Mir-130-P4a_3p,Hsa-Mir-378_3p	MGSG_TRINITY_DN40581_c0_g1_i10,MGSG_TRINITY_DN3962_c0_g2_i1,GEGO_TRINITY_DN3307_c0_g1_i2,MGSG_TRINITY_DN9425_c0_g1_i1	0.001346348	264.0888888889
Hsa-Mir-130-P1c_3p,Hsa-Mir-130-P2a_3p,Hsa-Mir-130-P2b_3p,Hsa-Mir-130-P3b_3p,Hsa-Mir-130-P4a_3p,Hsa-Mir-378_3p,Hsa-Mir-148-P1_3p,Hsa-Mir-148-P3_3p,Hsa-Mir-148-P4_3p,Hsa-Mir-430-P15_5p	MGSG_TRINITY_DN40581_c0_g1_i10,MGSG_TRINITY_DN3962_c0_g2_i1,GEGO_TRINITY_DN3307_c0_g1_i2,MGSG_TRINITY_DN9425_c0_g1_i1	0.001346348	264.0888888889
Hsa-Mir-154-P20-v1_3p,Hsa-Mir-29-P1b-v1_3p,Hsa-Mir-29-P1d-v1_3p,Hsa-Mir-29-P2b_3p,Hsa-Mir-29-P2d_3p,Hsa-Mir-1-P1_3p,Hsa-Mir-1-P2_3p,Hsa-Mir-1-P3_3p,Hsa-Mir-875_5p	MGSG_TRINITY_DN34447_c0_g1_i3,MGSG_TRINITY_DN34447_c0_g1_i4,GEGO_TRINITY_DN125_c0_g1_i2	0.001009761	254.6571428571
Hsa-Mir-337-as_5p,Hsa-Mir-154-P24_3p,Hsa-Mir-154-P20-v1_3p,Hsa-Mir-1-P1_3p,Hsa-Mir-1-P2_3p,Hsa-Mir-1-P3_3p	MGSG_TRINITY_DN34447_c0_g1_i3,GEGO_TRINITY_DN125_c0_g1_i2,MGSG_TRINITY_DN16569_c0_g1_i7	0.001009761	254.6571428571
Hsa-Mir-1-P1_3p,Hsa-Mir-1-P2_3p,Hsa-Mir-1-P3_3p,Hsa-Mir-506-P2_3p,Hsa-Mir-337-as_5p,Hsa-Mir-154-P24_3p	MGSG_TRINITY_DN34447_c0_g1_i3,GEGO_TRINITY_DN125_c0_g1_i2,MGSG_TRINITY_DN16569_c0_g1_i7	0.001009761	254.6571428571
Hsa-Mir-154-P20-v1_3p,Hsa-Mir-154-P9_3p,Hsa-Mir-142-P1-v1_5p,Hsa-Mir-506-P2_3p	MGSG_TRINITY_DN34447_c0_g1_i3,GEGO_TRINITY_DN125_c0_g1_i2,MGSG_TRINITY_DN16569_c0_g1_i7	0.001009761	254.6571428571
Hsa-Mir-154-P20-v1_3p,Hsa-Mir-1-P1_3p,Hsa-Mir-1-P2_3p,Hsa-Mir-1-P3_3p,Hsa-Mir-154-P24_3p,Hsa-Mir-142-P1-v1_5p	MGSG_TRINITY_DN34447_c0_g1_i3,GEGO_TRINITY_DN125_c0_g1_i2,MGSG_TRINITY_DN16569_c0_g1_i7	0.001009761	254.6571428571
Hsa-Mir-29-P1b-v1_3p,Hsa-Mir-29-P1d-v1_3p,Hsa-Mir-29-P2b_3p,Hsa-Mir-29-P2d_3p,Hsa-Mir-378_3p,Hsa-Mir-154-P20-v1_3p,Hsa-Mir-154-P9_3p	MGSG_TRINITY_DN34447_c0_g1_i3,MGSG_TRINITY_DN34447_c0_g1_i4,GEGO_TRINITY_DN125_c0_g1_i2	0.001009761	254.6571428571
Hsa-Mir-154-P8_5p,Hsa-Mir-448_3p,Hsa-Mir-506-P29_3p,Hsa-Mir-320-P1_3p,Hsa-Mir-320-P2a_3p,Hsa-Mir-320-P2b_3p,Hsa-Mir-320-P3_3p,Hsa-Mir-320-P4_3p,Hsa-Novel-3_5p	MGSG_TRINITY_DN4334_c0_g1_i3,GEGO_TRINITY_DN3735_c0_g1_i2,GEGO_TRINITY_DN3735_c0_g1_i1	0.001009761	254.6571428571
Hsa-Mir-29-P1b-v1_3p,Hsa-Mir-29-P1d-v1_3p,Hsa-Mir-29-P2b_3p,Hsa-Mir-29-P2d_3p,Hsa-Mir-154-P9_3p,Hsa-Mir-154-P20-v1_3p,Hsa-Mir-1-P1_3p,Hsa-Mir-1-P2_3p,Hsa-Mir-1-P3_3p	MGSG_TRINITY_DN34447_c0_g1_i3,MGSG_TRINITY_DN34447_c0_g1_i4,GEGO_TRINITY_DN125_c0_g1_i2	0.001009761	254.6571428571
Hsa-Mir-154-P20-v1_3p,Hsa-Mir-1-P1_3p,Hsa-Mir-1-P2_3p,Hsa-Mir-1-P3_3p,Hsa-Mir-29-P1b-v1_3p,Hsa-Mir-29-P1d-v1_3p,Hsa-Mir-29-P2b_3p,Hsa-Mir-29-P2d_3p,Hsa-Mir-154-P9_3p	MGSG_TRINITY_DN34447_c0_g1_i3,MGSG_TRINITY_DN34447_c0_g1_i4,GEGO_TRINITY_DN125_c0_g1_i2	0.001009761	254.6571428571
Hsa-Mir-142-P1-v1_5p,Hsa-Mir-506-P2_3p,Hsa-Mir-154-P20-v1_3p,Hsa-Mir-1-P1_3p,Hsa-Mir-1-P2_3p,Hsa-Mir-1-P3_3p	MGSG_TRINITY_DN34447_c0_g1_i3,GEGO_TRINITY_DN125_c0_g1_i2,MGSG_TRINITY_DN16569_c0_g1_i7	0.001009761	254.6571428571
Hsa-Mir-154-P20-v1_3p,Hsa-Mir-154-P9_3p,Hsa-Mir-378_3p,Hsa-Mir-214-v1_3p,Hsa-Mir-3619_5p	MGSG_TRINITY_DN34447_c0_g1_i3,MGSG_TRINITY_DN34447_c0_g1_i4,GEGO_TRINITY_DN125_c0_g1_i2	0.001009761	254.6571428571
Hsa-Mir-142-P1-v1_5p,Hsa-Mir-506-P2_3p,Hsa-Mir-154-P20-v1_3p,Hsa-Mir-154-P9_3p	MGSG_TRINITY_DN34447_c0_g1_i3,GEGO_TRINITY_DN125_c0_g1_i2,MGSG_TRINITY_DN16569_c0_g1_i7	0.001009761	254.6571428571
Hsa-Mir-1-P1_3p,Hsa-Mir-1-P2_3p,Hsa-Mir-1-P3_3p,Hsa-Mir-875_5p,Hsa-Mir-154-P9_3p,Hsa-Mir-142-P1-v1_5p	MGSG_TRINITY_DN34447_c0_g1_i3,GEGO_TRINITY_DN125_c0_g1_i2,MGSG_TRINITY_DN16569_c0_g1_i7	0.001009761	254.6571428571
Hsa-Mir-1-P1_3p,Hsa-Mir-1-P2_3p,Hsa-Mir-1-P3_3p,Hsa-Mir-875_5p,Hsa-Mir-142-P1-v1_5p,Hsa-Mir-506-P2_3p	MGSG_TRINITY_DN34447_c0_g1_i3,GEGO_TRINITY_DN125_c0_g1_i2,MGSG_TRINITY_DN16569_c0_g1_i7	0.001009761	254.6571428571
Hsa-Mir-96-P2_5p,Hsa-Mir-338-P2-as_5p,Hsa-Mir-3059_5p,Hsa-Mir-330-v2_3p	GFVZ_TRINITY_DN44638_c0_g1_i4,GFVZ_TRINITY_DN13056_c0_g1_i1,MGSG_TRINITY_DN11617_c0_g1_i1	0.001009761	254.6571428571
Hsa-Mir-506-P29_3p,Hsa-Mir-320-P1_3p,Hsa-Mir-320-P2a_3p,Hsa-Mir-320-P2b_3p,Hsa-Mir-320-P3_3p,Hsa-Mir-320-P4_3p,Hsa-Novel-3_5p,Hsa-Mir-154-P8_5p,Hsa-Mir-3924_3p	MGSG_TRINITY_DN4334_c0_g1_i3,GEGO_TRINITY_DN3735_c0_g1_i2,GEGO_TRINITY_DN3735_c0_g1_i1	0.001009761	254.6571428571
Hsa-Mir-154-P9_3p,Hsa-Mir-506-P2_3p,Hsa-Mir-154-P20-v1_3p,Hsa-Mir-1-P1_3p,Hsa-Mir-1-P2_3p,Hsa-Mir-1-P3_3p	MGSG_TRINITY_DN34447_c0_g1_i3,GEGO_TRINITY_DN125_c0_g1_i2,MGSG_TRINITY_DN16569_c0_g1_i7	0.001009761	254.6571428571
Hsa-Mir-154-P8_5p,Hsa-Mir-1277_5p,Hsa-Mir-506-P29_3p,Hsa-Mir-320-P1_3p,Hsa-Mir-320-P2a_3p,Hsa-Mir-320-P2b_3p,Hsa-Mir-320-P3_3p,Hsa-Mir-320-P4_3p,Hsa-Novel-3_5p	MGSG_TRINITY_DN4334_c0_g1_i3,GEGO_TRINITY_DN3735_c0_g1_i2,GEGO_TRINITY_DN3735_c0_g1_i1	0.001009761	254.6571428571
Hsa-Mir-105-P1_5p,Hsa-Mir-105-P2_5p,Hsa-Mir-188-P1_5p,Hsa-Mir-188-P2_5p,Hsa-Mir-15-P1a_5p,Hsa-Mir-15-P1b_5p,Hsa-Mir-15-P1c_5p,Hsa-Mir-15-P1d_5p,Hsa-Mir-15-P2a_5p,Hsa-Mir-15-P2b_5p,Hsa-Mir-15-P2d_5p	GEGO_TRINITY_DN245_c0_g1_i4,GEGO_TRINITY_DN245_c0_g1_i6,MGSG_TRINITY_DN32062_c0_g1_i1	0.001009761	254.6571428571
Hsa-Mir-1-P1_3p,Hsa-Mir-1-P2_3p,Hsa-Mir-1-P3_3p,Hsa-Mir-506-P2_3p,Hsa-Mir-154-P9_3p,Hsa-Mir-142-P1-v1_5p	MGSG_TRINITY_DN34447_c0_g1_i3,GEGO_TRINITY_DN125_c0_g1_i2,MGSG_TRINITY_DN16569_c0_g1_i7	0.001009761	254.6571428571
Hsa-Mir-136-v2_5p,Hsa-Mir-506-P2_3p,Hsa-Mir-3611_3p,Hsa-Mir-330-v2_3p	MGSG_TRINITY_DN9118_c0_g1_i2,MGSG_TRINITY_DN2643_c0_g1_i6,GEGO_TRINITY_DN6784_c0_g1_i3	0.001009761	254.6571428571
Hsa-Mir-154-P20-v1_3p,Hsa-Mir-154-P9_3p,Hsa-Mir-1-P1_3p,Hsa-Mir-1-P2_3p,Hsa-Mir-1-P3_3p,Hsa-Mir-142-P1-v1_5p	MGSG_TRINITY_DN34447_c0_g1_i3,GEGO_TRINITY_DN125_c0_g1_i2,MGSG_TRINITY_DN16569_c0_g1_i7	0.001009761	254.6571428571
Hsa-Mir-3611_3p,Hsa-Mir-330-v2_3p,Hsa-Mir-136-v2_5p,Hsa-Mir-506-P2_3p	MGSG_TRINITY_DN9118_c0_g1_i2,MGSG_TRINITY_DN2643_c0_g1_i6,GEGO_TRINITY_DN6784_c0_g1_i3	0.001009761	254.6571428571
Hsa-Mir-1-P1_3p,Hsa-Mir-1-P2_3p,Hsa-Mir-1-P3_3p,Hsa-Mir-875_5p,Hsa-Mir-154-P20-v1_3p,Hsa-Mir-6715_3p	GEGO_TRINITY_DN125_c0_g1_i2,GEGO_TRINITY_DN125_c0_g1_i21,GEGO_TRINITY_DN125_c0_g1_i9	0.001009761	254.6571428571
Hsa-Mir-1-P1_3p,Hsa-Mir-1-P2_3p,Hsa-Mir-1-P3_3p,Hsa-Mir-875_5p,Hsa-Mir-378_3p,Hsa-Mir-214-v1_3p,Hsa-Mir-3619_5p	MGSG_TRINITY_DN34447_c0_g1_i3,MGSG_TRINITY_DN34447_c0_g1_i4,GEGO_TRINITY_DN125_c0_g1_i2	0.001009761	254.6571428571
Hsa-Mir-10-P1b-v2_5p,Hsa-Mir-10-P1c-v2_5p,Hsa-Mir-154-P8_5p,Hsa-Mir-506-P29_3p,Hsa-Mir-320-P1_3p,Hsa-Mir-320-P2a_3p,Hsa-Mir-320-P2b_3p,Hsa-Mir-320-P3_3p,Hsa-Mir-320-P4_3p,Hsa-Novel-3_5p	MGSG_TRINITY_DN4334_c0_g1_i3,GEGO_TRINITY_DN3735_c0_g1_i2,GEGO_TRINITY_DN3735_c0_g1_i1	0.001009761	254.6571428571
Hsa-Mir-3059_5p,Hsa-Mir-330-v2_3p,Hsa-Mir-96-P2_5p,Hsa-Mir-338-P2-as_5p	GFVZ_TRINITY_DN44638_c0_g1_i4,GFVZ_TRINITY_DN13056_c0_g1_i1,MGSG_TRINITY_DN11617_c0_g1_i1	0.001009761	254.6571428571
Hsa-Mir-1-P1_3p,Hsa-Mir-1-P2_3p,Hsa-Mir-1-P3_3p,Hsa-Mir-875_5p,Hsa-Mir-29-P1b-v1_3p,Hsa-Mir-29-P1d-v1_3p,Hsa-Mir-29-P2b_3p,Hsa-Mir-29-P2d_3p,Hsa-Mir-378_3p	MGSG_TRINITY_DN34447_c0_g1_i3,MGSG_TRINITY_DN34447_c0_g1_i4,GEGO_TRINITY_DN125_c0_g1_i2	0.001009761	254.6571428571
Hsa-Mir-142-P1-v1_5p,Hsa-Mir-506-P2_3p,Hsa-Mir-1-P1_3p,Hsa-Mir-1-P2_3p,Hsa-Mir-1-P3_3p,Hsa-Mir-875_5p	MGSG_TRINITY_DN34447_c0_g1_i3,GEGO_TRINITY_DN125_c0_g1_i2,MGSG_TRINITY_DN16569_c0_g1_i7	0.001009761	254.6571428571
Hsa-Mir-154-P9_3p,Hsa-Mir-142-P1-v1_5p,Hsa-Mir-1-P1_3p,Hsa-Mir-1-P2_3p,Hsa-Mir-1-P3_3p,Hsa-Mir-506-P2_3p	MGSG_TRINITY_DN34447_c0_g1_i3,GEGO_TRINITY_DN125_c0_g1_i2,MGSG_TRINITY_DN16569_c0_g1_i7	0.001009761	254.6571428571
Hsa-Mir-154-P20-v1_3p,Hsa-Mir-1-P1_3p,Hsa-Mir-1-P2_3p,Hsa-Mir-1-P3_3p,Hsa-Mir-142-P1-v1_5p,Hsa-Mir-506-P2_3p	MGSG_TRINITY_DN34447_c0_g1_i3,GEGO_TRINITY_DN125_c0_g1_i2,MGSG_TRINITY_DN16569_c0_g1_i7	0.001009761	254.6571428571
Hsa-Mir-378_3p,Hsa-Mir-214-v1_3p,Hsa-Mir-3619_5p,Hsa-Mir-1-P1_3p,Hsa-Mir-1-P2_3p,Hsa-Mir-1-P3_3p,Hsa-Mir-875_5p	MGSG_TRINITY_DN34447_c0_g1_i3,MGSG_TRINITY_DN34447_c0_g1_i4,GEGO_TRINITY_DN125_c0_g1_i2	0.001009761	254.6571428571
Hsa-Mir-30-P1a_5p,Hsa-Mir-30-P1b_5p,Hsa-Mir-30-P1d_5p,Hsa-Mir-30-P2a_5p,Hsa-Mir-30-P2b_5p,Hsa-Mir-30-P2d_5p,Hsa-Mir-134_5p,Hsa-Mir-103-P1_3p,Hsa-Mir-103-P2_3p,Hsa-Mir-103-P4_3p,Hsa-Mir-194-P1_5p,Hsa-Mir-194-P2_5p	GFVZ_TRINITY_DN439_c0_g1_i3,GEGO_TRINITY_DN245_c0_g1_i4,GEGO_TRINITY_DN245_c0_g1_i6	0.001009761	254.6571428571
Hsa-Mir-506-P29_3p,Hsa-Mir-320-P1_3p,Hsa-Mir-320-P2a_3p,Hsa-Mir-320-P2b_3p,Hsa-Mir-320-P3_3p,Hsa-Mir-320-P4_3p,Hsa-Novel-3_5p,Hsa-Mir-10-P1b-v2_5p,Hsa-Mir-10-P1c-v2_5p,Hsa-Mir-154-P8_5p	MGSG_TRINITY_DN4334_c0_g1_i3,GEGO_TRINITY_DN3735_c0_g1_i2,GEGO_TRINITY_DN3735_c0_g1_i1	0.001009761	254.6571428571
Hsa-Mir-337-as_5p,Hsa-Mir-154-P24_3p,Hsa-Mir-154-P20-v1_3p,Hsa-Mir-154-P9_3p	MGSG_TRINITY_DN34447_c0_g1_i3,GEGO_TRINITY_DN125_c0_g1_i2,MGSG_TRINITY_DN16569_c0_g1_i7	0.001009761	254.6571428571
Hsa-Mir-29-P1b-v1_3p,Hsa-Mir-29-P1d-v1_3p,Hsa-Mir-29-P2b_3p,Hsa-Mir-29-P2d_3p,Hsa-Mir-378_3p,Hsa-Mir-1-P1_3p,Hsa-Mir-1-P2_3p,Hsa-Mir-1-P3_3p,Hsa-Mir-875_5p	MGSG_TRINITY_DN34447_c0_g1_i3,MGSG_TRINITY_DN34447_c0_g1_i4,GEGO_TRINITY_DN125_c0_g1_i2	0.001009761	254.6571428571
Hsa-Mir-1-P1_3p,Hsa-Mir-1-P2_3p,Hsa-Mir-1-P3_3p,Hsa-Mir-875_5p,Hsa-Mir-337-as_5p,Hsa-Mir-154-P24_3p	MGSG_TRINITY_DN34447_c0_g1_i3,GEGO_TRINITY_DN125_c0_g1_i2,MGSG_TRINITY_DN16569_c0_g1_i7	0.001009761	254.6571428571
Hsa-Mir-154-P8_5p,Hsa-Mir-3924_3p,Hsa-Mir-506-P29_3p,Hsa-Mir-320-P1_3p,Hsa-Mir-320-P2a_3p,Hsa-Mir-320-P2b_3p,Hsa-Mir-320-P3_3p,Hsa-Mir-320-P4_3p,Hsa-Novel-3_5p	MGSG_TRINITY_DN4334_c0_g1_i3,GEGO_TRINITY_DN3735_c0_g1_i2,GEGO_TRINITY_DN3735_c0_g1_i1	0.001009761	254.6571428571
Hsa-Mir-154-P20-v1_3p,Hsa-Mir-1-P1_3p,Hsa-Mir-1-P2_3p,Hsa-Mir-1-P3_3p,Hsa-Mir-154-P9_3p,Hsa-Mir-506-P2_3p	MGSG_TRINITY_DN34447_c0_g1_i3,GEGO_TRINITY_DN125_c0_g1_i2,MGSG_TRINITY_DN16569_c0_g1_i7	0.001009761	254.6571428571
Hsa-Mir-154-P9_3p,Hsa-Mir-6715_3p,Hsa-Mir-154-P20-v1_3p,Hsa-Mir-1-P1_3p,Hsa-Mir-1-P2_3p,Hsa-Mir-1-P3_3p	GEGO_TRINITY_DN125_c0_g1_i2,GEGO_TRINITY_DN125_c0_g1_i21,GEGO_TRINITY_DN125_c0_g1_i9	0.001009761	254.6571428571
Hsa-Mir-8-P2a_3p,Hsa-Mir-8-P2b_3p,Hsa-Mir-362-P5_5p,Hsa-Mir-137-P1-v1_3p,Hsa-Mir-1252_5p	GEGO_TRINITY_DN245_c0_g1_i6,MGSG_TRINITY_DN20244_c3_g1_i1,MGSG_TRINITY_DN20244_c3_g1_i5	0.001009761	254.6571428571
Hsa-Mir-378_3p,Hsa-Mir-214-v1_3p,Hsa-Mir-3619_5p,Hsa-Mir-29-P1b-v1_3p,Hsa-Mir-29-P1d-v1_3p,Hsa-Mir-29-P2b_3p,Hsa-Mir-29-P2d_3p,Hsa-Mir-1-P1_3p,Hsa-Mir-1-P2_3p,Hsa-Mir-1-P3_3p	MGSG_TRINITY_DN34447_c0_g1_i3,MGSG_TRINITY_DN34447_c0_g1_i4,GEGO_TRINITY_DN125_c0_g1_i2	0.001009761	254.6571428571
Hsa-Mir-3924_3p,Hsa-Mir-448_3p,Hsa-Mir-506-P29_3p,Hsa-Mir-320-P1_3p,Hsa-Mir-320-P2a_3p,Hsa-Mir-320-P2b_3p,Hsa-Mir-320-P3_3p,Hsa-Mir-320-P4_3p,Hsa-Novel-3_5p	MGSG_TRINITY_DN4334_c0_g1_i3,GEGO_TRINITY_DN3735_c0_g1_i2,GEGO_TRINITY_DN3735_c0_g1_i1	0.001009761	254.6571428571
Hsa-Mir-137-P1-v1_3p,Hsa-Mir-1252_5p,Hsa-Mir-8-P2a_3p,Hsa-Mir-8-P2b_3p,Hsa-Mir-362-P5_5p	GEGO_TRINITY_DN245_c0_g1_i6,MGSG_TRINITY_DN20244_c3_g1_i1,MGSG_TRINITY_DN20244_c3_g1_i5	0.001009761	254.6571428571
Hsa-Mir-1-P1_3p,Hsa-Mir-1-P2_3p,Hsa-Mir-1-P3_3p,Hsa-Mir-875_5p,Hsa-Mir-29-P1b-v1_3p,Hsa-Mir-29-P1d-v1_3p,Hsa-Mir-29-P2b_3p,Hsa-Mir-29-P2d_3p,Hsa-Mir-154-P9_3p	MGSG_TRINITY_DN34447_c0_g1_i3,MGSG_TRINITY_DN34447_c0_g1_i4,GEGO_TRINITY_DN125_c0_g1_i2	0.001009761	254.6571428571
Hsa-Mir-154-P20-v1_3p,Hsa-Mir-154-P9_3p,Hsa-Mir-337-as_5p,Hsa-Mir-154-P24_3p	MGSG_TRINITY_DN34447_c0_g1_i3,GEGO_TRINITY_DN125_c0_g1_i2,MGSG_TRINITY_DN16569_c0_g1_i7	0.001009761	254.6571428571
Hsa-Mir-154-P20-v1_3p,Hsa-Mir-1-P1_3p,Hsa-Mir-1-P2_3p,Hsa-Mir-1-P3_3p,Hsa-Mir-154-P9_3p,Hsa-Mir-142-P1-v1_5p	MGSG_TRINITY_DN34447_c0_g1_i3,GEGO_TRINITY_DN125_c0_g1_i2,MGSG_TRINITY_DN16569_c0_g1_i7	0.001009761	254.6571428571
Hsa-Mir-154-P20-v1_3p,Hsa-Mir-6715_3p,Hsa-Mir-1-P1_3p,Hsa-Mir-1-P2_3p,Hsa-Mir-1-P3_3p,Hsa-Mir-875_5p	GEGO_TRINITY_DN125_c0_g1_i2,GEGO_TRINITY_DN125_c0_g1_i21,GEGO_TRINITY_DN125_c0_g1_i9	0.001009761	254.6571428571
Hsa-Mir-506-P29_3p,Hsa-Mir-320-P1_3p,Hsa-Mir-320-P2a_3p,Hsa-Mir-320-P2b_3p,Hsa-Mir-320-P3_3p,Hsa-Mir-320-P4_3p,Hsa-Novel-3_5p,Hsa-Mir-3924_3p,Hsa-Mir-448_3p	MGSG_TRINITY_DN4334_c0_g1_i3,GEGO_TRINITY_DN3735_c0_g1_i2,GEGO_TRINITY_DN3735_c0_g1_i1	0.001009761	254.6571428571
Hsa-Mir-1-P1_3p,Hsa-Mir-1-P2_3p,Hsa-Mir-1-P3_3p,Hsa-Mir-506-P2_3p,Hsa-Mir-154-P24_3p,Hsa-Mir-142-P1-v1_5p	MGSG_TRINITY_DN34447_c0_g1_i3,GEGO_TRINITY_DN125_c0_g1_i2,MGSG_TRINITY_DN16569_c0_g1_i7	0.001009761	254.6571428571
Hsa-Mir-154-P24_3p,Hsa-Mir-142-P1-v1_5p,Hsa-Mir-1-P1_3p,Hsa-Mir-1-P2_3p,Hsa-Mir-1-P3_3p,Hsa-Mir-506-P2_3p	MGSG_TRINITY_DN34447_c0_g1_i3,GEGO_TRINITY_DN125_c0_g1_i2,MGSG_TRINITY_DN16569_c0_g1_i7	0.001009761	254.6571428571
Hsa-Mir-337-as_5p,Hsa-Mir-154-P24_3p,Hsa-Mir-1-P1_3p,Hsa-Mir-1-P2_3p,Hsa-Mir-1-P3_3p,Hsa-Mir-506-P2_3p	MGSG_TRINITY_DN34447_c0_g1_i3,GEGO_TRINITY_DN125_c0_g1_i2,MGSG_TRINITY_DN16569_c0_g1_i7	0.001009761	254.6571428571
Hsa-Mir-154-P24_3p,Hsa-Mir-142-P1-v1_5p,Hsa-Mir-154-P20-v1_3p,Hsa-Mir-1-P1_3p,Hsa-Mir-1-P2_3p,Hsa-Mir-1-P3_3p	MGSG_TRINITY_DN34447_c0_g1_i3,GEGO_TRINITY_DN125_c0_g1_i2,MGSG_TRINITY_DN16569_c0_g1_i7	0.001009761	254.6571428571
Hsa-Mir-506-P29_3p,Hsa-Mir-320-P1_3p,Hsa-Mir-320-P2a_3p,Hsa-Mir-320-P2b_3p,Hsa-Mir-320-P3_3p,Hsa-Mir-320-P4_3p,Hsa-Novel-3_5p,Hsa-Mir-154-P8_5p,Hsa-Mir-1277_5p	MGSG_TRINITY_DN4334_c0_g1_i3,GEGO_TRINITY_DN3735_c0_g1_i2,GEGO_TRINITY_DN3735_c0_g1_i1	0.001009761	254.6571428571
Hsa-Mir-205-P4_5p,Hsa-Mir-32_5p,Hsa-Mir-92-P1a_3p,Hsa-Mir-92-P1c_3p,Hsa-Mir-92-P1d_3p,Hsa-Mir-92-P2a_3p,Hsa-Mir-92-P2c_3p,Hsa-Mir-92-P2d_3p,Hsa-Mir-3059_5p,Hsa-Mir-1276_5p	MGSG_TRINITY_DN10508_c0_g2_i2,GEGO_TRINITY_DN4599_c1_g1_i3,MGSG_TRINITY_DN7974_c0_g1_i1	0.001009761	254.6571428571
Hsa-Mir-154-P20-v1_3p,Hsa-Mir-154-P9_3p,Hsa-Mir-154-P24_3p,Hsa-Mir-142-P1-v1_5p	MGSG_TRINITY_DN34447_c0_g1_i3,GEGO_TRINITY_DN125_c0_g1_i2,MGSG_TRINITY_DN16569_c0_g1_i7	0.001009761	254.6571428571
Hsa-Mir-1-P1_3p,Hsa-Mir-1-P2_3p,Hsa-Mir-1-P3_3p,Hsa-Mir-875_5p,Hsa-Mir-154-P9_3p,Hsa-Mir-6715_3p	GEGO_TRINITY_DN125_c0_g1_i2,GEGO_TRINITY_DN125_c0_g1_i21,GEGO_TRINITY_DN125_c0_g1_i9	0.001009761	254.6571428571
Hsa-Mir-1-P1_3p,Hsa-Mir-1-P2_3p,Hsa-Mir-1-P3_3p,Hsa-Mir-875_5p,Hsa-Mir-154-P9_3p,Hsa-Mir-506-P2_3p	MGSG_TRINITY_DN34447_c0_g1_i3,GEGO_TRINITY_DN125_c0_g1_i2,MGSG_TRINITY_DN16569_c0_g1_i7	0.001009761	254.6571428571
Hsa-Mir-154-P9_3p,Hsa-Mir-142-P1-v1_5p,Hsa-Mir-1-P1_3p,Hsa-Mir-1-P2_3p,Hsa-Mir-1-P3_3p,Hsa-Mir-875_5p	MGSG_TRINITY_DN34447_c0_g1_i3,GEGO_TRINITY_DN125_c0_g1_i2,MGSG_TRINITY_DN16569_c0_g1_i7	0.001009761	254.6571428571
Hsa-Mir-154-P9_3p,Hsa-Mir-6715_3p,Hsa-Mir-1-P1_3p,Hsa-Mir-1-P2_3p,Hsa-Mir-1-P3_3p,Hsa-Mir-875_5p	GEGO_TRINITY_DN125_c0_g1_i2,GEGO_TRINITY_DN125_c0_g1_i21,GEGO_TRINITY_DN125_c0_g1_i9	0.001009761	254.6571428571
Hsa-Mir-1-P1_3p,Hsa-Mir-1-P2_3p,Hsa-Mir-1-P3_3p,Hsa-Mir-875_5p,Hsa-Mir-154-P20-v1_3p,Hsa-Mir-29-P1b-v1_3p,Hsa-Mir-29-P1d-v1_3p,Hsa-Mir-29-P2b_3p,Hsa-Mir-29-P2d_3p	MGSG_TRINITY_DN34447_c0_g1_i3,MGSG_TRINITY_DN34447_c0_g1_i4,GEGO_TRINITY_DN125_c0_g1_i2	0.001009761	254.6571428571
Hsa-Mir-154-P20-v1_3p,Hsa-Mir-1-P1_3p,Hsa-Mir-1-P2_3p,Hsa-Mir-1-P3_3p,Hsa-Mir-29-P1b-v1_3p,Hsa-Mir-29-P1d-v1_3p,Hsa-Mir-29-P2b_3p,Hsa-Mir-29-P2d_3p,Hsa-Mir-378_3p	MGSG_TRINITY_DN34447_c0_g1_i3,MGSG_TRINITY_DN34447_c0_g1_i4,GEGO_TRINITY_DN125_c0_g1_i2	0.001009761	254.6571428571
Hsa-Mir-154-P20-v1_3p,Hsa-Mir-1-P1_3p,Hsa-Mir-1-P2_3p,Hsa-Mir-1-P3_3p,Hsa-Mir-337-as_5p,Hsa-Mir-154-P24_3p	MGSG_TRINITY_DN34447_c0_g1_i3,GEGO_TRINITY_DN125_c0_g1_i2,MGSG_TRINITY_DN16569_c0_g1_i7	0.001009761	254.6571428571
Hsa-Mir-378_3p,Hsa-Mir-214-v1_3p,Hsa-Mir-3619_5p,Hsa-Mir-154-P20-v1_3p,Hsa-Mir-154-P9_3p	MGSG_TRINITY_DN34447_c0_g1_i3,MGSG_TRINITY_DN34447_c0_g1_i4,GEGO_TRINITY_DN125_c0_g1_i2	0.001009761	254.6571428571
Hsa-Mir-154-P20-v1_3p,Hsa-Mir-1-P1_3p,Hsa-Mir-1-P2_3p,Hsa-Mir-1-P3_3p,Hsa-Mir-154-P9_3p,Hsa-Mir-6715_3p	GEGO_TRINITY_DN125_c0_g1_i2,GEGO_TRINITY_DN125_c0_g1_i21,GEGO_TRINITY_DN125_c0_g1_i9	0.001009761	254.6571428571
Hsa-Mir-3059_5p,Hsa-Mir-1276_5p,Hsa-Mir-205-P4_5p,Hsa-Mir-32_5p,Hsa-Mir-92-P1a_3p,Hsa-Mir-92-P1c_3p,Hsa-Mir-92-P1d_3p,Hsa-Mir-92-P2a_3p,Hsa-Mir-92-P2c_3p,Hsa-Mir-92-P2d_3p	MGSG_TRINITY_DN10508_c0_g2_i2,GEGO_TRINITY_DN4599_c1_g1_i3,MGSG_TRINITY_DN7974_c0_g1_i1	0.001009761	254.6571428571
Hsa-Mir-154-P24_3p,Hsa-Mir-142-P1-v1_5p,Hsa-Mir-1-P1_3p,Hsa-Mir-1-P2_3p,Hsa-Mir-1-P3_3p,Hsa-Mir-875_5p	MGSG_TRINITY_DN34447_c0_g1_i3,GEGO_TRINITY_DN125_c0_g1_i2,MGSG_TRINITY_DN16569_c0_g1_i7	0.001009761	254.6571428571
Hsa-Mir-506-P29_3p,Hsa-Mir-320-P1_3p,Hsa-Mir-320-P2a_3p,Hsa-Mir-320-P2b_3p,Hsa-Mir-320-P3_3p,Hsa-Mir-320-P4_3p,Hsa-Novel-3_5p,Hsa-Mir-154-P8_5p,Hsa-Mir-448_3p	MGSG_TRINITY_DN4334_c0_g1_i3,GEGO_TRINITY_DN3735_c0_g1_i2,GEGO_TRINITY_DN3735_c0_g1_i1	0.001009761	254.6571428571
Hsa-Mir-29-P1b-v1_3p,Hsa-Mir-29-P1d-v1_3p,Hsa-Mir-29-P2b_3p,Hsa-Mir-29-P2d_3p,Hsa-Mir-1-P1_3p,Hsa-Mir-1-P2_3p,Hsa-Mir-1-P3_3p,Hsa-Mir-378_3p,Hsa-Mir-214-v1_3p,Hsa-Mir-3619_5p	MGSG_TRINITY_DN34447_c0_g1_i3,MGSG_TRINITY_DN34447_c0_g1_i4,GEGO_TRINITY_DN125_c0_g1_i2	0.001009761	254.6571428571
Hsa-Mir-188-P2_5p,Hsa-Mir-15-P1a_5p,Hsa-Mir-15-P1b_5p,Hsa-Mir-15-P1c_5p,Hsa-Mir-15-P1d_5p,Hsa-Mir-15-P2a_5p,Hsa-Mir-15-P2b_5p,Hsa-Mir-15-P2d_5p,Hsa-Mir-105-P1_5p,Hsa-Mir-105-P2_5p,Hsa-Mir-188-P1_5p	GEGO_TRINITY_DN245_c0_g1_i4,GEGO_TRINITY_DN245_c0_g1_i6,MGSG_TRINITY_DN32062_c0_g1_i1	0.001009761	254.6571428571
Hsa-Mir-154-P9_3p,Hsa-Mir-506-P2_3p,Hsa-Mir-1-P1_3p,Hsa-Mir-1-P2_3p,Hsa-Mir-1-P3_3p,Hsa-Mir-875_5p	MGSG_TRINITY_DN34447_c0_g1_i3,GEGO_TRINITY_DN125_c0_g1_i2,MGSG_TRINITY_DN16569_c0_g1_i7	0.001009761	254.6571428571
Hsa-Mir-103-P1_3p,Hsa-Mir-103-P2_3p,Hsa-Mir-103-P4_3p,Hsa-Mir-194-P1_5p,Hsa-Mir-194-P2_5p,Hsa-Mir-30-P1a_5p,Hsa-Mir-30-P1b_5p,Hsa-Mir-30-P1d_5p,Hsa-Mir-30-P2a_5p,Hsa-Mir-30-P2b_5p,Hsa-Mir-30-P2d_5p,Hsa-Mir-134_5p	GFVZ_TRINITY_DN439_c0_g1_i3,GEGO_TRINITY_DN245_c0_g1_i4,GEGO_TRINITY_DN245_c0_g1_i6	0.001009761	254.6571428571
Hsa-Mir-1-P1_3p,Hsa-Mir-1-P2_3p,Hsa-Mir-1-P3_3p,Hsa-Mir-875_5p,Hsa-Mir-154-P24_3p,Hsa-Mir-142-P1-v1_5p	MGSG_TRINITY_DN34447_c0_g1_i3,GEGO_TRINITY_DN125_c0_g1_i2,MGSG_TRINITY_DN16569_c0_g1_i7	0.001009761	254.6571428571
Hsa-Mir-29-P1b-v1_3p,Hsa-Mir-29-P1d-v1_3p,Hsa-Mir-29-P2b_3p,Hsa-Mir-29-P2d_3p,Hsa-Mir-378_3p,Hsa-Mir-154-P20-v1_3p,Hsa-Mir-1-P1_3p,Hsa-Mir-1-P2_3p,Hsa-Mir-1-P3_3p	MGSG_TRINITY_DN34447_c0_g1_i3,MGSG_TRINITY_DN34447_c0_g1_i4,GEGO_TRINITY_DN125_c0_g1_i2	0.001009761	254.6571428571
Hsa-Mir-29-P1b-v1_3p,Hsa-Mir-29-P1d-v1_3p,Hsa-Mir-29-P2b_3p,Hsa-Mir-29-P2d_3p,Hsa-Mir-154-P9_3p,Hsa-Mir-1-P1_3p,Hsa-Mir-1-P2_3p,Hsa-Mir-1-P3_3p,Hsa-Mir-875_5p	MGSG_TRINITY_DN34447_c0_g1_i3,MGSG_TRINITY_DN34447_c0_g1_i4,GEGO_TRINITY_DN125_c0_g1_i2	0.001009761	254.6571428571
Hsa-Mir-154-P20-v1_3p,Hsa-Mir-154-P9_3p,Hsa-Mir-29-P1b-v1_3p,Hsa-Mir-29-P1d-v1_3p,Hsa-Mir-29-P2b_3p,Hsa-Mir-29-P2d_3p,Hsa-Mir-378_3p	MGSG_TRINITY_DN34447_c0_g1_i3,MGSG_TRINITY_DN34447_c0_g1_i4,GEGO_TRINITY_DN125_c0_g1_i2	0.001009761	254.6571428571
Hsa-Mir-154-P20-v1_3p,Hsa-Mir-1-P1_3p,Hsa-Mir-1-P2_3p,Hsa-Mir-1-P3_3p,Hsa-Mir-378_3p,Hsa-Mir-214-v1_3p,Hsa-Mir-3619_5p	MGSG_TRINITY_DN34447_c0_g1_i3,MGSG_TRINITY_DN34447_c0_g1_i4,GEGO_TRINITY_DN125_c0_g1_i2	0.001009761	254.6571428571
Hsa-Mir-154-P24_3p,Hsa-Mir-142-P1-v1_5p,Hsa-Mir-154-P20-v1_3p,Hsa-Mir-154-P9_3p	MGSG_TRINITY_DN34447_c0_g1_i3,GEGO_TRINITY_DN125_c0_g1_i2,MGSG_TRINITY_DN16569_c0_g1_i7	0.001009761	254.6571428571
Hsa-Mir-337-as_5p,Hsa-Mir-154-P24_3p,Hsa-Mir-1-P1_3p,Hsa-Mir-1-P2_3p,Hsa-Mir-1-P3_3p,Hsa-Mir-875_5p	MGSG_TRINITY_DN34447_c0_g1_i3,GEGO_TRINITY_DN125_c0_g1_i2,MGSG_TRINITY_DN16569_c0_g1_i7	0.001009761	254.6571428571
Hsa-Mir-1-P1_3p,Hsa-Mir-1-P2_3p,Hsa-Mir-1-P3_3p,Hsa-Mir-142-P1-v1_5p,Hsa-Mir-154-P20-v1_3p,Hsa-Mir-154-P9_3p	MGSG_TRINITY_DN34447_c0_g1_i3,GEGO_TRINITY_DN125_c0_g1_i2,MGSG_TRINITY_DN16569_c0_g1_i7	0.001009761	254.6571428571
Hsa-Mir-154-P9_3p,Hsa-Mir-142-P1-v1_5p,Hsa-Mir-154-P20-v1_3p,Hsa-Mir-1-P1_3p,Hsa-Mir-1-P2_3p,Hsa-Mir-1-P3_3p	MGSG_TRINITY_DN34447_c0_g1_i3,GEGO_TRINITY_DN125_c0_g1_i2,MGSG_TRINITY_DN16569_c0_g1_i7	0.001009761	254.6571428571
Hsa-Mir-378_3p,Hsa-Mir-214-v1_3p,Hsa-Mir-3619_5p,Hsa-Mir-154-P20-v1_3p,Hsa-Mir-1-P1_3p,Hsa-Mir-1-P2_3p,Hsa-Mir-1-P3_3p	MGSG_TRINITY_DN34447_c0_g1_i3,MGSG_TRINITY_DN34447_c0_g1_i4,GEGO_TRINITY_DN125_c0_g1_i2	0.001009761	254.6571428571
Hsa-Mir-1323_5p,Hsa-Mir-3924_3p,Hsa-Mir-506-P29_3p,Hsa-Mir-1277_5p	MGSG_TRINITY_DN4334_c0_g1_i3,GEGO_TRINITY_DN3735_c0_g1_i2,GEGO_TRINITY_DN3735_c0_g1_i1	0.001009761	247.5833333333
Hsa-Mir-506-P29_3p,Hsa-Mir-1277_5p,Hsa-Mir-1323_5p,Hsa-Mir-3924_3p	MGSG_TRINITY_DN4334_c0_g1_i3,GEGO_TRINITY_DN3735_c0_g1_i2,GEGO_TRINITY_DN3735_c0_g1_i1	0.001009761	247.5833333333
Hsa-Mir-1323_5p,Hsa-Mir-154-P20-v2_3p,Hsa-Mir-320-P1_3p,Hsa-Mir-320-P2a_3p,Hsa-Mir-320-P2b_3p,Hsa-Mir-320-P3_3p,Hsa-Mir-320-P4_3p,Hsa-Novel-3_5p,Hsa-Mir-154-P8_5p	MGSG_TRINITY_DN4334_c0_g1_i3,GEGO_TRINITY_DN3735_c0_g1_i2,GEGO_TRINITY_DN3735_c0_g1_i1	0.001009761	247.5833333333
Hsa-Mir-1323_5p,Hsa-Mir-448_3p,Hsa-Mir-154-P8_5p,Hsa-Mir-154-P20-v2_3p	MGSG_TRINITY_DN4334_c0_g1_i3,GEGO_TRINITY_DN3735_c0_g1_i2,GEGO_TRINITY_DN3735_c0_g1_i1	0.001009761	247.5833333333
Hsa-Mir-154-P24_3p,Hsa-Mir-154-P9_3p,Hsa-Mir-154-P20-v1_3p,Hsa-Mir-875_5p	MGSG_TRINITY_DN34447_c0_g1_i3,GEGO_TRINITY_DN125_c0_g1_i2,MGSG_TRINITY_DN16569_c0_g1_i7	0.001009761	247.5833333333
Hsa-Mir-506-P29_3p,Hsa-Mir-1277_5p,Hsa-Mir-10-P1b-v2_5p,Hsa-Mir-10-P1c-v2_5p,Hsa-Mir-1323_5p	MGSG_TRINITY_DN4334_c0_g1_i3,GEGO_TRINITY_DN3735_c0_g1_i2,GEGO_TRINITY_DN3735_c0_g1_i1	0.001009761	247.5833333333
Hsa-Mir-154-P19_3p,Hsa-Mir-28-P1_3p,Hsa-Mir-223_3p,Hsa-Mir-338-P2-as_5p	MGSG_TRINITY_DN2368_c0_g1_i1,GFVZ_TRINITY_DN15139_c3_g1_i2,MGSG_TRINITY_DN2368_c0_g1_i4	0.001009761	247.5833333333
Hsa-Mir-218-P2_5p,Hsa-Mir-218-P4_5p,Hsa-Mir-430-P35a_3p,Hsa-Mir-430-P35b_3p,Hsa-Mir-430-P35c_3p,Hsa-Mir-23-P2_3p,Hsa-Mir-23-P3_3p,Hsa-Mir-34-P1_5p,Hsa-Mir-34-P2a_5p,Hsa-Mir-34-P2b_5p,Hsa-Mir-34-P3a-v1_5p,Hsa-Mir-34-P3b_5p,Hsa-Mir-34-P3c_5p	GFVZ_TRINITY_DN5986_c2_g1_i1,MGSG_TRINITY_DN4902_c0_g1_i5,MGSG_TRINITY_DN4902_c0_g1_i1	0.001009761	247.5833333333
Hsa-Mir-23-P2_3p,Hsa-Mir-23-P3_3p,Hsa-Mir-34-P1_5p,Hsa-Mir-34-P2a_5p,Hsa-Mir-34-P2b_5p,Hsa-Mir-34-P3a-v1_5p,Hsa-Mir-34-P3b_5p,Hsa-Mir-34-P3c_5p,Hsa-Mir-218-P2_5p,Hsa-Mir-218-P4_5p,Hsa-Mir-430-P35a_3p,Hsa-Mir-430-P35b_3p,Hsa-Mir-430-P35c_3p	GFVZ_TRINITY_DN5986_c2_g1_i1,MGSG_TRINITY_DN4902_c0_g1_i5,MGSG_TRINITY_DN4902_c0_g1_i1	0.001009761	247.5833333333
Hsa-Mir-130-P1c_3p,Hsa-Mir-130-P2a_3p,Hsa-Mir-130-P2b_3p,Hsa-Mir-130-P3b_3p,Hsa-Mir-130-P4a_3p,Hsa-Mir-1276_5p,Hsa-Mir-204-P1_5p,Hsa-Mir-204-P2_5p,Hsa-Mir-153-P1_3p,Hsa-Mir-153-P2_3p	GFVZ_TRINITY_DN2724_c0_g2_i2,GFVZ_TRINITY_DN2724_c0_g2_i1,GFVZ_TRINITY_DN17116_c1_g1_i4	0.001009761	247.5833333333
Hsa-Mir-320-P1_3p,Hsa-Mir-320-P2a_3p,Hsa-Mir-320-P2b_3p,Hsa-Mir-320-P3_3p,Hsa-Mir-320-P4_3p,Hsa-Novel-3_5p,Hsa-Mir-154-P8_5p,Hsa-Mir-10-P1b-v2_5p,Hsa-Mir-10-P1c-v2_5p,Hsa-Mir-154-P20-v2_3p	MGSG_TRINITY_DN4334_c0_g1_i3,GEGO_TRINITY_DN3735_c0_g1_i2,GEGO_TRINITY_DN3735_c0_g1_i1	0.001009761	247.5833333333
Hsa-Mir-204-P1_5p,Hsa-Mir-204-P2_5p,Hsa-Mir-153-P1_3p,Hsa-Mir-153-P2_3p,Hsa-Mir-130-P1c_3p,Hsa-Mir-130-P2a_3p,Hsa-Mir-130-P2b_3p,Hsa-Mir-130-P3b_3p,Hsa-Mir-130-P4a_3p,Hsa-Mir-1276_5p	GFVZ_TRINITY_DN2724_c0_g2_i2,GFVZ_TRINITY_DN2724_c0_g2_i1,GFVZ_TRINITY_DN17116_c1_g1_i4	0.001009761	247.5833333333
Hsa-Mir-154-P24_3p,Hsa-Mir-154-P9_3p,Hsa-Mir-506-P2_3p,Hsa-Mir-875_5p	MGSG_TRINITY_DN34447_c0_g1_i3,GEGO_TRINITY_DN125_c0_g1_i2,MGSG_TRINITY_DN16569_c0_g1_i7	0.001009761	247.5833333333
Hsa-Mir-506-P2_3p,Hsa-Mir-875_5p,Hsa-Mir-154-P24_3p,Hsa-Mir-154-P9_3p	MGSG_TRINITY_DN34447_c0_g1_i3,GEGO_TRINITY_DN125_c0_g1_i2,MGSG_TRINITY_DN16569_c0_g1_i7	0.001009761	247.5833333333
Hsa-Mir-137-P1-v1_3p,Hsa-Mir-30-P1a_5p,Hsa-Mir-30-P1b_5p,Hsa-Mir-30-P1d_5p,Hsa-Mir-30-P2a_5p,Hsa-Mir-30-P2b_5p,Hsa-Mir-30-P2d_5p,Hsa-Mir-146-P1_5p,Hsa-Mir-146-P4_5p,Hsa-Mir-204-P1_5p,Hsa-Mir-204-P2_5p	GEGO_TRINITY_DN245_c0_g1_i4,GEGO_TRINITY_DN245_c0_g1_i6,GEGO_TRINITY_DN9375_c0_g1_i1	0.001009761	247.5833333333
Hsa-Mir-146-P1_5p,Hsa-Mir-146-P4_5p,Hsa-Mir-204-P1_5p,Hsa-Mir-204-P2_5p,Hsa-Mir-137-P1-v1_3p,Hsa-Mir-30-P1a_5p,Hsa-Mir-30-P1b_5p,Hsa-Mir-30-P1d_5p,Hsa-Mir-30-P2a_5p,Hsa-Mir-30-P2b_5p,Hsa-Mir-30-P2d_5p	GEGO_TRINITY_DN245_c0_g1_i4,GEGO_TRINITY_DN245_c0_g1_i6,GEGO_TRINITY_DN9375_c0_g1_i1	0.001009761	247.5833333333
Hsa-Mir-154-P20-v1_3p,Hsa-Mir-875_5p,Hsa-Mir-154-P24_3p,Hsa-Mir-154-P9_3p	MGSG_TRINITY_DN34447_c0_g1_i3,GEGO_TRINITY_DN125_c0_g1_i2,MGSG_TRINITY_DN16569_c0_g1_i7	0.001009761	247.5833333333
Hsa-Mir-10-P1b-v2_5p,Hsa-Mir-10-P1c-v2_5p,Hsa-Mir-1323_5p,Hsa-Mir-506-P29_3p,Hsa-Mir-1277_5p	MGSG_TRINITY_DN4334_c0_g1_i3,GEGO_TRINITY_DN3735_c0_g1_i2,GEGO_TRINITY_DN3735_c0_g1_i1	0.001009761	247.5833333333
Hsa-Mir-218-P2_5p,Hsa-Mir-218-P4_5p,Hsa-Mir-199-P1-v2_3p,Hsa-Mir-199-P2-v2_3p,Hsa-Mir-199-P3-v2_3p,Hsa-Mir-335_3p,Hsa-Mir-1301_3p	GEGO_TRINITY_DN1233_c0_g1_i2,GEGO_TRINITY_DN11241_c1_g1_i2,GEGO_TRINITY_DN5673_c0_g1_i6	0.001009761	247.5833333333
Hsa-Mir-335_3p,Hsa-Mir-1301_3p,Hsa-Mir-218-P2_5p,Hsa-Mir-218-P4_5p,Hsa-Mir-199-P1-v2_3p,Hsa-Mir-199-P2-v2_3p,Hsa-Mir-199-P3-v2_3p	GEGO_TRINITY_DN1233_c0_g1_i2,GEGO_TRINITY_DN11241_c1_g1_i2,GEGO_TRINITY_DN5673_c0_g1_i6	0.001009761	247.5833333333
Hsa-Mir-10-P1b-v2_5p,Hsa-Mir-10-P1c-v2_5p,Hsa-Mir-154-P20-v2_3p,Hsa-Mir-1323_5p,Hsa-Mir-448_3p	MGSG_TRINITY_DN4334_c0_g1_i3,GEGO_TRINITY_DN3735_c0_g1_i2,GEGO_TRINITY_DN3735_c0_g1_i1	0.001009761	247.5833333333
Hsa-Mir-1323_5p,Hsa-Mir-448_3p,Hsa-Mir-10-P1b-v2_5p,Hsa-Mir-10-P1c-v2_5p,Hsa-Mir-154-P20-v2_3p	MGSG_TRINITY_DN4334_c0_g1_i3,GEGO_TRINITY_DN3735_c0_g1_i2,GEGO_TRINITY_DN3735_c0_g1_i1	0.001009761	247.5833333333
Hsa-Mir-10-P1b-v2_5p,Hsa-Mir-10-P1c-v2_5p,Hsa-Mir-154-P20-v2_3p,Hsa-Mir-320-P1_3p,Hsa-Mir-320-P2a_3p,Hsa-Mir-320-P2b_3p,Hsa-Mir-320-P3_3p,Hsa-Mir-320-P4_3p,Hsa-Novel-3_5p,Hsa-Mir-154-P8_5p	MGSG_TRINITY_DN4334_c0_g1_i3,GEGO_TRINITY_DN3735_c0_g1_i2,GEGO_TRINITY_DN3735_c0_g1_i1	0.001009761	247.5833333333
Hsa-Mir-154-P8_5p,Hsa-Mir-154-P20-v2_3p,Hsa-Mir-1323_5p,Hsa-Mir-448_3p	MGSG_TRINITY_DN4334_c0_g1_i3,GEGO_TRINITY_DN3735_c0_g1_i2,GEGO_TRINITY_DN3735_c0_g1_i1	0.001009761	247.5833333333
Hsa-Mir-506-P6b_5p,Hsa-Mir-28-P1_3p,Hsa-Mir-223_3p,Hsa-Mir-338-P2-as_5p	MGSG_TRINITY_DN2368_c0_g1_i1,GFVZ_TRINITY_DN15139_c3_g1_i2,MGSG_TRINITY_DN2368_c0_g1_i4	0.001009761	247.5833333333
Hsa-Mir-223_3p,Hsa-Mir-338-P2-as_5p,Hsa-Mir-154-P19_3p,Hsa-Mir-28-P1_3p	MGSG_TRINITY_DN2368_c0_g1_i1,GFVZ_TRINITY_DN15139_c3_g1_i2,MGSG_TRINITY_DN2368_c0_g1_i4	0.001009761	247.5833333333
Hsa-Mir-223_3p,Hsa-Mir-338-P2-as_5p,Hsa-Mir-506-P6b_5p,Hsa-Mir-28-P1_3p	MGSG_TRINITY_DN2368_c0_g1_i1,GFVZ_TRINITY_DN15139_c3_g1_i2,MGSG_TRINITY_DN2368_c0_g1_i4	0.001009761	247.5833333333
Hsa-Mir-154-P9_3p,Hsa-Mir-875_5p,Hsa-Mir-1-P1_3p,Hsa-Mir-1-P2_3p,Hsa-Mir-1-P3_3p,Hsa-Mir-30-P1a_5p,Hsa-Mir-30-P1b_5p,Hsa-Mir-30-P1d_5p,Hsa-Mir-30-P2a_5p,Hsa-Mir-30-P2b_5p,Hsa-Mir-30-P2d_5p	GEGO_TRINITY_DN125_c0_g1_i2,MGSG_TRINITY_DN16569_c0_g1_i7,GEGO_TRINITY_DN125_c0_g1_i21,GEGO_TRINITY_DN125_c0_g1_i9	0.001346348	247.5833333333
Hsa-Mir-154-P9_3p,Hsa-Mir-875_5p,Hsa-Mir-337-as_5p,Hsa-Mir-1-P1_3p,Hsa-Mir-1-P2_3p,Hsa-Mir-1-P3_3p	MGSG_TRINITY_DN34447_c0_g1_i3,GEGO_TRINITY_DN125_c0_g1_i2,MGSG_TRINITY_DN16569_c0_g1_i7	0.001009761	247.5833333333
Hsa-Mir-337-as_5p,Hsa-Mir-1-P1_3p,Hsa-Mir-1-P2_3p,Hsa-Mir-1-P3_3p,Hsa-Mir-154-P20-v1_3p,Hsa-Mir-875_5p	MGSG_TRINITY_DN34447_c0_g1_i3,GEGO_TRINITY_DN125_c0_g1_i2,MGSG_TRINITY_DN16569_c0_g1_i7	0.001009761	247.5833333333
Hsa-Mir-337-as_5p,Hsa-Mir-1-P1_3p,Hsa-Mir-1-P2_3p,Hsa-Mir-1-P3_3p,Hsa-Mir-154-P9_3p,Hsa-Mir-875_5p	MGSG_TRINITY_DN34447_c0_g1_i3,GEGO_TRINITY_DN125_c0_g1_i2,MGSG_TRINITY_DN16569_c0_g1_i7	0.001009761	247.5833333333
Hsa-Mir-337-as_5p,Hsa-Mir-1-P1_3p,Hsa-Mir-1-P2_3p,Hsa-Mir-1-P3_3p,Hsa-Mir-154-P24_3p,Hsa-Mir-154-P9_3p	MGSG_TRINITY_DN34447_c0_g1_i3,GEGO_TRINITY_DN125_c0_g1_i2,MGSG_TRINITY_DN16569_c0_g1_i7	0.001009761	247.5833333333
Hsa-Mir-1323_5p,Hsa-Mir-3924_3p,Hsa-Mir-10-P1b-v2_5p,Hsa-Mir-10-P1c-v2_5p,Hsa-Mir-320-P1_3p,Hsa-Mir-320-P2a_3p,Hsa-Mir-320-P2b_3p,Hsa-Mir-320-P3_3p,Hsa-Mir-320-P4_3p,Hsa-Novel-3_5p	MGSG_TRINITY_DN4334_c0_g1_i3,GEGO_TRINITY_DN3735_c0_g1_i2,GEGO_TRINITY_DN3735_c0_g1_i1	0.001009761	247.5833333333
Hsa-Mir-320-P1_3p,Hsa-Mir-320-P2a_3p,Hsa-Mir-320-P2b_3p,Hsa-Mir-320-P3_3p,Hsa-Mir-320-P4_3p,Hsa-Novel-3_5p,Hsa-Mir-3924_3p,Hsa-Mir-10-P1b-v2_5p,Hsa-Mir-10-P1c-v2_5p,Hsa-Mir-1323_5p	MGSG_TRINITY_DN4334_c0_g1_i3,GEGO_TRINITY_DN3735_c0_g1_i2,GEGO_TRINITY_DN3735_c0_g1_i1	0.001009761	247.5833333333
Hsa-Mir-10-P1b-v2_5p,Hsa-Mir-10-P1c-v2_5p,Hsa-Mir-1323_5p,Hsa-Mir-320-P1_3p,Hsa-Mir-320-P2a_3p,Hsa-Mir-320-P2b_3p,Hsa-Mir-320-P3_3p,Hsa-Mir-320-P4_3p,Hsa-Novel-3_5p,Hsa-Mir-3924_3p	MGSG_TRINITY_DN4334_c0_g1_i3,GEGO_TRINITY_DN3735_c0_g1_i2,GEGO_TRINITY_DN3735_c0_g1_i1	0.001009761	247.5833333333
Hsa-Mir-10-P1b-v2_5p,Hsa-Mir-10-P1c-v2_5p,Hsa-Mir-320-P1_3p,Hsa-Mir-320-P2a_3p,Hsa-Mir-320-P2b_3p,Hsa-Mir-320-P3_3p,Hsa-Mir-320-P4_3p,Hsa-Novel-3_5p,Hsa-Mir-1323_5p,Hsa-Mir-3924_3p	MGSG_TRINITY_DN4334_c0_g1_i3,GEGO_TRINITY_DN3735_c0_g1_i2,GEGO_TRINITY_DN3735_c0_g1_i1	0.001009761	247.5833333333
Hsa-Mir-154-P20-v1_3p,Hsa-Mir-875_5p,Hsa-Mir-337-as_5p,Hsa-Mir-1-P1_3p,Hsa-Mir-1-P2_3p,Hsa-Mir-1-P3_3p	MGSG_TRINITY_DN34447_c0_g1_i3,GEGO_TRINITY_DN125_c0_g1_i2,MGSG_TRINITY_DN16569_c0_g1_i7	0.001009761	247.5833333333
Hsa-Mir-320-P1_3p,Hsa-Mir-320-P2a_3p,Hsa-Mir-320-P2b_3p,Hsa-Mir-320-P3_3p,Hsa-Mir-320-P4_3p,Hsa-Novel-3_5p,Hsa-Mir-448_3p,Hsa-Mir-1323_5p,Hsa-Mir-154-P20-v2_3p	MGSG_TRINITY_DN4334_c0_g1_i3,GEGO_TRINITY_DN3735_c0_g1_i2,GEGO_TRINITY_DN3735_c0_g1_i1	0.001009761	247.5833333333
Hsa-Mir-1323_5p,Hsa-Mir-154-P20-v2_3p,Hsa-Mir-320-P1_3p,Hsa-Mir-320-P2a_3p,Hsa-Mir-320-P2b_3p,Hsa-Mir-320-P3_3p,Hsa-Mir-320-P4_3p,Hsa-Novel-3_5p,Hsa-Mir-448_3p	MGSG_TRINITY_DN4334_c0_g1_i3,GEGO_TRINITY_DN3735_c0_g1_i2,GEGO_TRINITY_DN3735_c0_g1_i1	0.001009761	247.5833333333
Hsa-Mir-337-as_5p,Hsa-Mir-1-P1_3p,Hsa-Mir-1-P2_3p,Hsa-Mir-1-P3_3p,Hsa-Mir-506-P2_3p,Hsa-Mir-875_5p	MGSG_TRINITY_DN34447_c0_g1_i3,GEGO_TRINITY_DN125_c0_g1_i2,MGSG_TRINITY_DN16569_c0_g1_i7	0.001009761	247.5833333333
Hsa-Mir-506-P2_3p,Hsa-Mir-875_5p,Hsa-Mir-337-as_5p,Hsa-Mir-1-P1_3p,Hsa-Mir-1-P2_3p,Hsa-Mir-1-P3_3p	MGSG_TRINITY_DN34447_c0_g1_i3,GEGO_TRINITY_DN125_c0_g1_i2,MGSG_TRINITY_DN16569_c0_g1_i7	0.001009761	247.5833333333
Hsa-Mir-489-v2_3p,Hsa-Mir-590_3p,Hsa-Mir-122_5p,Hsa-Mir-17-P1a_5p,Hsa-Mir-17-P1c_5p,Hsa-Mir-17-P1d_5p,Hsa-Mir-17-P4a_5p,Hsa-Mir-17-P4c_5p,Hsa-Mir-17-P4d_5p,Hsa-Mir-430-P19_3p,Hsa-Mir-430-P27a_3p,Hsa-Mir-430-P27b_3p	MGSG_TRINITY_DN10030_c0_g1_i8,GEGO_TRINITY_DN2540_c0_g1_i5,MGSG_TRINITY_DN10030_c0_g1_i5	0.001009761	247.5833333333
Hsa-Mir-337-as_5p,Hsa-Mir-506-P2_3p,Hsa-Mir-154-P20-v1_3p,Hsa-Mir-875_5p	MGSG_TRINITY_DN34447_c0_g1_i3,GEGO_TRINITY_DN125_c0_g1_i2,MGSG_TRINITY_DN16569_c0_g1_i7	0.001009761	247.5833333333
Hsa-Mir-154-P20-v1_3p,Hsa-Mir-875_5p,Hsa-Mir-337-as_5p,Hsa-Mir-506-P2_3p	MGSG_TRINITY_DN34447_c0_g1_i3,GEGO_TRINITY_DN125_c0_g1_i2,MGSG_TRINITY_DN16569_c0_g1_i7	0.001009761	247.5833333333
Hsa-Mir-122_5p,Hsa-Mir-17-P1a_5p,Hsa-Mir-17-P1c_5p,Hsa-Mir-17-P1d_5p,Hsa-Mir-17-P4a_5p,Hsa-Mir-17-P4c_5p,Hsa-Mir-17-P4d_5p,Hsa-Mir-430-P19_3p,Hsa-Mir-430-P27a_3p,Hsa-Mir-430-P27b_3p,Hsa-Mir-489-v2_3p,Hsa-Mir-590_3p	MGSG_TRINITY_DN10030_c0_g1_i8,GEGO_TRINITY_DN2540_c0_g1_i5,MGSG_TRINITY_DN10030_c0_g1_i5	0.001009761	247.5833333333
Hsa-Mir-337-as_5p,Hsa-Mir-506-P2_3p,Hsa-Mir-154-P9_3p,Hsa-Mir-875_5p	MGSG_TRINITY_DN34447_c0_g1_i3,GEGO_TRINITY_DN125_c0_g1_i2,MGSG_TRINITY_DN16569_c0_g1_i7	0.001009761	247.5833333333
Hsa-Mir-1323_5p,Hsa-Mir-3924_3p,Hsa-Mir-1277_5p,Hsa-Mir-448_3p	MGSG_TRINITY_DN4334_c0_g1_i3,GEGO_TRINITY_DN3735_c0_g1_i2,GEGO_TRINITY_DN3735_c0_g1_i1	0.001009761	247.5833333333
Hsa-Mir-154-P24_3p,Hsa-Mir-154-P9_3p,Hsa-Mir-337-as_5p,Hsa-Mir-506-P2_3p	MGSG_TRINITY_DN34447_c0_g1_i3,GEGO_TRINITY_DN125_c0_g1_i2,MGSG_TRINITY_DN16569_c0_g1_i7	0.001009761	247.5833333333
Hsa-Mir-1277_5p,Hsa-Mir-448_3p,Hsa-Mir-1323_5p,Hsa-Mir-3924_3p	MGSG_TRINITY_DN4334_c0_g1_i3,GEGO_TRINITY_DN3735_c0_g1_i2,GEGO_TRINITY_DN3735_c0_g1_i1	0.001009761	247.5833333333
Hsa-Mir-10-P1b-v2_5p,Hsa-Mir-10-P1c-v2_5p,Hsa-Mir-1323_5p,Hsa-Mir-1277_5p,Hsa-Mir-448_3p	MGSG_TRINITY_DN4334_c0_g1_i3,GEGO_TRINITY_DN3735_c0_g1_i2,GEGO_TRINITY_DN3735_c0_g1_i1	0.001009761	247.5833333333
Hsa-Mir-1277_5p,Hsa-Mir-448_3p,Hsa-Mir-10-P1b-v2_5p,Hsa-Mir-10-P1c-v2_5p,Hsa-Mir-1323_5p	MGSG_TRINITY_DN4334_c0_g1_i3,GEGO_TRINITY_DN3735_c0_g1_i2,GEGO_TRINITY_DN3735_c0_g1_i1	0.001009761	247.5833333333
Hsa-Mir-154-P9_3p,Hsa-Mir-875_5p,Hsa-Mir-337-as_5p,Hsa-Mir-506-P2_3p	MGSG_TRINITY_DN34447_c0_g1_i3,GEGO_TRINITY_DN125_c0_g1_i2,MGSG_TRINITY_DN16569_c0_g1_i7	0.001009761	247.5833333333
Hsa-Mir-1277_5p,Hsa-Mir-448_3p,Hsa-Mir-320-P1_3p,Hsa-Mir-320-P2a_3p,Hsa-Mir-320-P2b_3p,Hsa-Mir-320-P3_3p,Hsa-Mir-320-P4_3p,Hsa-Novel-3_5p,Hsa-Mir-3924_3p	MGSG_TRINITY_DN4334_c0_g1_i3,GEGO_TRINITY_DN3735_c0_g1_i2,GEGO_TRINITY_DN3735_c0_g1_i1	0.001009761	247.5833333333
Hsa-Mir-320-P1_3p,Hsa-Mir-320-P2a_3p,Hsa-Mir-320-P2b_3p,Hsa-Mir-320-P3_3p,Hsa-Mir-320-P4_3p,Hsa-Novel-3_5p,Hsa-Mir-3924_3p,Hsa-Mir-1277_5p,Hsa-Mir-448_3p	MGSG_TRINITY_DN4334_c0_g1_i3,GEGO_TRINITY_DN3735_c0_g1_i2,GEGO_TRINITY_DN3735_c0_g1_i1	0.001009761	247.5833333333
Hsa-Mir-1323_5p,Hsa-Mir-448_3p,Hsa-Mir-320-P1_3p,Hsa-Mir-320-P2a_3p,Hsa-Mir-320-P2b_3p,Hsa-Mir-320-P3_3p,Hsa-Mir-320-P4_3p,Hsa-Novel-3_5p,Hsa-Mir-1277_5p	MGSG_TRINITY_DN4334_c0_g1_i3,GEGO_TRINITY_DN3735_c0_g1_i2,GEGO_TRINITY_DN3735_c0_g1_i1	0.001009761	247.5833333333
Hsa-Mir-320-P1_3p,Hsa-Mir-320-P2a_3p,Hsa-Mir-320-P2b_3p,Hsa-Mir-320-P3_3p,Hsa-Mir-320-P4_3p,Hsa-Novel-3_5p,Hsa-Mir-1277_5p,Hsa-Mir-1323_5p,Hsa-Mir-448_3p	MGSG_TRINITY_DN4334_c0_g1_i3,GEGO_TRINITY_DN3735_c0_g1_i2,GEGO_TRINITY_DN3735_c0_g1_i1	0.001009761	247.5833333333
Hsa-Mir-1-P1_3p,Hsa-Mir-1-P2_3p,Hsa-Mir-1-P3_3p,Hsa-Mir-30-P1a_5p,Hsa-Mir-30-P1b_5p,Hsa-Mir-30-P1d_5p,Hsa-Mir-30-P2a_5p,Hsa-Mir-30-P2b_5p,Hsa-Mir-30-P2d_5p,Hsa-Mir-154-P20-v1_3p,Hsa-Mir-875_5p	GEGO_TRINITY_DN125_c0_g1_i2,MGSG_TRINITY_DN16569_c0_g1_i7,GEGO_TRINITY_DN125_c0_g1_i21,GEGO_TRINITY_DN125_c0_g1_i9	0.001346348	247.5833333333
Hsa-Mir-154-P20-v1_3p,Hsa-Mir-875_5p,Hsa-Mir-1-P1_3p,Hsa-Mir-1-P2_3p,Hsa-Mir-1-P3_3p,Hsa-Mir-30-P1a_5p,Hsa-Mir-30-P1b_5p,Hsa-Mir-30-P1d_5p,Hsa-Mir-30-P2a_5p,Hsa-Mir-30-P2b_5p,Hsa-Mir-30-P2d_5p	GEGO_TRINITY_DN125_c0_g1_i2,MGSG_TRINITY_DN16569_c0_g1_i7,GEGO_TRINITY_DN125_c0_g1_i21,GEGO_TRINITY_DN125_c0_g1_i9	0.001346348	247.5833333333
Hsa-Mir-320-P1_3p,Hsa-Mir-320-P2a_3p,Hsa-Mir-320-P2b_3p,Hsa-Mir-320-P3_3p,Hsa-Mir-320-P4_3p,Hsa-Novel-3_5p,Hsa-Mir-154-P8_5p,Hsa-Mir-1323_5p,Hsa-Mir-154-P20-v2_3p	MGSG_TRINITY_DN4334_c0_g1_i3,GEGO_TRINITY_DN3735_c0_g1_i2,GEGO_TRINITY_DN3735_c0_g1_i1	0.001009761	247.5833333333
Hsa-Mir-1277_5p,Hsa-Mir-448_3p,Hsa-Mir-10-P1b-v2_5p,Hsa-Mir-10-P1c-v2_5p,Hsa-Mir-320-P1_3p,Hsa-Mir-320-P2a_3p,Hsa-Mir-320-P2b_3p,Hsa-Mir-320-P3_3p,Hsa-Mir-320-P4_3p,Hsa-Novel-3_5p	MGSG_TRINITY_DN4334_c0_g1_i3,GEGO_TRINITY_DN3735_c0_g1_i2,GEGO_TRINITY_DN3735_c0_g1_i1	0.001009761	247.5833333333
Hsa-Mir-10-P1b-v2_5p,Hsa-Mir-10-P1c-v2_5p,Hsa-Mir-320-P1_3p,Hsa-Mir-320-P2a_3p,Hsa-Mir-320-P2b_3p,Hsa-Mir-320-P3_3p,Hsa-Mir-320-P4_3p,Hsa-Novel-3_5p,Hsa-Mir-1277_5p,Hsa-Mir-448_3p	MGSG_TRINITY_DN4334_c0_g1_i3,GEGO_TRINITY_DN3735_c0_g1_i2,GEGO_TRINITY_DN3735_c0_g1_i1	0.001009761	247.5833333333
Hsa-Mir-1-P1_3p,Hsa-Mir-1-P2_3p,Hsa-Mir-1-P3_3p,Hsa-Mir-30-P1a_5p,Hsa-Mir-30-P1b_5p,Hsa-Mir-30-P1d_5p,Hsa-Mir-30-P2a_5p,Hsa-Mir-30-P2b_5p,Hsa-Mir-30-P2d_5p,Hsa-Mir-154-P9_3p,Hsa-Mir-875_5p	GEGO_TRINITY_DN125_c0_g1_i2,MGSG_TRINITY_DN16569_c0_g1_i7,GEGO_TRINITY_DN125_c0_g1_i21,GEGO_TRINITY_DN125_c0_g1_i9	0.001346348	247.5833333333
Hsa-Mir-154-P8_5p,Hsa-Mir-154-P20-v2_3p,Hsa-Mir-320-P1_3p,Hsa-Mir-320-P2a_3p,Hsa-Mir-320-P2b_3p,Hsa-Mir-320-P3_3p,Hsa-Mir-320-P4_3p,Hsa-Novel-3_5p,Hsa-Mir-448_3p	MGSG_TRINITY_DN4334_c0_g1_i3,GEGO_TRINITY_DN3735_c0_g1_i2,GEGO_TRINITY_DN3735_c0_g1_i1	0.001009761	247.5833333333
Hsa-Mir-154-P20-v2_3p,Hsa-Mir-448_3p,Hsa-Mir-320-P1_3p,Hsa-Mir-320-P2a_3p,Hsa-Mir-320-P2b_3p,Hsa-Mir-320-P3_3p,Hsa-Mir-320-P4_3p,Hsa-Novel-3_5p,Hsa-Mir-154-P8_5p	MGSG_TRINITY_DN4334_c0_g1_i3,GEGO_TRINITY_DN3735_c0_g1_i2,GEGO_TRINITY_DN3735_c0_g1_i1	0.001009761	247.5833333333
Hsa-Mir-320-P1_3p,Hsa-Mir-320-P2a_3p,Hsa-Mir-320-P2b_3p,Hsa-Mir-320-P3_3p,Hsa-Mir-320-P4_3p,Hsa-Novel-3_5p,Hsa-Mir-154-P8_5p,Hsa-Mir-154-P20-v2_3p,Hsa-Mir-448_3p	MGSG_TRINITY_DN4334_c0_g1_i3,GEGO_TRINITY_DN3735_c0_g1_i2,GEGO_TRINITY_DN3735_c0_g1_i1	0.001009761	247.5833333333
Hsa-Mir-10-P1b-v2_5p,Hsa-Mir-10-P1c-v2_5p,Hsa-Mir-154-P20-v2_3p,Hsa-Mir-320-P1_3p,Hsa-Mir-320-P2a_3p,Hsa-Mir-320-P2b_3p,Hsa-Mir-320-P3_3p,Hsa-Mir-320-P4_3p,Hsa-Novel-3_5p,Hsa-Mir-448_3p	MGSG_TRINITY_DN4334_c0_g1_i3,GEGO_TRINITY_DN3735_c0_g1_i2,GEGO_TRINITY_DN3735_c0_g1_i1	0.001009761	247.5833333333
Hsa-Mir-320-P1_3p,Hsa-Mir-320-P2a_3p,Hsa-Mir-320-P2b_3p,Hsa-Mir-320-P3_3p,Hsa-Mir-320-P4_3p,Hsa-Novel-3_5p,Hsa-Mir-448_3p,Hsa-Mir-154-P8_5p,Hsa-Mir-154-P20-v2_3p	MGSG_TRINITY_DN4334_c0_g1_i3,GEGO_TRINITY_DN3735_c0_g1_i2,GEGO_TRINITY_DN3735_c0_g1_i1	0.001009761	247.5833333333
Hsa-Mir-154-P24_3p,Hsa-Mir-154-P9_3p,Hsa-Mir-337-as_5p,Hsa-Mir-1-P1_3p,Hsa-Mir-1-P2_3p,Hsa-Mir-1-P3_3p	MGSG_TRINITY_DN34447_c0_g1_i3,GEGO_TRINITY_DN125_c0_g1_i2,MGSG_TRINITY_DN16569_c0_g1_i7	0.001009761	247.5833333333
Hsa-Mir-320-P1_3p,Hsa-Mir-320-P2a_3p,Hsa-Mir-320-P2b_3p,Hsa-Mir-320-P3_3p,Hsa-Mir-320-P4_3p,Hsa-Novel-3_5p,Hsa-Mir-448_3p,Hsa-Mir-10-P1b-v2_5p,Hsa-Mir-10-P1c-v2_5p,Hsa-Mir-154-P20-v2_3p	MGSG_TRINITY_DN4334_c0_g1_i3,GEGO_TRINITY_DN3735_c0_g1_i2,GEGO_TRINITY_DN3735_c0_g1_i1	0.001009761	247.5833333333
Hsa-Mir-506-P29_3p,Hsa-Mir-1277_5p,Hsa-Mir-320-P1_3p,Hsa-Mir-320-P2a_3p,Hsa-Mir-320-P2b_3p,Hsa-Mir-320-P3_3p,Hsa-Mir-320-P4_3p,Hsa-Novel-3_5p,Hsa-Mir-3924_3p	MGSG_TRINITY_DN4334_c0_g1_i3,GEGO_TRINITY_DN3735_c0_g1_i2,GEGO_TRINITY_DN3735_c0_g1_i1	0.001009761	247.5833333333
Hsa-Mir-337-as_5p,Hsa-Mir-506-P2_3p,Hsa-Mir-154-P24_3p,Hsa-Mir-154-P9_3p	MGSG_TRINITY_DN34447_c0_g1_i3,GEGO_TRINITY_DN125_c0_g1_i2,MGSG_TRINITY_DN16569_c0_g1_i7	0.001009761	247.5833333333
Hsa-Mir-506-P29_3p,Hsa-Mir-1277_5p,Hsa-Mir-10-P1b-v2_5p,Hsa-Mir-10-P1c-v2_5p,Hsa-Mir-320-P1_3p,Hsa-Mir-320-P2a_3p,Hsa-Mir-320-P2b_3p,Hsa-Mir-320-P3_3p,Hsa-Mir-320-P4_3p,Hsa-Novel-3_5p	MGSG_TRINITY_DN4334_c0_g1_i3,GEGO_TRINITY_DN3735_c0_g1_i2,GEGO_TRINITY_DN3735_c0_g1_i1	0.001009761	247.5833333333
Hsa-Mir-320-P1_3p,Hsa-Mir-320-P2a_3p,Hsa-Mir-320-P2b_3p,Hsa-Mir-320-P3_3p,Hsa-Mir-320-P4_3p,Hsa-Novel-3_5p,Hsa-Mir-3924_3p,Hsa-Mir-506-P29_3p,Hsa-Mir-1277_5p	MGSG_TRINITY_DN4334_c0_g1_i3,GEGO_TRINITY_DN3735_c0_g1_i2,GEGO_TRINITY_DN3735_c0_g1_i1	0.001009761	247.5833333333
Hsa-Mir-10-P1b-v2_5p,Hsa-Mir-10-P1c-v2_5p,Hsa-Mir-320-P1_3p,Hsa-Mir-320-P2a_3p,Hsa-Mir-320-P2b_3p,Hsa-Mir-320-P3_3p,Hsa-Mir-320-P4_3p,Hsa-Novel-3_5p,Hsa-Mir-506-P29_3p,Hsa-Mir-1277_5p	MGSG_TRINITY_DN4334_c0_g1_i3,GEGO_TRINITY_DN3735_c0_g1_i2,GEGO_TRINITY_DN3735_c0_g1_i1	0.001009761	247.5833333333
Hsa-Mir-203-v2_3p,Hsa-Mir-330-v1_3p,Hsa-Mir-155_5p,Hsa-Mir-203-v1_3p	GEGO_TRINITY_DN1580_c0_g1_i4,MGSG_TRINITY_DN6863_c0_g1_i13,MGSG_TRINITY_DN7717_c0_g2_i1	0.001009761	228.5384615385
Hsa-Mir-155_5p,Hsa-Mir-203-v1_3p,Hsa-Mir-203-v2_3p,Hsa-Mir-330-v1_3p	GEGO_TRINITY_DN1580_c0_g1_i4,MGSG_TRINITY_DN6863_c0_g1_i13,MGSG_TRINITY_DN7717_c0_g2_i1	0.001009761	228.5384615385
Hsa-Mir-23-P2_3p,Hsa-Mir-23-P3_3p,Hsa-Mir-430-P35a_3p,Hsa-Mir-430-P35b_3p,Hsa-Mir-430-P35c_3p,Hsa-Mir-181-P1a_5p,Hsa-Mir-181-P1b_5p,Hsa-Mir-181-P1c_5p,Hsa-Mir-181-P2a_5p,Hsa-Mir-181-P2b_5p,Hsa-Mir-181-P2c_5p,Hsa-Mir-34-P1_5p,Hsa-Mir-34-P2a_5p,Hsa-Mir-34-P2b_5p,Hsa-Mir-34-P3a-v1_5p,Hsa-Mir-34-P3b_5p,Hsa-Mir-34-P3c_5p	GFVZ_TRINITY_DN5986_c2_g1_i1,MGSG_TRINITY_DN4902_c0_g1_i5,MGSG_TRINITY_DN4902_c0_g1_i1	0.001009761	222.825
Hsa-Mir-154-P9_3p,Hsa-Mir-6715_3p,Hsa-Mir-1-P1_3p,Hsa-Mir-1-P2_3p,Hsa-Mir-1-P3_3p,Hsa-Mir-30-P1a_5p,Hsa-Mir-30-P1b_5p,Hsa-Mir-30-P1d_5p,Hsa-Mir-30-P2a_5p,Hsa-Mir-30-P2b_5p,Hsa-Mir-30-P2d_5p	GEGO_TRINITY_DN125_c0_g1_i2,GEGO_TRINITY_DN125_c0_g1_i21,GEGO_TRINITY_DN125_c0_g1_i9	0.001009761	222.825
Hsa-Mir-130-P1c_3p,Hsa-Mir-130-P2a_3p,Hsa-Mir-130-P2b_3p,Hsa-Mir-130-P3b_3p,Hsa-Mir-130-P4a_3p,Hsa-Mir-362-P1_5p,Hsa-Mir-4766_5p,Hsa-Mir-430-P16_3p,Hsa-Mir-430-P18_3p	MGSG_TRINITY_DN9557_c0_g1_i4,GFVZ_TRINITY_DN34490_c0_g1_i1,MGSG_TRINITY_DN5278_c0_g2_i1	0.001009761	222.825
Hsa-Mir-430-P1_3p,Hsa-Mir-430-P2_3p,Hsa-Mir-430-P3_3p,Hsa-Mir-430-P4_3p,Hsa-Mir-430-P6_3p,Hsa-Mir-430-P7_3p,Hsa-Mir-430-P21_3p,Hsa-Mir-430-P22_3p,Hsa-Mir-430-P23_3p,Hsa-Mir-430-P24_3p,Hsa-Mir-430-P25_3p,Hsa-Mir-430-P26_3p,Hsa-Mir-154-P6_3p,Hsa-Mir-154-P26_3p,Hsa-Mir-186_5p	GEGO_TRINITY_DN2469_c0_g1_i3,MGSG_TRINITY_DN14469_c0_g1_i6,MGSG_TRINITY_DN7704_c0_g1_i1	0.001009761	222.825
Hsa-Mir-218-P2_5p,Hsa-Mir-218-P4_5p,Hsa-Mir-430-P35a_3p,Hsa-Mir-430-P35b_3p,Hsa-Mir-430-P35c_3p,Hsa-Mir-181-P1a_5p,Hsa-Mir-181-P1b_5p,Hsa-Mir-181-P1c_5p,Hsa-Mir-181-P2a_5p,Hsa-Mir-181-P2b_5p,Hsa-Mir-181-P2c_5p,Hsa-Mir-34-P1_5p,Hsa-Mir-34-P2a_5p,Hsa-Mir-34-P2b_5p,Hsa-Mir-34-P3a-v1_5p,Hsa-Mir-34-P3b_5p,Hsa-Mir-34-P3c_5p	GFVZ_TRINITY_DN5986_c2_g1_i1,MGSG_TRINITY_DN4902_c0_g1_i5,MGSG_TRINITY_DN4902_c0_g1_i1	0.001009761	222.825
Hsa-Mir-4766_5p,Hsa-Mir-430-P16_3p,Hsa-Mir-430-P18_3p,Hsa-Mir-130-P1c_3p,Hsa-Mir-130-P2a_3p,Hsa-Mir-130-P2b_3p,Hsa-Mir-130-P3b_3p,Hsa-Mir-130-P4a_3p,Hsa-Mir-362-P1_5p	MGSG_TRINITY_DN9557_c0_g1_i4,GFVZ_TRINITY_DN34490_c0_g1_i1,MGSG_TRINITY_DN5278_c0_g2_i1	0.001009761	222.825
Hsa-Mir-181-P1a_5p,Hsa-Mir-181-P1b_5p,Hsa-Mir-181-P1c_5p,Hsa-Mir-181-P2a_5p,Hsa-Mir-181-P2b_5p,Hsa-Mir-181-P2c_5p,Hsa-Mir-34-P1_5p,Hsa-Mir-34-P2a_5p,Hsa-Mir-34-P2b_5p,Hsa-Mir-34-P3a-v1_5p,Hsa-Mir-34-P3b_5p,Hsa-Mir-34-P3c_5p,Hsa-Mir-23-P2_3p,Hsa-Mir-23-P3_3p,Hsa-Mir-430-P35a_3p,Hsa-Mir-430-P35b_3p,Hsa-Mir-430-P35c_3p	GFVZ_TRINITY_DN5986_c2_g1_i1,MGSG_TRINITY_DN4902_c0_g1_i5,MGSG_TRINITY_DN4902_c0_g1_i1	0.001009761	222.825
Hsa-Mir-154-P20-v1_3p,Hsa-Mir-6715_3p,Hsa-Mir-1-P1_3p,Hsa-Mir-1-P2_3p,Hsa-Mir-1-P3_3p,Hsa-Mir-30-P1a_5p,Hsa-Mir-30-P1b_5p,Hsa-Mir-30-P1d_5p,Hsa-Mir-30-P2a_5p,Hsa-Mir-30-P2b_5p,Hsa-Mir-30-P2d_5p	GEGO_TRINITY_DN125_c0_g1_i2,GEGO_TRINITY_DN125_c0_g1_i21,GEGO_TRINITY_DN125_c0_g1_i9	0.001009761	222.825
Hsa-Mir-506-P29_3p,Hsa-Mir-10-P1b-v2_5p,Hsa-Mir-10-P1c-v2_5p,Hsa-Mir-154-P8_5p,Hsa-Mir-1323_5p	MGSG_TRINITY_DN4334_c0_g1_i3,GEGO_TRINITY_DN3735_c0_g1_i2,GEGO_TRINITY_DN3735_c0_g1_i1	0.001009761	222.825
Hsa-Mir-29-P1b-v1_3p,Hsa-Mir-29-P1d-v1_3p,Hsa-Mir-29-P2b_3p,Hsa-Mir-29-P2d_3p,Hsa-Mir-378_3p,Hsa-Mir-1-P1_3p,Hsa-Mir-1-P2_3p,Hsa-Mir-1-P3_3p,Hsa-Mir-214-v1_3p,Hsa-Mir-3619_5p	MGSG_TRINITY_DN34447_c0_g1_i3,MGSG_TRINITY_DN34447_c0_g1_i4,GEGO_TRINITY_DN125_c0_g1_i2	0.001009761	222.825
Hsa-Mir-29-P1b-v1_3p,Hsa-Mir-29-P1d-v1_3p,Hsa-Mir-29-P2b_3p,Hsa-Mir-29-P2d_3p,Hsa-Mir-154-P9_3p,Hsa-Mir-1-P1_3p,Hsa-Mir-1-P2_3p,Hsa-Mir-1-P3_3p,Hsa-Mir-214-v1_3p,Hsa-Mir-3619_5p	MGSG_TRINITY_DN34447_c0_g1_i3,MGSG_TRINITY_DN34447_c0_g1_i4,GEGO_TRINITY_DN125_c0_g1_i2	0.001009761	222.825
Hsa-Mir-3924_3p,Hsa-Mir-1277_5p,Hsa-Mir-10-P1b-v2_5p,Hsa-Mir-10-P1c-v2_5p,Hsa-Mir-154-P8_5p	MGSG_TRINITY_DN4334_c0_g1_i3,GEGO_TRINITY_DN3735_c0_g1_i2,GEGO_TRINITY_DN3735_c0_g1_i1	0.001009761	222.825
Hsa-Mir-1323_5p,Hsa-Mir-1277_5p,Hsa-Mir-506-P29_3p,Hsa-Mir-154-P8_5p	MGSG_TRINITY_DN4334_c0_g1_i3,GEGO_TRINITY_DN3735_c0_g1_i2,GEGO_TRINITY_DN3735_c0_g1_i1	0.001009761	222.825
Hsa-Mir-154-P6_3p,Hsa-Mir-186_5p,Hsa-Mir-154-P26_3p,Hsa-Mir-430-P1_3p,Hsa-Mir-430-P2_3p,Hsa-Mir-430-P3_3p,Hsa-Mir-430-P4_3p,Hsa-Mir-430-P6_3p,Hsa-Mir-430-P7_3p,Hsa-Mir-430-P21_3p,Hsa-Mir-430-P22_3p,Hsa-Mir-430-P23_3p,Hsa-Mir-430-P24_3p,Hsa-Mir-430-P25_3p,Hsa-Mir-430-P26_3p	GEGO_TRINITY_DN2469_c0_g1_i3,MGSG_TRINITY_DN14469_c0_g1_i6,MGSG_TRINITY_DN7704_c0_g1_i1	0.001009761	222.825
Hsa-Mir-561_5p,Hsa-Mir-3140_3p,Hsa-Mir-541_5p,Hsa-Mir-430-P16_3p,Hsa-Mir-430-P18_3p	MGSG_TRINITY_DN9557_c0_g1_i4,GFVZ_TRINITY_DN34490_c0_g1_i1,GEGO_TRINITY_DN3168_c0_g1_i15	0.001009761	222.825
Hsa-Mir-154-P9_3p,Hsa-Mir-30-P1a_5p,Hsa-Mir-30-P1b_5p,Hsa-Mir-30-P1d_5p,Hsa-Mir-30-P2a_5p,Hsa-Mir-30-P2b_5p,Hsa-Mir-30-P2d_5p,Hsa-Mir-6715_3p,Hsa-Mir-1-P1_3p,Hsa-Mir-1-P2_3p,Hsa-Mir-1-P3_3p	GEGO_TRINITY_DN125_c0_g1_i2,GEGO_TRINITY_DN125_c0_g1_i21,GEGO_TRINITY_DN125_c0_g1_i9	0.001009761	222.825
Hsa-Mir-154-P8_5p,Hsa-Mir-1323_5p,Hsa-Mir-506-P29_3p,Hsa-Mir-10-P1b-v2_5p,Hsa-Mir-10-P1c-v2_5p	MGSG_TRINITY_DN4334_c0_g1_i3,GEGO_TRINITY_DN3735_c0_g1_i2,GEGO_TRINITY_DN3735_c0_g1_i1	0.001009761	222.825
Hsa-Mir-10-P1b-v2_5p,Hsa-Mir-10-P1c-v2_5p,Hsa-Mir-154-P8_5p,Hsa-Mir-3924_3p,Hsa-Mir-1277_5p	MGSG_TRINITY_DN4334_c0_g1_i3,GEGO_TRINITY_DN3735_c0_g1_i2,GEGO_TRINITY_DN3735_c0_g1_i1	0.001009761	222.825
Hsa-Mir-506-P29_3p,Hsa-Mir-154-P8_5p,Hsa-Mir-1323_5p,Hsa-Mir-1277_5p	MGSG_TRINITY_DN4334_c0_g1_i3,GEGO_TRINITY_DN3735_c0_g1_i2,GEGO_TRINITY_DN3735_c0_g1_i1	0.001009761	222.825
Hsa-Mir-1-P1_3p,Hsa-Mir-1-P2_3p,Hsa-Mir-1-P3_3p,Hsa-Mir-30-P1a_5p,Hsa-Mir-30-P1b_5p,Hsa-Mir-30-P1d_5p,Hsa-Mir-30-P2a_5p,Hsa-Mir-30-P2b_5p,Hsa-Mir-30-P2d_5p,Hsa-Mir-154-P20-v1_3p,Hsa-Mir-6715_3p	GEGO_TRINITY_DN125_c0_g1_i2,GEGO_TRINITY_DN125_c0_g1_i21,GEGO_TRINITY_DN125_c0_g1_i9	0.001009761	222.825
Hsa-Mir-3942_3p,Hsa-Mir-340_5p,Hsa-Mir-544_3p,Hsa-Mir-506-P13_5p	MGSG_TRINITY_DN5736_c0_g1_i2,MGSG_TRINITY_DN961_c0_g3_i5,GFVZ_TRINITY_DN3077_c0_g1_i12	0.001009761	222.825
Hsa-Mir-544_3p,Hsa-Mir-506-P13_5p,Hsa-Mir-3942_3p,Hsa-Mir-340_5p	MGSG_TRINITY_DN5736_c0_g1_i2,MGSG_TRINITY_DN961_c0_g3_i5,GFVZ_TRINITY_DN3077_c0_g1_i12	0.001009761	222.825
Hsa-Mir-1-P1_3p,Hsa-Mir-1-P2_3p,Hsa-Mir-1-P3_3p,Hsa-Mir-214-v1_3p,Hsa-Mir-3619_5p,Hsa-Mir-29-P1b-v1_3p,Hsa-Mir-29-P1d-v1_3p,Hsa-Mir-29-P2b_3p,Hsa-Mir-29-P2d_3p,Hsa-Mir-378_3p	MGSG_TRINITY_DN34447_c0_g1_i3,MGSG_TRINITY_DN34447_c0_g1_i4,GEGO_TRINITY_DN125_c0_g1_i2	0.001009761	222.825
Hsa-Mir-6715_3p,Hsa-Mir-1-P1_3p,Hsa-Mir-1-P2_3p,Hsa-Mir-1-P3_3p,Hsa-Mir-154-P9_3p,Hsa-Mir-30-P1a_5p,Hsa-Mir-30-P1b_5p,Hsa-Mir-30-P1d_5p,Hsa-Mir-30-P2a_5p,Hsa-Mir-30-P2b_5p,Hsa-Mir-30-P2d_5p	GEGO_TRINITY_DN125_c0_g1_i2,GEGO_TRINITY_DN125_c0_g1_i21,GEGO_TRINITY_DN125_c0_g1_i9	0.001009761	222.825
Hsa-Mir-1-P1_3p,Hsa-Mir-1-P2_3p,Hsa-Mir-1-P3_3p,Hsa-Mir-214-v1_3p,Hsa-Mir-3619_5p,Hsa-Mir-29-P1b-v1_3p,Hsa-Mir-29-P1d-v1_3p,Hsa-Mir-29-P2b_3p,Hsa-Mir-29-P2d_3p,Hsa-Mir-154-P9_3p	MGSG_TRINITY_DN34447_c0_g1_i3,MGSG_TRINITY_DN34447_c0_g1_i4,GEGO_TRINITY_DN125_c0_g1_i2	0.001009761	222.825
Hsa-Mir-1323_5p,Hsa-Mir-1277_5p,Hsa-Mir-10-P1b-v2_5p,Hsa-Mir-10-P1c-v2_5p,Hsa-Mir-3924_3p	MGSG_TRINITY_DN4334_c0_g1_i3,GEGO_TRINITY_DN3735_c0_g1_i2,GEGO_TRINITY_DN3735_c0_g1_i1	0.001009761	222.825
Hsa-Mir-154-P26_3p,Hsa-Mir-430-P1_3p,Hsa-Mir-430-P2_3p,Hsa-Mir-430-P3_3p,Hsa-Mir-430-P4_3p,Hsa-Mir-430-P6_3p,Hsa-Mir-430-P7_3p,Hsa-Mir-430-P21_3p,Hsa-Mir-430-P22_3p,Hsa-Mir-430-P23_3p,Hsa-Mir-430-P24_3p,Hsa-Mir-430-P25_3p,Hsa-Mir-430-P26_3p,Hsa-Mir-154-P6_3p,Hsa-Mir-186_5p	GEGO_TRINITY_DN2469_c0_g1_i3,MGSG_TRINITY_DN14469_c0_g1_i6,MGSG_TRINITY_DN7704_c0_g1_i1	0.001009761	222.825
Hsa-Mir-10-P1b-v2_5p,Hsa-Mir-10-P1c-v2_5p,Hsa-Mir-3924_3p,Hsa-Mir-1323_5p,Hsa-Mir-1277_5p	MGSG_TRINITY_DN4334_c0_g1_i3,GEGO_TRINITY_DN3735_c0_g1_i2,GEGO_TRINITY_DN3735_c0_g1_i1	0.001009761	222.825
Hsa-Mir-181-P1a_5p,Hsa-Mir-181-P1b_5p,Hsa-Mir-181-P1c_5p,Hsa-Mir-181-P2a_5p,Hsa-Mir-181-P2b_5p,Hsa-Mir-181-P2c_5p,Hsa-Mir-34-P1_5p,Hsa-Mir-34-P2a_5p,Hsa-Mir-34-P2b_5p,Hsa-Mir-34-P3a-v1_5p,Hsa-Mir-34-P3b_5p,Hsa-Mir-34-P3c_5p,Hsa-Mir-218-P2_5p,Hsa-Mir-218-P4_5p,Hsa-Mir-430-P35a_3p,Hsa-Mir-430-P35b_3p,Hsa-Mir-430-P35c_3p	GFVZ_TRINITY_DN5986_c2_g1_i1,MGSG_TRINITY_DN4902_c0_g1_i5,MGSG_TRINITY_DN4902_c0_g1_i1	0.001009761	222.825
Hsa-Mir-1-P1_3p,Hsa-Mir-1-P2_3p,Hsa-Mir-1-P3_3p,Hsa-Mir-30-P1a_5p,Hsa-Mir-30-P1b_5p,Hsa-Mir-30-P1d_5p,Hsa-Mir-30-P2a_5p,Hsa-Mir-30-P2b_5p,Hsa-Mir-30-P2d_5p,Hsa-Mir-154-P9_3p,Hsa-Mir-6715_3p	GEGO_TRINITY_DN125_c0_g1_i2,GEGO_TRINITY_DN125_c0_g1_i21,GEGO_TRINITY_DN125_c0_g1_i9	0.001009761	222.825
Hsa-Mir-506-P9_5p,Hsa-Mir-8-P2a_3p,Hsa-Mir-8-P2b_3p,Hsa-Mir-430-P1_3p,Hsa-Mir-430-P2_3p,Hsa-Mir-430-P3_3p,Hsa-Mir-430-P4_3p,Hsa-Mir-430-P6_3p,Hsa-Mir-430-P7_3p,Hsa-Mir-430-P21_3p,Hsa-Mir-430-P22_3p,Hsa-Mir-430-P23_3p,Hsa-Mir-430-P24_3p,Hsa-Mir-430-P25_3p,Hsa-Mir-430-P26_3p,Hsa-Mir-4731_5p	MGSG_TRINITY_DN6457_c0_g1_i6,MGSG_TRINITY_DN19057_c0_g1_i2,MGSG_TRINITY_DN19057_c0_g1_i3	0.001009761	222.825
Hsa-Mir-154-P26_3p,Hsa-Mir-186_5p,Hsa-Mir-430-P1_3p,Hsa-Mir-430-P2_3p,Hsa-Mir-430-P3_3p,Hsa-Mir-430-P4_3p,Hsa-Mir-430-P6_3p,Hsa-Mir-430-P7_3p,Hsa-Mir-430-P21_3p,Hsa-Mir-430-P22_3p,Hsa-Mir-430-P23_3p,Hsa-Mir-430-P24_3p,Hsa-Mir-430-P25_3p,Hsa-Mir-430-P26_3p,Hsa-Mir-154-P6_3p	GEGO_TRINITY_DN2469_c0_g1_i3,MGSG_TRINITY_DN14469_c0_g1_i6,MGSG_TRINITY_DN7704_c0_g1_i1	0.001009761	222.825
Hsa-Mir-430-P1_3p,Hsa-Mir-430-P2_3p,Hsa-Mir-430-P3_3p,Hsa-Mir-430-P4_3p,Hsa-Mir-430-P6_3p,Hsa-Mir-430-P7_3p,Hsa-Mir-430-P21_3p,Hsa-Mir-430-P22_3p,Hsa-Mir-430-P23_3p,Hsa-Mir-430-P24_3p,Hsa-Mir-430-P25_3p,Hsa-Mir-430-P26_3p,Hsa-Mir-4731_5p,Hsa-Mir-506-P9_5p,Hsa-Mir-8-P2a_3p,Hsa-Mir-8-P2b_3p	MGSG_TRINITY_DN6457_c0_g1_i6,MGSG_TRINITY_DN19057_c0_g1_i2,MGSG_TRINITY_DN19057_c0_g1_i3	0.001009761	222.825
Hsa-Mir-541_5p,Hsa-Mir-430-P16_3p,Hsa-Mir-430-P18_3p,Hsa-Mir-561_5p,Hsa-Mir-3140_3p	MGSG_TRINITY_DN9557_c0_g1_i4,GFVZ_TRINITY_DN34490_c0_g1_i1,GEGO_TRINITY_DN3168_c0_g1_i15	0.001009761	222.825
Hsa-Mir-2355_3p,Hsa-Mir-1287_5p,Hsa-Mir-154-P6_3p,Hsa-Mir-4731_3p	MGSG_TRINITY_DN19057_c0_g1_i2,MGSG_TRINITY_DN19057_c0_g1_i3,MGSG_TRINITY_DN4904_c0_g1_i4	0.001009761	222.825
Hsa-Mir-130-P1c_3p,Hsa-Mir-130-P2a_3p,Hsa-Mir-130-P2b_3p,Hsa-Mir-130-P3b_3p,Hsa-Mir-130-P4a_3p,Hsa-Mir-154-P3a-v1_3p,Hsa-Mir-592_5p,Hsa-Mir-430-P16_3p,Hsa-Mir-430-P18_3p	MGSG_TRINITY_DN4455_c0_g1_i2,MGSG_TRINITY_DN4374_c0_g1_i12,MGSG_TRINITY_DN4374_c0_g1_i10	0.001009761	222.825
Hsa-Mir-137-P1-v2_3p,Hsa-Mir-134_5p,Hsa-Mir-30-P1a_5p,Hsa-Mir-30-P1b_5p,Hsa-Mir-30-P1d_5p,Hsa-Mir-30-P2a_5p,Hsa-Mir-30-P2b_5p,Hsa-Mir-30-P2d_5p,Hsa-Mir-3136_5p	GFVZ_TRINITY_DN439_c0_g1_i3,GEGO_TRINITY_DN245_c0_g1_i4,GEGO_TRINITY_DN245_c0_g1_i6	0.001009761	222.825
Hsa-Mir-506-P29_3p,Hsa-Mir-3924_3p,Hsa-Mir-1323_5p,Hsa-Mir-1277_5p	MGSG_TRINITY_DN4334_c0_g1_i3,GEGO_TRINITY_DN3735_c0_g1_i2,GEGO_TRINITY_DN3735_c0_g1_i1	0.001009761	222.825
Hsa-Mir-1323_5p,Hsa-Mir-1277_5p,Hsa-Mir-3924_3p,Hsa-Mir-154-P20-v2_3p	MGSG_TRINITY_DN4334_c0_g1_i3,GEGO_TRINITY_DN3735_c0_g1_i2,GEGO_TRINITY_DN3735_c0_g1_i1	0.001009761	222.825
Hsa-Mir-10-P1b-v2_5p,Hsa-Mir-10-P1c-v2_5p,Hsa-Mir-448_3p,Hsa-Mir-1323_5p,Hsa-Mir-1277_5p	MGSG_TRINITY_DN4334_c0_g1_i3,GEGO_TRINITY_DN3735_c0_g1_i2,GEGO_TRINITY_DN3735_c0_g1_i1	0.001009761	222.825
Hsa-Mir-154-P8_5p,Hsa-Mir-1323_5p,Hsa-Mir-3924_3p,Hsa-Mir-448_3p	MGSG_TRINITY_DN4334_c0_g1_i3,GEGO_TRINITY_DN3735_c0_g1_i2,GEGO_TRINITY_DN3735_c0_g1_i1	0.001009761	222.825
Hsa-Mir-30-P1a_5p,Hsa-Mir-30-P1b_5p,Hsa-Mir-30-P1d_5p,Hsa-Mir-30-P2a_5p,Hsa-Mir-30-P2b_5p,Hsa-Mir-30-P2d_5p,Hsa-Mir-3136_5p,Hsa-Mir-137-P1-v2_3p,Hsa-Mir-134_5p	GFVZ_TRINITY_DN439_c0_g1_i3,GEGO_TRINITY_DN245_c0_g1_i4,GEGO_TRINITY_DN245_c0_g1_i6	0.001009761	222.825
Hsa-Mir-154-P19_3p,Hsa-Mir-143_3p,Hsa-Mir-592_5p,Hsa-Mir-4766_5p	MGSG_TRINITY_DN9557_c0_g1_i4,GFVZ_TRINITY_DN34490_c0_g1_i1,MGSG_TRINITY_DN1453_c1_g1_i2	0.001009761	222.825
Hsa-Mir-592_5p,Hsa-Mir-430-P16_3p,Hsa-Mir-430-P18_3p,Hsa-Mir-130-P1c_3p,Hsa-Mir-130-P2a_3p,Hsa-Mir-130-P2b_3p,Hsa-Mir-130-P3b_3p,Hsa-Mir-130-P4a_3p,Hsa-Mir-154-P3a-v1_3p	MGSG_TRINITY_DN4455_c0_g1_i2,MGSG_TRINITY_DN4374_c0_g1_i12,MGSG_TRINITY_DN4374_c0_g1_i10	0.001009761	222.825
Hsa-Mir-1323_5p,Hsa-Mir-1277_5p,Hsa-Mir-506-P29_3p,Hsa-Mir-154-P20-v2_3p	MGSG_TRINITY_DN4334_c0_g1_i3,GEGO_TRINITY_DN3735_c0_g1_i2,GEGO_TRINITY_DN3735_c0_g1_i1	0.001009761	222.825
Hsa-Mir-218-P2_5p,Hsa-Mir-218-P4_5p,Hsa-Mir-335_3p,Hsa-Mir-1301_3p,Hsa-Mir-199-P1-v2_3p,Hsa-Mir-199-P2-v2_3p,Hsa-Mir-199-P3-v2_3p	GEGO_TRINITY_DN1233_c0_g1_i2,GEGO_TRINITY_DN11241_c1_g1_i2,GEGO_TRINITY_DN5673_c0_g1_i6	0.001009761	222.825
Hsa-Mir-154-P24_3p,Hsa-Mir-1-P1_3p,Hsa-Mir-1-P2_3p,Hsa-Mir-1-P3_3p,Hsa-Mir-142-P1-v1_5p,Hsa-Mir-154-P9_3p	MGSG_TRINITY_DN34447_c0_g1_i3,GEGO_TRINITY_DN125_c0_g1_i2,MGSG_TRINITY_DN16569_c0_g1_i7	0.001009761	222.825
Hsa-Mir-154-P6_3p,Hsa-Mir-4731_3p,Hsa-Mir-2355_3p,Hsa-Mir-1287_5p	MGSG_TRINITY_DN19057_c0_g1_i2,MGSG_TRINITY_DN19057_c0_g1_i3,MGSG_TRINITY_DN4904_c0_g1_i4	0.001009761	222.825
Hsa-Mir-154-P24_3p,Hsa-Mir-1-P1_3p,Hsa-Mir-1-P2_3p,Hsa-Mir-1-P3_3p,Hsa-Mir-142-P1-v1_5p,Hsa-Mir-506-P2_3p	MGSG_TRINITY_DN34447_c0_g1_i3,GEGO_TRINITY_DN125_c0_g1_i2,MGSG_TRINITY_DN16569_c0_g1_i7	0.001009761	222.825
Hsa-Mir-154-P9_3p,Hsa-Mir-506-P2_3p,Hsa-Mir-154-P24_3p,Hsa-Mir-1-P1_3p,Hsa-Mir-1-P2_3p,Hsa-Mir-1-P3_3p	MGSG_TRINITY_DN34447_c0_g1_i3,GEGO_TRINITY_DN125_c0_g1_i2,MGSG_TRINITY_DN16569_c0_g1_i7	0.001009761	222.825
Hsa-Mir-30-P1a_5p,Hsa-Mir-30-P1b_5p,Hsa-Mir-30-P1d_5p,Hsa-Mir-30-P2a_5p,Hsa-Mir-30-P2b_5p,Hsa-Mir-30-P2d_5p,Hsa-Mir-3136_5p,Hsa-Mir-103-P1_3p,Hsa-Mir-103-P2_3p,Hsa-Mir-103-P4_3p,Hsa-Mir-194-P1_5p,Hsa-Mir-194-P2_5p	GFVZ_TRINITY_DN439_c0_g1_i3,GEGO_TRINITY_DN245_c0_g1_i4,GEGO_TRINITY_DN245_c0_g1_i6	0.001009761	222.825
Hsa-Mir-506-P29_3p,Hsa-Mir-448_3p,Hsa-Mir-1323_5p,Hsa-Mir-1277_5p	MGSG_TRINITY_DN4334_c0_g1_i3,GEGO_TRINITY_DN3735_c0_g1_i2,GEGO_TRINITY_DN3735_c0_g1_i1	0.001009761	222.825
Hsa-Mir-1323_5p,Hsa-Mir-1277_5p,Hsa-Mir-506-P29_3p,Hsa-Mir-3924_3p	MGSG_TRINITY_DN4334_c0_g1_i3,GEGO_TRINITY_DN3735_c0_g1_i2,GEGO_TRINITY_DN3735_c0_g1_i1	0.001009761	222.825
Hsa-Mir-3924_3p,Hsa-Mir-1277_5p,Hsa-Mir-506-P29_3p,Hsa-Mir-1323_5p	MGSG_TRINITY_DN4334_c0_g1_i3,GEGO_TRINITY_DN3735_c0_g1_i2,GEGO_TRINITY_DN3735_c0_g1_i1	0.001009761	222.825
Hsa-Mir-1323_5p,Hsa-Mir-1277_5p,Hsa-Mir-506-P29_3p,Hsa-Mir-448_3p	MGSG_TRINITY_DN4334_c0_g1_i3,GEGO_TRINITY_DN3735_c0_g1_i2,GEGO_TRINITY_DN3735_c0_g1_i1	0.001009761	222.825
Hsa-Mir-142-P1-v1_5p,Hsa-Mir-154-P9_3p,Hsa-Mir-154-P24_3p,Hsa-Mir-1-P1_3p,Hsa-Mir-1-P2_3p,Hsa-Mir-1-P3_3p	MGSG_TRINITY_DN34447_c0_g1_i3,GEGO_TRINITY_DN125_c0_g1_i2,MGSG_TRINITY_DN16569_c0_g1_i7	0.001009761	222.825
Hsa-Mir-3924_3p,Hsa-Mir-1277_5p,Hsa-Mir-506-P29_3p,Hsa-Mir-10-P1b-v2_5p,Hsa-Mir-10-P1c-v2_5p	MGSG_TRINITY_DN4334_c0_g1_i3,GEGO_TRINITY_DN3735_c0_g1_i2,GEGO_TRINITY_DN3735_c0_g1_i1	0.001009761	222.825
Hsa-Mir-1-P1_3p,Hsa-Mir-1-P2_3p,Hsa-Mir-1-P3_3p,Hsa-Mir-214-v1_3p,Hsa-Mir-3619_5p,Hsa-Mir-154-P20-v1_3p,Hsa-Mir-29-P1b-v1_3p,Hsa-Mir-29-P1d-v1_3p,Hsa-Mir-29-P2b_3p,Hsa-Mir-29-P2d_3p	MGSG_TRINITY_DN34447_c0_g1_i3,MGSG_TRINITY_DN34447_c0_g1_i4,GEGO_TRINITY_DN125_c0_g1_i2	0.001009761	222.825
Hsa-Mir-154-P8_5p,Hsa-Mir-448_3p,Hsa-Mir-3924_3p,Hsa-Mir-1277_5p	MGSG_TRINITY_DN4334_c0_g1_i3,GEGO_TRINITY_DN3735_c0_g1_i2,GEGO_TRINITY_DN3735_c0_g1_i1	0.001009761	222.825
Hsa-Mir-506-P29_3p,Hsa-Mir-1323_5p,Hsa-Mir-3924_3p,Hsa-Mir-1277_5p	MGSG_TRINITY_DN4334_c0_g1_i3,GEGO_TRINITY_DN3735_c0_g1_i2,GEGO_TRINITY_DN3735_c0_g1_i1	0.001009761	222.825
Hsa-Mir-3924_3p,Hsa-Mir-154-P20-v2_3p,Hsa-Mir-1323_5p,Hsa-Mir-1277_5p	MGSG_TRINITY_DN4334_c0_g1_i3,GEGO_TRINITY_DN3735_c0_g1_i2,GEGO_TRINITY_DN3735_c0_g1_i1	0.001009761	222.825
Hsa-Mir-1323_5p,Hsa-Mir-1277_5p,Hsa-Mir-10-P1b-v2_5p,Hsa-Mir-10-P1c-v2_5p,Hsa-Mir-448_3p	MGSG_TRINITY_DN4334_c0_g1_i3,GEGO_TRINITY_DN3735_c0_g1_i2,GEGO_TRINITY_DN3735_c0_g1_i1	0.001009761	222.825
Hsa-Mir-2355_3p,Hsa-Mir-1287_5p,Hsa-Mir-506-P1_5p,Hsa-Mir-8-P2a_3p,Hsa-Mir-8-P2b_3p	GEGO_TRINITY_DN379970_c0_g1_i1,MGSG_TRINITY_DN19057_c0_g1_i2,MGSG_TRINITY_DN19057_c0_g1_i3	0.001009761	222.825
Hsa-Mir-506-P1_5p,Hsa-Mir-8-P2a_3p,Hsa-Mir-8-P2b_3p,Hsa-Mir-2355_3p,Hsa-Mir-1287_5p	GEGO_TRINITY_DN379970_c0_g1_i1,MGSG_TRINITY_DN19057_c0_g1_i2,MGSG_TRINITY_DN19057_c0_g1_i3	0.001009761	222.825
Hsa-Mir-592_5p,Hsa-Mir-19-P1a_3p,Hsa-Mir-19-P2a_3p,Hsa-Mir-19-P2c_3p,Hsa-Mir-130-P1c_3p,Hsa-Mir-130-P2a_3p,Hsa-Mir-130-P2b_3p,Hsa-Mir-130-P3b_3p,Hsa-Mir-130-P4a_3p,Hsa-Mir-154-P3a-v1_3p	MGSG_TRINITY_DN4455_c0_g1_i2,MGSG_TRINITY_DN4374_c0_g1_i12,MGSG_TRINITY_DN4374_c0_g1_i10	0.001009761	222.825
Hsa-Mir-154-P20-v1_3p,Hsa-Mir-29-P1b-v1_3p,Hsa-Mir-29-P1d-v1_3p,Hsa-Mir-29-P2b_3p,Hsa-Mir-29-P2d_3p,Hsa-Mir-1-P1_3p,Hsa-Mir-1-P2_3p,Hsa-Mir-1-P3_3p,Hsa-Mir-214-v1_3p,Hsa-Mir-3619_5p	MGSG_TRINITY_DN34447_c0_g1_i3,MGSG_TRINITY_DN34447_c0_g1_i4,GEGO_TRINITY_DN125_c0_g1_i2	0.001009761	222.825
Hsa-Mir-1323_5p,Hsa-Mir-1277_5p,Hsa-Mir-320-P1_3p,Hsa-Mir-320-P2a_3p,Hsa-Mir-320-P2b_3p,Hsa-Mir-320-P3_3p,Hsa-Mir-320-P4_3p,Hsa-Novel-3_5p,Hsa-Mir-154-P20-v2_3p	MGSG_TRINITY_DN4334_c0_g1_i3,GEGO_TRINITY_DN3735_c0_g1_i2,GEGO_TRINITY_DN3735_c0_g1_i1	0.001009761	222.825
Hsa-Mir-320-P1_3p,Hsa-Mir-320-P2a_3p,Hsa-Mir-320-P2b_3p,Hsa-Mir-320-P3_3p,Hsa-Mir-320-P4_3p,Hsa-Novel-3_5p,Hsa-Mir-154-P20-v2_3p,Hsa-Mir-1323_5p,Hsa-Mir-1277_5p	MGSG_TRINITY_DN4334_c0_g1_i3,GEGO_TRINITY_DN3735_c0_g1_i2,GEGO_TRINITY_DN3735_c0_g1_i1	0.001009761	222.825
Hsa-Mir-1301_3p,Hsa-Mir-199-P1-v2_3p,Hsa-Mir-199-P2-v2_3p,Hsa-Mir-199-P3-v2_3p,Hsa-Mir-218-P2_5p,Hsa-Mir-218-P4_5p,Hsa-Mir-335_3p	GEGO_TRINITY_DN1233_c0_g1_i2,GEGO_TRINITY_DN11241_c1_g1_i2,GEGO_TRINITY_DN5673_c0_g1_i6	0.001009761	222.825
Hsa-Mir-3924_3p,Hsa-Mir-448_3p,Hsa-Mir-154-P8_5p,Hsa-Mir-1323_5p	MGSG_TRINITY_DN4334_c0_g1_i3,GEGO_TRINITY_DN3735_c0_g1_i2,GEGO_TRINITY_DN3735_c0_g1_i1	0.001009761	222.825
Hsa-Mir-142-P1-v1_5p,Hsa-Mir-1-P1_3p,Hsa-Mir-1-P2_3p,Hsa-Mir-1-P3_3p,Hsa-Mir-154-P24_3p,Hsa-Mir-506-P2_3p	MGSG_TRINITY_DN34447_c0_g1_i3,GEGO_TRINITY_DN125_c0_g1_i2,MGSG_TRINITY_DN16569_c0_g1_i7	0.001009761	222.825
Hsa-Mir-3924_3p,Hsa-Mir-1277_5p,Hsa-Mir-154-P8_5p,Hsa-Mir-448_3p	MGSG_TRINITY_DN4334_c0_g1_i3,GEGO_TRINITY_DN3735_c0_g1_i2,GEGO_TRINITY_DN3735_c0_g1_i1	0.001009761	222.825
Hsa-Mir-506-P29_3p,Hsa-Mir-10-P1b-v2_5p,Hsa-Mir-10-P1c-v2_5p,Hsa-Mir-3924_3p,Hsa-Mir-1277_5p	MGSG_TRINITY_DN4334_c0_g1_i3,GEGO_TRINITY_DN3735_c0_g1_i2,GEGO_TRINITY_DN3735_c0_g1_i1	0.001009761	222.825
Hsa-Mir-3611_3p,Hsa-Mir-605-v1_3p,Hsa-Mir-136-v2_5p,Hsa-Mir-506-P2_3p	MGSG_TRINITY_DN11979_c0_g1_i1,MGSG_TRINITY_DN2643_c0_g1_i6,GEGO_TRINITY_DN6784_c0_g1_i3	0.001009761	222.825
Hsa-Mir-142-P1-v1_5p,Hsa-Mir-506-P2_3p,Hsa-Mir-154-P24_3p,Hsa-Mir-1-P1_3p,Hsa-Mir-1-P2_3p,Hsa-Mir-1-P3_3p	MGSG_TRINITY_DN34447_c0_g1_i3,GEGO_TRINITY_DN125_c0_g1_i2,MGSG_TRINITY_DN16569_c0_g1_i7	0.001009761	222.825
Hsa-Mir-103-P1_3p,Hsa-Mir-103-P2_3p,Hsa-Mir-103-P4_3p,Hsa-Mir-194-P1_5p,Hsa-Mir-194-P2_5p,Hsa-Mir-30-P1a_5p,Hsa-Mir-30-P1b_5p,Hsa-Mir-30-P1d_5p,Hsa-Mir-30-P2a_5p,Hsa-Mir-30-P2b_5p,Hsa-Mir-30-P2d_5p,Hsa-Mir-3136_5p	GFVZ_TRINITY_DN439_c0_g1_i3,GEGO_TRINITY_DN245_c0_g1_i4,GEGO_TRINITY_DN245_c0_g1_i6	0.001009761	222.825
Hsa-Mir-136-v2_5p,Hsa-Mir-506-P2_3p,Hsa-Mir-3611_3p,Hsa-Mir-605-v1_3p	MGSG_TRINITY_DN11979_c0_g1_i1,MGSG_TRINITY_DN2643_c0_g1_i6,GEGO_TRINITY_DN6784_c0_g1_i3	0.001009761	222.825
Hsa-Mir-154-P24_3p,Hsa-Mir-506-P2_3p,Hsa-Mir-142-P1-v1_5p,Hsa-Mir-154-P9_3p	MGSG_TRINITY_DN34447_c0_g1_i3,GEGO_TRINITY_DN125_c0_g1_i2,MGSG_TRINITY_DN16569_c0_g1_i7	0.001009761	222.825
Hsa-Mir-592_5p,Hsa-Mir-4766_5p,Hsa-Mir-154-P19_3p,Hsa-Mir-143_3p	MGSG_TRINITY_DN9557_c0_g1_i4,GFVZ_TRINITY_DN34490_c0_g1_i1,MGSG_TRINITY_DN1453_c1_g1_i2	0.001009761	222.825
Hsa-Mir-142-P1-v1_5p,Hsa-Mir-154-P9_3p,Hsa-Mir-154-P24_3p,Hsa-Mir-506-P2_3p	MGSG_TRINITY_DN34447_c0_g1_i3,GEGO_TRINITY_DN125_c0_g1_i2,MGSG_TRINITY_DN16569_c0_g1_i7	0.001009761	222.825
Hsa-Mir-154-P24_3p,Hsa-Mir-1-P1_3p,Hsa-Mir-1-P2_3p,Hsa-Mir-1-P3_3p,Hsa-Mir-154-P9_3p,Hsa-Mir-506-P2_3p	MGSG_TRINITY_DN34447_c0_g1_i3,GEGO_TRINITY_DN125_c0_g1_i2,MGSG_TRINITY_DN16569_c0_g1_i7	0.001009761	222.825
Hsa-Mir-154-P24_3p,Hsa-Mir-506-P2_3p,Hsa-Mir-142-P1-v1_5p,Hsa-Mir-1-P1_3p,Hsa-Mir-1-P2_3p,Hsa-Mir-1-P3_3p	MGSG_TRINITY_DN34447_c0_g1_i3,GEGO_TRINITY_DN125_c0_g1_i2,MGSG_TRINITY_DN16569_c0_g1_i7	0.001009761	222.825
Hsa-Mir-506-P29_3p,Hsa-Mir-154-P20-v2_3p,Hsa-Mir-1323_5p,Hsa-Mir-1277_5p	MGSG_TRINITY_DN4334_c0_g1_i3,GEGO_TRINITY_DN3735_c0_g1_i2,GEGO_TRINITY_DN3735_c0_g1_i1	0.001009761	222.825
Hsa-Mir-130-P1c_3p,Hsa-Mir-130-P2a_3p,Hsa-Mir-130-P2b_3p,Hsa-Mir-130-P3b_3p,Hsa-Mir-130-P4a_3p,Hsa-Mir-154-P3a-v1_3p,Hsa-Mir-592_5p,Hsa-Mir-19-P1a_3p,Hsa-Mir-19-P2a_3p,Hsa-Mir-19-P2c_3p	MGSG_TRINITY_DN4455_c0_g1_i2,MGSG_TRINITY_DN4374_c0_g1_i12,MGSG_TRINITY_DN4374_c0_g1_i10	0.001009761	222.825
Hsa-Mir-154-P20-v1_3p,Hsa-Mir-30-P1a_5p,Hsa-Mir-30-P1b_5p,Hsa-Mir-30-P1d_5p,Hsa-Mir-30-P2a_5p,Hsa-Mir-30-P2b_5p,Hsa-Mir-30-P2d_5p,Hsa-Mir-154-P9_3p,Hsa-Mir-1-P1_3p,Hsa-Mir-1-P2_3p,Hsa-Mir-1-P3_3p	GEGO_TRINITY_DN125_c0_g1_i2,MGSG_TRINITY_DN16569_c0_g1_i7,GEGO_TRINITY_DN125_c0_g1_i21,GEGO_TRINITY_DN125_c0_g1_i9	0.001346348	216.0727272727
Hsa-Mir-154-P9_3p,Hsa-Mir-1-P1_3p,Hsa-Mir-1-P2_3p,Hsa-Mir-1-P3_3p,Hsa-Mir-154-P20-v1_3p,Hsa-Mir-30-P1a_5p,Hsa-Mir-30-P1b_5p,Hsa-Mir-30-P1d_5p,Hsa-Mir-30-P2a_5p,Hsa-Mir-30-P2b_5p,Hsa-Mir-30-P2d_5p	GEGO_TRINITY_DN125_c0_g1_i2,MGSG_TRINITY_DN16569_c0_g1_i7,GEGO_TRINITY_DN125_c0_g1_i21,GEGO_TRINITY_DN125_c0_g1_i9	0.001346348	216.0727272727
Hsa-Mir-10-P1b-v2_5p,Hsa-Mir-10-P1c-v2_5p,Hsa-Mir-1323_5p,Hsa-Mir-506-P29_3p,Hsa-Mir-320-P1_3p,Hsa-Mir-320-P2a_3p,Hsa-Mir-320-P2b_3p,Hsa-Mir-320-P3_3p,Hsa-Mir-320-P4_3p,Hsa-Novel-3_5p	MGSG_TRINITY_DN4334_c0_g1_i3,GEGO_TRINITY_DN3735_c0_g1_i2,GEGO_TRINITY_DN3735_c0_g1_i1	0.001009761	212.2142857143
Hsa-Mir-154-P8_5p,Hsa-Mir-154-P20-v2_3p,Hsa-Mir-320-P1_3p,Hsa-Mir-320-P2a_3p,Hsa-Mir-320-P2b_3p,Hsa-Mir-320-P3_3p,Hsa-Mir-320-P4_3p,Hsa-Novel-3_5p,Hsa-Mir-1323_5p	MGSG_TRINITY_DN4334_c0_g1_i3,GEGO_TRINITY_DN3735_c0_g1_i2,GEGO_TRINITY_DN3735_c0_g1_i1	0.001009761	212.2142857143
Hsa-Mir-154-P20-v2_3p,Hsa-Mir-448_3p,Hsa-Mir-320-P1_3p,Hsa-Mir-320-P2a_3p,Hsa-Mir-320-P2b_3p,Hsa-Mir-320-P3_3p,Hsa-Mir-320-P4_3p,Hsa-Novel-3_5p,Hsa-Mir-1323_5p	MGSG_TRINITY_DN4334_c0_g1_i3,GEGO_TRINITY_DN3735_c0_g1_i2,GEGO_TRINITY_DN3735_c0_g1_i1	0.001009761	212.2142857143
Hsa-Mir-1323_5p,Hsa-Mir-3924_3p,Hsa-Mir-506-P29_3p,Hsa-Mir-320-P1_3p,Hsa-Mir-320-P2a_3p,Hsa-Mir-320-P2b_3p,Hsa-Mir-320-P3_3p,Hsa-Mir-320-P4_3p,Hsa-Novel-3_5p	MGSG_TRINITY_DN4334_c0_g1_i3,GEGO_TRINITY_DN3735_c0_g1_i2,GEGO_TRINITY_DN3735_c0_g1_i1	0.001009761	212.2142857143
Hsa-Mir-337-as_5p,Hsa-Mir-506-P2_3p,Hsa-Mir-154-P20-v1_3p,Hsa-Mir-1-P1_3p,Hsa-Mir-1-P2_3p,Hsa-Mir-1-P3_3p	MGSG_TRINITY_DN34447_c0_g1_i3,GEGO_TRINITY_DN125_c0_g1_i2,MGSG_TRINITY_DN16569_c0_g1_i7	0.001009761	212.2142857143
Hsa-Mir-34-P3a-v2_5p,Hsa-Mir-376-P1_3p,Hsa-Mir-376-P2_3p,Hsa-Mir-376-P3_3p,Hsa-Mir-376-P5_3p,Hsa-Mir-105-P1_5p,Hsa-Mir-105-P2_5p,Hsa-Mir-579_3p	MGSG_TRINITY_DN4449_c0_g1_i1,MGSG_TRINITY_DN4449_c0_g1_i2,MGSG_TRINITY_DN212602_c0_g1_i1	0.001009761	212.2142857143
Hsa-Mir-1910_3p,Hsa-Mir-34-P1_5p,Hsa-Mir-34-P2a_5p,Hsa-Mir-34-P2b_5p,Hsa-Mir-34-P3a-v1_5p,Hsa-Mir-34-P3b_5p,Hsa-Mir-34-P3c_5p,Hsa-Mir-23-P2_3p,Hsa-Mir-23-P3_3p,Hsa-Mir-196-P1_5p,Hsa-Mir-196-P3_5p,Hsa-Mir-196-P4_5p	MGSG_TRINITY_DN4902_c0_g1_i5,MGSG_TRINITY_DN15333_c0_g1_i3,MGSG_TRINITY_DN4902_c0_g1_i1	0.001009761	212.2142857143
Hsa-Mir-320-P1_3p,Hsa-Mir-320-P2a_3p,Hsa-Mir-320-P2b_3p,Hsa-Mir-320-P3_3p,Hsa-Mir-320-P4_3p,Hsa-Novel-3_5p,Hsa-Mir-506-P9_5p,Hsa-Mir-489-v1_3p,Hsa-Mir-8-P2a_3p,Hsa-Mir-8-P2b_3p	MGSG_TRINITY_DN6457_c0_g1_i6,MGSG_TRINITY_DN19057_c0_g1_i2,MGSG_TRINITY_DN19057_c0_g1_i3	0.001009761	212.2142857143
Hsa-Mir-1277_5p,Hsa-Mir-448_3p,Hsa-Mir-506-P29_3p,Hsa-Mir-320-P1_3p,Hsa-Mir-320-P2a_3p,Hsa-Mir-320-P2b_3p,Hsa-Mir-320-P3_3p,Hsa-Mir-320-P4_3p,Hsa-Novel-3_5p	MGSG_TRINITY_DN4334_c0_g1_i3,GEGO_TRINITY_DN3735_c0_g1_i2,GEGO_TRINITY_DN3735_c0_g1_i1	0.001009761	212.2142857143
Hsa-Mir-154-P24_3p,Hsa-Mir-154-P9_3p,Hsa-Mir-154-P20-v1_3p,Hsa-Mir-1-P1_3p,Hsa-Mir-1-P2_3p,Hsa-Mir-1-P3_3p	MGSG_TRINITY_DN34447_c0_g1_i3,GEGO_TRINITY_DN125_c0_g1_i2,MGSG_TRINITY_DN16569_c0_g1_i7	0.001009761	212.2142857143
Hsa-Mir-154-P20-v1_3p,Hsa-Mir-875_5p,Hsa-Mir-29-P1b-v1_3p,Hsa-Mir-29-P1d-v1_3p,Hsa-Mir-29-P2b_3p,Hsa-Mir-29-P2d_3p,Hsa-Mir-1-P1_3p,Hsa-Mir-1-P2_3p,Hsa-Mir-1-P3_3p	MGSG_TRINITY_DN34447_c0_g1_i3,MGSG_TRINITY_DN34447_c0_g1_i4,GEGO_TRINITY_DN125_c0_g1_i2	0.001009761	212.2142857143
Hsa-Mir-1-P1_3p,Hsa-Mir-1-P2_3p,Hsa-Mir-1-P3_3p,Hsa-Mir-30-P1a_5p,Hsa-Mir-30-P1b_5p,Hsa-Mir-30-P1d_5p,Hsa-Mir-30-P2a_5p,Hsa-Mir-30-P2b_5p,Hsa-Mir-30-P2d_5p,Hsa-Mir-154-P20-v1_3p,Hsa-Mir-154-P9_3p	GEGO_TRINITY_DN125_c0_g1_i2,MGSG_TRINITY_DN16569_c0_g1_i7,GEGO_TRINITY_DN125_c0_g1_i21,GEGO_TRINITY_DN125_c0_g1_i9	0.001346348	212.2142857143
Hsa-Mir-154-P9_3p,Hsa-Mir-875_5p,Hsa-Mir-6715_3p,Hsa-Mir-30-P1a_5p,Hsa-Mir-30-P1b_5p,Hsa-Mir-30-P1d_5p,Hsa-Mir-30-P2a_5p,Hsa-Mir-30-P2b_5p,Hsa-Mir-30-P2d_5p	GEGO_TRINITY_DN125_c0_g1_i2,GEGO_TRINITY_DN125_c0_g1_i21,GEGO_TRINITY_DN125_c0_g1_i9	0.001009761	212.2142857143
Hsa-Mir-154-P9_3p,Hsa-Mir-875_5p,Hsa-Mir-29-P1b-v1_3p,Hsa-Mir-29-P1d-v1_3p,Hsa-Mir-29-P2b_3p,Hsa-Mir-29-P2d_3p,Hsa-Mir-1-P1_3p,Hsa-Mir-1-P2_3p,Hsa-Mir-1-P3_3p	MGSG_TRINITY_DN34447_c0_g1_i3,MGSG_TRINITY_DN34447_c0_g1_i4,GEGO_TRINITY_DN125_c0_g1_i2	0.001009761	212.2142857143
Hsa-Mir-337-as_5p,Hsa-Mir-506-P2_3p,Hsa-Mir-154-P20-v1_3p,Hsa-Mir-154-P9_3p	MGSG_TRINITY_DN34447_c0_g1_i3,GEGO_TRINITY_DN125_c0_g1_i2,MGSG_TRINITY_DN16569_c0_g1_i7	0.001009761	212.2142857143
Hsa-Mir-3059_5p,Hsa-Mir-96-P2_5p,Hsa-Mir-330-v2_3p,Hsa-Mir-338-P2-as_5p	GFVZ_TRINITY_DN44638_c0_g1_i4,GFVZ_TRINITY_DN13056_c0_g1_i1,MGSG_TRINITY_DN11617_c0_g1_i1	0.001009761	212.2142857143
Hsa-Mir-154-P20-v1_3p,Hsa-Mir-875_5p,Hsa-Mir-6715_3p,Hsa-Mir-30-P1a_5p,Hsa-Mir-30-P1b_5p,Hsa-Mir-30-P1d_5p,Hsa-Mir-30-P2a_5p,Hsa-Mir-30-P2b_5p,Hsa-Mir-30-P2d_5p	GEGO_TRINITY_DN125_c0_g1_i2,GEGO_TRINITY_DN125_c0_g1_i21,GEGO_TRINITY_DN125_c0_g1_i9	0.001009761	212.2142857143
Hsa-Mir-430-P16_3p,Hsa-Mir-430-P18_3p,Hsa-Mir-154-P8_3p,Hsa-Mir-17-P1a_5p,Hsa-Mir-17-P1c_5p,Hsa-Mir-17-P1d_5p,Hsa-Mir-17-P4a_5p,Hsa-Mir-17-P4c_5p,Hsa-Mir-17-P4d_5p,Hsa-Mir-430-P19_3p,Hsa-Mir-430-P27a_3p,Hsa-Mir-430-P27b_3p,Hsa-Mir-430-P47_5p	GEGO_TRINITY_DN10139_c0_g2_i1,GEGO_TRINITY_DN607_c0_g1_i3,MGSG_TRINITY_DN8765_c0_g3_i1	0.001009761	212.2142857143
Hsa-Mir-542-v1_3p,Hsa-Mir-488_3p,Hsa-Mir-154-P6_3p,Hsa-Mir-3942_3p	MGSG_TRINITY_DN5659_c0_g1_i1,MGSG_TRINITY_DN15333_c0_g1_i3,MGSG_TRINITY_DN5659_c0_g1_i9	0.001009761	212.2142857143
Hsa-Mir-137-P1-v1_3p,Hsa-Mir-30-P1a_5p,Hsa-Mir-30-P1b_5p,Hsa-Mir-30-P1d_5p,Hsa-Mir-30-P2a_5p,Hsa-Mir-30-P2b_5p,Hsa-Mir-30-P2d_5p,Hsa-Mir-146-P1_5p,Hsa-Mir-146-P4_5p,Hsa-Mir-8-P2a_3p,Hsa-Mir-8-P2b_3p	GEGO_TRINITY_DN245_c0_g1_i4,GEGO_TRINITY_DN245_c0_g1_i6,GEGO_TRINITY_DN9375_c0_g1_i1	0.001009761	212.2142857143
Hsa-Mir-337-as_5p,Hsa-Mir-1-P1_3p,Hsa-Mir-1-P2_3p,Hsa-Mir-1-P3_3p,Hsa-Mir-154-P20-v1_3p,Hsa-Mir-154-P9_3p	MGSG_TRINITY_DN34447_c0_g1_i3,GEGO_TRINITY_DN125_c0_g1_i2,MGSG_TRINITY_DN16569_c0_g1_i7	0.001009761	212.2142857143
Hsa-Mir-337-as_5p,Hsa-Mir-506-P2_3p,Hsa-Mir-1-P1_3p,Hsa-Mir-1-P2_3p,Hsa-Mir-1-P3_3p,Hsa-Mir-875_5p	MGSG_TRINITY_DN34447_c0_g1_i3,GEGO_TRINITY_DN125_c0_g1_i2,MGSG_TRINITY_DN16569_c0_g1_i7	0.001009761	212.2142857143
Hsa-Mir-2115_3p,Hsa-Mir-1323_5p,Hsa-Mir-105-P1_5p,Hsa-Mir-105-P2_5p,Hsa-Mir-335_3p	MGSG_TRINITY_DN1251_c0_g1_i3,MGSG_TRINITY_DN4449_c0_g1_i1,MGSG_TRINITY_DN4449_c0_g1_i2	0.001009761	212.2142857143
Hsa-Mir-154-P9_3p,Hsa-Mir-875_5p,Hsa-Mir-1-P1_3p,Hsa-Mir-1-P2_3p,Hsa-Mir-1-P3_3p,Hsa-Mir-506-P2_3p	MGSG_TRINITY_DN34447_c0_g1_i3,GEGO_TRINITY_DN125_c0_g1_i2,MGSG_TRINITY_DN16569_c0_g1_i7	0.001009761	212.2142857143
Hsa-Mir-10-P1b-v2_5p,Hsa-Mir-10-P1c-v2_5p,Hsa-Mir-154-P20-v2_3p,Hsa-Mir-320-P1_3p,Hsa-Mir-320-P2a_3p,Hsa-Mir-320-P2b_3p,Hsa-Mir-320-P3_3p,Hsa-Mir-320-P4_3p,Hsa-Novel-3_5p,Hsa-Mir-1323_5p	MGSG_TRINITY_DN4334_c0_g1_i3,GEGO_TRINITY_DN3735_c0_g1_i2,GEGO_TRINITY_DN3735_c0_g1_i1	0.001009761	212.2142857143
Hsa-Mir-154-P24_3p,Hsa-Mir-154-P9_3p,Hsa-Mir-1-P1_3p,Hsa-Mir-1-P2_3p,Hsa-Mir-1-P3_3p,Hsa-Mir-875_5p	MGSG_TRINITY_DN34447_c0_g1_i3,GEGO_TRINITY_DN125_c0_g1_i2,MGSG_TRINITY_DN16569_c0_g1_i7	0.001009761	212.2142857143
Hsa-Mir-506-P2_3p,Hsa-Mir-875_5p,Hsa-Mir-154-P20-v1_3p,Hsa-Mir-1-P1_3p,Hsa-Mir-1-P2_3p,Hsa-Mir-1-P3_3p	MGSG_TRINITY_DN34447_c0_g1_i3,GEGO_TRINITY_DN125_c0_g1_i2,MGSG_TRINITY_DN16569_c0_g1_i7	0.001009761	212.2142857143
Hsa-Mir-130-P1c_3p,Hsa-Mir-130-P2a_3p,Hsa-Mir-130-P2b_3p,Hsa-Mir-130-P3b_3p,Hsa-Mir-130-P4a_3p,Hsa-Mir-430-P15_5p,Hsa-Mir-378_3p,Hsa-Mir-148-P1_3p,Hsa-Mir-148-P3_3p,Hsa-Mir-148-P4_3p	MGSG_TRINITY_DN40581_c0_g1_i10,MGSG_TRINITY_DN3962_c0_g2_i1,GEGO_TRINITY_DN3307_c0_g1_i2,MGSG_TRINITY_DN9425_c0_g1_i1	0.001346348	212.2142857143
Hsa-Mir-103-P1_3p,Hsa-Mir-103-P2_3p,Hsa-Mir-103-P4_3p,Hsa-Mir-3136_5p,Hsa-Mir-30-P1a_5p,Hsa-Mir-30-P1b_5p,Hsa-Mir-30-P1d_5p,Hsa-Mir-30-P2a_5p,Hsa-Mir-30-P2b_5p,Hsa-Mir-30-P2d_5p,Hsa-Mir-134_5p	GFVZ_TRINITY_DN439_c0_g1_i3,GEGO_TRINITY_DN245_c0_g1_i4,GEGO_TRINITY_DN245_c0_g1_i6	0.001009761	212.2142857143
Hsa-Mir-873-v1_5p,Hsa-Mir-186_5p,Hsa-Mir-96-P2_5p,Hsa-Mir-338-P2-as_5p	GFVZ_TRINITY_DN44638_c0_g1_i4,MGSG_TRINITY_DN4365_c0_g1_i6,MGSG_TRINITY_DN11617_c0_g1_i1	0.001009761	212.2142857143
Hsa-Mir-154-P24_3p,Hsa-Mir-154-P9_3p,Hsa-Mir-1-P1_3p,Hsa-Mir-1-P2_3p,Hsa-Mir-1-P3_3p,Hsa-Mir-506-P2_3p	MGSG_TRINITY_DN34447_c0_g1_i3,GEGO_TRINITY_DN125_c0_g1_i2,MGSG_TRINITY_DN16569_c0_g1_i7	0.001009761	212.2142857143
Hsa-Mir-154-P20-v1_3p,Hsa-Mir-875_5p,Hsa-Mir-1-P1_3p,Hsa-Mir-1-P2_3p,Hsa-Mir-1-P3_3p,Hsa-Mir-506-P2_3p	MGSG_TRINITY_DN34447_c0_g1_i3,GEGO_TRINITY_DN125_c0_g1_i2,MGSG_TRINITY_DN16569_c0_g1_i7	0.001009761	212.2142857143
Hsa-Mir-124-P1-v1_3p,Hsa-Mir-124-P2-v1_3p,Hsa-Mir-124-P3-v1_3p,Hsa-Mir-605-v2_3p,Hsa-Mir-96-P3-v2_5p,Hsa-Mir-154-P2-v1_5p,Hsa-Mir-17-P1a_5p,Hsa-Mir-17-P1c_5p,Hsa-Mir-17-P1d_5p,Hsa-Mir-17-P4a_5p,Hsa-Mir-17-P4c_5p,Hsa-Mir-17-P4d_5p,Hsa-Mir-430-P19_3p,Hsa-Mir-430-P27a_3p,Hsa-Mir-430-P27b_3p	MGSG_TRINITY_DN10030_c0_g1_i5,MGSG_TRINITY_DN19973_c0_g1_i2,GFVZ_TRINITY_DN104704_c0_g1_i1	0.001009761	212.2142857143
Hsa-Mir-506-P2_3p,Hsa-Mir-875_5p,Hsa-Mir-154-P20-v1_3p,Hsa-Mir-154-P9_3p	MGSG_TRINITY_DN34447_c0_g1_i3,GEGO_TRINITY_DN125_c0_g1_i2,MGSG_TRINITY_DN16569_c0_g1_i7	0.001009761	212.2142857143
Hsa-Mir-506-P13_5p,Hsa-Mir-340_5p,Hsa-Mir-330-v1_3p,Hsa-Mir-544_3p	MGSG_TRINITY_DN5736_c0_g1_i2,MGSG_TRINITY_DN961_c0_g3_i5,GFVZ_TRINITY_DN3077_c0_g1_i12	0.001009761	212.2142857143
Hsa-Mir-204-P1_5p,Hsa-Mir-204-P2_5p,Hsa-Mir-137-P1-v1_3p,Hsa-Mir-146-P1_5p,Hsa-Mir-146-P4_5p,Hsa-Mir-8-P2a_3p,Hsa-Mir-8-P2b_3p	GEGO_TRINITY_DN245_c0_g1_i4,GEGO_TRINITY_DN245_c0_g1_i6,GEGO_TRINITY_DN9375_c0_g1_i1	0.001009761	212.2142857143
Hsa-Mir-154-P20-v1_3p,Hsa-Mir-1-P1_3p,Hsa-Mir-1-P2_3p,Hsa-Mir-1-P3_3p,Hsa-Mir-154-P24_3p,Hsa-Mir-154-P9_3p	MGSG_TRINITY_DN34447_c0_g1_i3,GEGO_TRINITY_DN125_c0_g1_i2,MGSG_TRINITY_DN16569_c0_g1_i7	0.001009761	212.2142857143
Hsa-Mir-154-P2-v1_5p,Hsa-Mir-17-P1a_5p,Hsa-Mir-17-P1c_5p,Hsa-Mir-17-P1d_5p,Hsa-Mir-17-P4a_5p,Hsa-Mir-17-P4c_5p,Hsa-Mir-17-P4d_5p,Hsa-Mir-430-P19_3p,Hsa-Mir-430-P27a_3p,Hsa-Mir-430-P27b_3p,Hsa-Mir-124-P1-v1_3p,Hsa-Mir-124-P2-v1_3p,Hsa-Mir-124-P3-v1_3p,Hsa-Mir-605-v2_3p,Hsa-Mir-96-P3-v2_5p	MGSG_TRINITY_DN10030_c0_g1_i5,MGSG_TRINITY_DN19973_c0_g1_i2,GFVZ_TRINITY_DN104704_c0_g1_i1	0.001009761	212.2142857143
Hsa-Mir-17-P1a_5p,Hsa-Mir-17-P1c_5p,Hsa-Mir-17-P1d_5p,Hsa-Mir-17-P4a_5p,Hsa-Mir-17-P4c_5p,Hsa-Mir-17-P4d_5p,Hsa-Mir-430-P19_3p,Hsa-Mir-430-P27a_3p,Hsa-Mir-430-P27b_3p,Hsa-Mir-430-P47_5p,Hsa-Mir-430-P16_3p,Hsa-Mir-430-P18_3p,Hsa-Mir-154-P8_3p	GEGO_TRINITY_DN10139_c0_g2_i1,GEGO_TRINITY_DN607_c0_g1_i3,MGSG_TRINITY_DN8765_c0_g3_i1	0.001009761	212.2142857143
Hsa-Mir-146-P1_5p,Hsa-Mir-146-P4_5p,Hsa-Mir-8-P2a_3p,Hsa-Mir-8-P2b_3p,Hsa-Mir-204-P1_5p,Hsa-Mir-204-P2_5p,Hsa-Mir-137-P1-v1_3p	GEGO_TRINITY_DN245_c0_g1_i4,GEGO_TRINITY_DN245_c0_g1_i6,GEGO_TRINITY_DN9375_c0_g1_i1	0.001009761	212.2142857143
Hsa-Mir-23-P2_3p,Hsa-Mir-23-P3_3p,Hsa-Mir-196-P1_5p,Hsa-Mir-196-P3_5p,Hsa-Mir-196-P4_5p,Hsa-Mir-1910_3p,Hsa-Mir-34-P1_5p,Hsa-Mir-34-P2a_5p,Hsa-Mir-34-P2b_5p,Hsa-Mir-34-P3a-v1_5p,Hsa-Mir-34-P3b_5p,Hsa-Mir-34-P3c_5p	MGSG_TRINITY_DN4902_c0_g1_i5,MGSG_TRINITY_DN15333_c0_g1_i3,MGSG_TRINITY_DN4902_c0_g1_i1	0.001009761	212.2142857143
Hsa-Mir-96-P2_5p,Hsa-Mir-338-P2-as_5p,Hsa-Mir-873-v1_5p,Hsa-Mir-186_5p	GFVZ_TRINITY_DN44638_c0_g1_i4,MGSG_TRINITY_DN4365_c0_g1_i6,MGSG_TRINITY_DN11617_c0_g1_i1	0.001009761	212.2142857143
Hsa-Mir-1-P1_3p,Hsa-Mir-1-P2_3p,Hsa-Mir-1-P3_3p,Hsa-Mir-506-P2_3p,Hsa-Mir-154-P24_3p,Hsa-Mir-154-P9_3p	MGSG_TRINITY_DN34447_c0_g1_i3,GEGO_TRINITY_DN125_c0_g1_i2,MGSG_TRINITY_DN16569_c0_g1_i7	0.001009761	212.2142857143
Hsa-Mir-154-P20-v1_3p,Hsa-Mir-154-P9_3p,Hsa-Mir-337-as_5p,Hsa-Mir-506-P2_3p	MGSG_TRINITY_DN34447_c0_g1_i3,GEGO_TRINITY_DN125_c0_g1_i2,MGSG_TRINITY_DN16569_c0_g1_i7	0.001009761	212.2142857143
Hsa-Mir-1-P1_3p,Hsa-Mir-1-P2_3p,Hsa-Mir-1-P3_3p,Hsa-Mir-875_5p,Hsa-Mir-337-as_5p,Hsa-Mir-506-P2_3p	MGSG_TRINITY_DN34447_c0_g1_i3,GEGO_TRINITY_DN125_c0_g1_i2,MGSG_TRINITY_DN16569_c0_g1_i7	0.001009761	212.2142857143
Hsa-Mir-30-P1a_5p,Hsa-Mir-30-P1b_5p,Hsa-Mir-30-P1d_5p,Hsa-Mir-30-P2a_5p,Hsa-Mir-30-P2b_5p,Hsa-Mir-30-P2d_5p,Hsa-Mir-134_5p,Hsa-Mir-103-P1_3p,Hsa-Mir-103-P2_3p,Hsa-Mir-103-P4_3p,Hsa-Mir-3136_5p	GFVZ_TRINITY_DN439_c0_g1_i3,GEGO_TRINITY_DN245_c0_g1_i4,GEGO_TRINITY_DN245_c0_g1_i6	0.001009761	212.2142857143
Hsa-Mir-154-P20-v1_3p,Hsa-Mir-154-P9_3p,Hsa-Mir-1-P1_3p,Hsa-Mir-1-P2_3p,Hsa-Mir-1-P3_3p,Hsa-Mir-30-P1a_5p,Hsa-Mir-30-P1b_5p,Hsa-Mir-30-P1d_5p,Hsa-Mir-30-P2a_5p,Hsa-Mir-30-P2b_5p,Hsa-Mir-30-P2d_5p	GEGO_TRINITY_DN125_c0_g1_i2,MGSG_TRINITY_DN16569_c0_g1_i7,GEGO_TRINITY_DN125_c0_g1_i21,GEGO_TRINITY_DN125_c0_g1_i9	0.001346348	212.2142857143
Hsa-Mir-105-P1_5p,Hsa-Mir-105-P2_5p,Hsa-Mir-335_3p,Hsa-Mir-2115_3p,Hsa-Mir-1323_5p	MGSG_TRINITY_DN1251_c0_g1_i3,MGSG_TRINITY_DN4449_c0_g1_i1,MGSG_TRINITY_DN4449_c0_g1_i2	0.001009761	212.2142857143
Hsa-Mir-320-P1_3p,Hsa-Mir-320-P2a_3p,Hsa-Mir-320-P2b_3p,Hsa-Mir-320-P3_3p,Hsa-Mir-320-P4_3p,Hsa-Novel-3_5p,Hsa-Mir-1323_5p,Hsa-Mir-154-P20-v2_3p,Hsa-Mir-448_3p	MGSG_TRINITY_DN4334_c0_g1_i3,GEGO_TRINITY_DN3735_c0_g1_i2,GEGO_TRINITY_DN3735_c0_g1_i1	0.001009761	212.2142857143
Hsa-Mir-146-P1_5p,Hsa-Mir-146-P4_5p,Hsa-Mir-8-P2a_3p,Hsa-Mir-8-P2b_3p,Hsa-Mir-137-P1-v1_3p,Hsa-Mir-30-P1a_5p,Hsa-Mir-30-P1b_5p,Hsa-Mir-30-P1d_5p,Hsa-Mir-30-P2a_5p,Hsa-Mir-30-P2b_5p,Hsa-Mir-30-P2d_5p	GEGO_TRINITY_DN245_c0_g1_i4,GEGO_TRINITY_DN245_c0_g1_i6,GEGO_TRINITY_DN9375_c0_g1_i1	0.001009761	212.2142857143
Hsa-Mir-154-P20-v1_3p,Hsa-Mir-154-P9_3p,Hsa-Mir-337-as_5p,Hsa-Mir-1-P1_3p,Hsa-Mir-1-P2_3p,Hsa-Mir-1-P3_3p	MGSG_TRINITY_DN34447_c0_g1_i3,GEGO_TRINITY_DN125_c0_g1_i2,MGSG_TRINITY_DN16569_c0_g1_i7	0.001009761	212.2142857143
Hsa-Mir-154-P6_3p,Hsa-Mir-3942_3p,Hsa-Mir-542-v1_3p,Hsa-Mir-488_3p	MGSG_TRINITY_DN5659_c0_g1_i1,MGSG_TRINITY_DN15333_c0_g1_i3,MGSG_TRINITY_DN5659_c0_g1_i9	0.001009761	212.2142857143
Hsa-Mir-154-P20-v1_3p,Hsa-Mir-1-P1_3p,Hsa-Mir-1-P2_3p,Hsa-Mir-1-P3_3p,Hsa-Mir-506-P2_3p,Hsa-Mir-875_5p	MGSG_TRINITY_DN34447_c0_g1_i3,GEGO_TRINITY_DN125_c0_g1_i2,MGSG_TRINITY_DN16569_c0_g1_i7	0.001009761	212.2142857143
Hsa-Mir-1-P1_3p,Hsa-Mir-1-P2_3p,Hsa-Mir-1-P3_3p,Hsa-Mir-506-P2_3p,Hsa-Mir-154-P20-v1_3p,Hsa-Mir-875_5p	MGSG_TRINITY_DN34447_c0_g1_i3,GEGO_TRINITY_DN125_c0_g1_i2,MGSG_TRINITY_DN16569_c0_g1_i7	0.001009761	212.2142857143
Hsa-Mir-506-P29_3p,Hsa-Mir-320-P1_3p,Hsa-Mir-320-P2a_3p,Hsa-Mir-320-P2b_3p,Hsa-Mir-320-P3_3p,Hsa-Mir-320-P4_3p,Hsa-Novel-3_5p,Hsa-Mir-10-P1b-v2_5p,Hsa-Mir-10-P1c-v2_5p,Hsa-Mir-1323_5p	MGSG_TRINITY_DN4334_c0_g1_i3,GEGO_TRINITY_DN3735_c0_g1_i2,GEGO_TRINITY_DN3735_c0_g1_i1	0.001009761	212.2142857143
Hsa-Mir-506-P29_3p,Hsa-Mir-320-P1_3p,Hsa-Mir-320-P2a_3p,Hsa-Mir-320-P2b_3p,Hsa-Mir-320-P3_3p,Hsa-Mir-320-P4_3p,Hsa-Novel-3_5p,Hsa-Mir-1277_5p,Hsa-Mir-448_3p	MGSG_TRINITY_DN4334_c0_g1_i3,GEGO_TRINITY_DN3735_c0_g1_i2,GEGO_TRINITY_DN3735_c0_g1_i1	0.001009761	212.2142857143
Hsa-Mir-1-P1_3p,Hsa-Mir-1-P2_3p,Hsa-Mir-1-P3_3p,Hsa-Mir-506-P2_3p,Hsa-Mir-154-P9_3p,Hsa-Mir-875_5p	MGSG_TRINITY_DN34447_c0_g1_i3,GEGO_TRINITY_DN125_c0_g1_i2,MGSG_TRINITY_DN16569_c0_g1_i7	0.001009761	212.2142857143
Hsa-Mir-320-P1_3p,Hsa-Mir-320-P2a_3p,Hsa-Mir-320-P2b_3p,Hsa-Mir-320-P3_3p,Hsa-Mir-320-P4_3p,Hsa-Novel-3_5p,Hsa-Mir-1323_5p,Hsa-Mir-154-P8_5p,Hsa-Mir-154-P20-v2_3p	MGSG_TRINITY_DN4334_c0_g1_i3,GEGO_TRINITY_DN3735_c0_g1_i2,GEGO_TRINITY_DN3735_c0_g1_i1	0.001009761	212.2142857143
Hsa-Mir-330-v2_3p,Hsa-Mir-338-P2-as_5p,Hsa-Mir-3059_5p,Hsa-Mir-96-P2_5p	GFVZ_TRINITY_DN44638_c0_g1_i4,GFVZ_TRINITY_DN13056_c0_g1_i1,MGSG_TRINITY_DN11617_c0_g1_i1	0.001009761	212.2142857143
Hsa-Mir-29-P1b-v1_3p,Hsa-Mir-29-P1d-v1_3p,Hsa-Mir-29-P2b_3p,Hsa-Mir-29-P2d_3p,Hsa-Mir-1-P1_3p,Hsa-Mir-1-P2_3p,Hsa-Mir-1-P3_3p,Hsa-Mir-154-P9_3p,Hsa-Mir-875_5p	MGSG_TRINITY_DN34447_c0_g1_i3,MGSG_TRINITY_DN34447_c0_g1_i4,GEGO_TRINITY_DN125_c0_g1_i2	0.001009761	212.2142857143
Hsa-Mir-29-P1b-v1_3p,Hsa-Mir-29-P1d-v1_3p,Hsa-Mir-29-P2b_3p,Hsa-Mir-29-P2d_3p,Hsa-Mir-1-P1_3p,Hsa-Mir-1-P2_3p,Hsa-Mir-1-P3_3p,Hsa-Mir-154-P20-v1_3p,Hsa-Mir-875_5p	MGSG_TRINITY_DN34447_c0_g1_i3,MGSG_TRINITY_DN34447_c0_g1_i4,GEGO_TRINITY_DN125_c0_g1_i2	0.001009761	212.2142857143
[truncated: 5,385 more rows]
