# Supplementary material for: Bioinformatic Analysis of Ixodes ricinus Long Non-Coding RNAs Predicts Their Binding Ability of Host miRNAs
Source: Int J Mol Sci. 2022 Aug 28;23(17):9761. doi: 10.3390/ijms23179761 (PMC9456184; doi:10.3390/ijms23179761)
Supplement: Supplementary file 1 [file ijms-23-09761-s001.zip › File S9.ods]

## Sheet: Hoja1
miRNA	lncRNA	Source	Name	E-value	P-value	targets in this pathway
hsa-miR-552-3p	GEGO_TRINITY_DN7790_c0_g1_i10	kegg	Glycosaminoglycan biosynthesis - heparan sulfate \/ heparin	5.2615873016	0.0184359813	HS2ST1, NDST1, XYLT1
		kegg	Ubiquitin mediated proteolysis	2.3055673009	0.0402054682	BIRC6, CBL, ELOC, PIAS4, UBE2E1, UBE2G1, UBE2L3, UBE2R2
hsa-miR-130a-3p	GEGO_TRINITY_DN2760_c0_g3_i2	kegg	Circadian rhythm	3.6583758938	0.0013838823	BHLHE40, BHLHE41, CLOCK, CREB1, FBXW11, PRKAA1, PRKAA2, PRKAB1, SKP1
		kegg	TGF-beta signaling pathway	2.2415062288	0.0058592513	ACVR1, ACVR1C, BMPR1B, BMPR2, INHBB, MAPK1, PPP2R1B, SKP1, SMAD4, SMAD5, SP1, TGFB2, TGFBR1, TGFBR2, TNF, ZFYVE9
		kegg	Dorso-ventral axis formation	3.1237107623	0.0160959023	CPEB1, CPEB2, CPEB3, CPEB4, MAPK1, SOS2, SPIRE1
		wp	BMP Signalling and Regulation	4.4541899441	0.0286431687	BMPR1B, BMPR2, SMAD4, TOB2
		wp	SREBF and miR33 in cholesterol and lipid homeostasis	3.4279814146	0.0362194054	ABCA1, LDLR, MED15, PPARGC1A, PRKAA1
		wp	Differentiation of white and brown adipocyte	2.8155831909	0.0486850322	EBF3, HOXC8, PPARG, PPARGC1A, PPARGC1B, SMAD5
hsa-miR-542-3p, hsa-miR-3942-3p, hsa-miR-95-3p	MGSG_TRINITY_DN5659_c0_g1_i1, MGSG_TRINITY_DN15333_c0_g1_i3, MGSG_TRINITY_DN5659_c0_g1_i9	reactome	formation of the beta-catenin:TCF transactivating complex	19.8327183272	0.014323935	AXIN2, TCF4
		reactome	TCF dependent signaling in response to WNT	19.8327183272	0.014323935	AXIN2, TCF4
hsa-miR-378a-3p, hsa-miR-1-3p, hsa-miR-214-3p, hsa-miR-3619-5p, hsa-miR-875-5p	MGSG_TRINITY_DN34447_c0_g1_i3,MGSG_TRINITY_DN34447_c0_g1_i4,GEGO_TRINITY_DN125_c0_g1_i2	kegg	Dorso-ventral axis formation	3.3492576628	0.0026006074	CPEB1, CPEB4, EGFR, ETS1, GRB2, KRAS, MAPK1, MAPK3, NOTCH2, NOTCH3, SPIRE1
		wp	Physiological and Pathological Hypertrophy of the Heart	3.4784392379	0.0033986726	CALM1, CAMK2D, CTF1, EDN1, IL6ST, LIFR, MAPK1, MYEF2, NFATC4, PRKCE
		kegg	Adherens junction	1.9706965592	0.0123507742	BAIAP2, CTNNA1, CTNNB1, EGFR, FGFR1, IGF1R, LEF1, MAPK1, MAPK3, MET, NECTIN1, NECTIN2, NECTIN4, PTPN1, SMAD2, SMAD4, SNAI2, TCF7L2, WASF2, WASL, YES1
hsa-miR-103a-3p, hsa-miR-134-5p, hsa-miR-3136-5p, hsa-miR-194-5p	GFVZ_TRINITY_DN439_c0_g1_i3,GEGO_TRINITY_DN245_c0_g1_i4,GEGO_TRINITY_DN245_c0_g1_i6	wp	miR-targeted genes in muscle cell - TarBase	1.3382548695	0.0265069072	ADAR, ANP32B, AP3D1, ARCN1, ASH2L, ATP2A2, ATRX, BACE1, BET1, BRPF3, CAMTA1, CCND1, CDK6, CLOCK, COIL, CORO1C, CSF1, CTNNB1, DHX15, DOCK5, EGFR, EHMT2, EIF4E, FNDC3A, FNDC3B, G6PD, GAK, GALNT7, GJA1, GNPNAT1, GPD2, HACD3, HDAC4, HMGA1, IRS1, KPNA3, KRAS, LRRC8A, LUZP1, MATR3, MET, METTL7A, MPZL1, MTPN, MYLIP, NAA15, NCL, NCOA3, NELFCD, NFIA, NOTCH2, NRP1, NUFIP2, PAFAH1B2, PDCD4, PICALM, PPIB, PT…
		wp	PDGF Pathway	4.0495122986	0.0358599936	MAPK1, MAPK3, PDGFA, PLCG1, RASA1
